# Supplementary material for: Specific alterations in riboproteomes composition of isonicotinic acid treated arabidopsis seedlings
Source: Plant Mol Biol. 2023 Feb 15;111(4-5):379–92. doi: 10.1007/s11103-022-01332-2 (PMC10090002; doi:10.1007/s11103-022-01332-2)
Supplement: Supplementary file 2 — Supplementary Material 2 [file 11103_2022_1332_MOESM2_ESM.xlsx]

## Sheet:  S1- list of primers 
Supplementary table 1. List of the primers used in this study.
	AT2G14610(PR1)-F1	GCCGTGAACATGTGGGTTAG
	AT2G14610(PR1)-R1	GGCACATCCGAGTCTCACTG
qRT-PCR	AT3G57260(PR2)-F1	GATCGTTGGAAATCGTGGTG
	AT3G57260(PR2)-R1	TAGCTTTCCCTGGCCTTCTC
	At1g13320(PDF2)-F	TCATTCCGATAGTCGACCAAG
	At1g13320(PDF2)-R	TTGATTTGCGAAATACCGAAC

## Sheet: S2-Number of Intron(s)
RP protein	Gene identifier	Number of intron
RPSaA	At1g72370	4
RPSaB	At3g04770	3
RPS2A	At1g58380	1
RPS2B	At1g59359	1
RPS2C	At2g41840	1
RPS2D	At3g57490	1
RPS2E	At1g58684	1
RPS2F	At1g58983	1
RPS3A	At2g31610	4
RPS3B	At3g53870	2
RPS3C	At5g35530	3
RPS3aA	At3g04840	3
RPS3aB	At4g34670	3
RPS4A	At2g17360	4
RPS4B	At5g07090	3
RPS4C	AT5G15750	3
RPS4D	At5g58420	1
RPS5A	At2g37270	3
RPS5B	At3g11940	2
RPS6A	At4g31700	2
RPS6B	At5g10360	4
RPS7A	At1g48830	4
RPS7B	At3g02560	3
RPS7C	At5g16130	4
RPS8A	At5g20290	3
RPS8B	At5g59240	3
RPS9A	At4g12160	0
RPS9B	At5g15200	1
RPS9C	At5g39850	1
RPS10A	At4g25740	3
RPS10B	At5g41520	3
RPS10C	At5g52650	4
RPS11A	At3g48930	5
RPS11B	At4g30800	5
RPS11C	At5g23740	5
RPS12A	At1g15930	3
RPS12B	At1g80800	2
RPS12C	At2g32060	3
RPS13A	At3g60770	3
RPS13B	At4g00100	4
RPS14A	At2g36160	5
RPS14B	At3g11510	5
RPS14C	At3g52580	5
RPS15A	At1g04270	3
RPS15B	At5g09490	3
RPS15C	At5g09500	3
RPS15D	At5g09510	2
RPS15E	At5g43640	2
RPS15F	At5g63070	0
RPS15aA	At1g07770	2
RPS15aB	At2g19720	2
RPS15aC	At2g39590	2
RPS15aD	At3g46040	2
RPS15aE	At4g29430	2
RPS15aF	At5g59850	2
RPS16A	At2g09990	0
RPS16B	At3g04230	0
RPS16C	At5g18380	0
RPS17A	At2g04390	0
RPS17B	At2g05220	0
RPS17C	At3g10610	0
RPS17D	At5g04800	0
RPS18A	At1g22780	3
RPS18B	At1g34030	3
RPS18C	At4g09800	3
RPS19A	At3g02080	3
RPS19B	At5g15520	3
RPS19C	At5g61170	3
RPS20A	At3g45030	2
RPS20B	At3g47370	2
RPS20C	At5g62300	2
RPS21A	At3g27450	2
RPS21B	At3g53890	2
RPS21C	At5g27700	2
RPS23A	At3g09680	3
RPS23B	At5g02960	3
RPS24A	At3g04920	3
RPS24B	At5g28060	4
RPS25A	At2g16360	2
RPS25B	At2g21580	3
RPS25C	At3g30740	0
RPS25D	At4g34555	3
RPS25E	At4g39200	3
RPS26A	At2g40510	4
RPS26B	At2g40590	4
RPS26C	At3g56340	4
RPS27A	At2g45710	3
RPS27B	At3g61110	3
RPS27C	AT3G61111	2
RPS27D	At5g47930	3
RPS27aA	At1g23410	0
RPS27aB	At2g47100	0
RPS27aC	At3g62250	0
RPS28A	At3g10090	0
RPS28B	At5g03850	0
RPS28C	At5g64140	0
RPS29A	At3g43980	2
RPS29B	At3g44010	2
RPS29C	At4g33865	2
RPS29D	Incomplete ORF
RPS30A	At2g19750	2
RPS30B	At4g29390	2
RPS30C	At5g56670	2
RPP0A	At2g40010	3
RPP0B	At3g09200	4
RPP0C	At3g11250	4
RPP1A	At1g01100	1
RPP1B	At4g00810	2
RPP1C	At5g47700	2
RPP1D	At5g24510	2
RPP1E	At3g49460	1
RPP2A	At2g27720	2
RPP2B	At2g27710	2
RPP2C	At3g28500	0
RPP2D	At3g44590	2
RPP2E	At5g40040	0
RPP3A	At4g25890	1
RPP3B	At5g57290	1
RPL3A	At1g43170	4
RPL3B	At1g61580	4
RPL3C	At5g42445	1
RPL4A	At3g09630	1
RPL4B	At1g35200	1
RPL4C	At2g24730	0
RPL4D	At5g02870	1
RPL5A	At3g25520	5
RPL5B	At5g39740	6
RPL5C	At5g40130	0
RPL6A	At1g18540	3
RPL6B	At1g74060	3
RPL6C	At1g74050	3
RPL7A	At1g80750	4
RPL7B	At2g01250	5
RPL7C	At2g44120	4
RPL7D	At3g13580	5
RPL7aA	At2g47610	5
RPL7aB	At3g62870	5
RPL8A	At2g18020	1
RPL8B	At3g51190	1
RPL8C	At4g36130	1
RPL9A	At1g33140	2
RPL9B	At1g33120	2
RPL9C	At1g33140	2
RPL9D	At4g10450	2
RPL10A	At1g14320	3
RPL10B	At1g26910	2
RPL10C	At1g66580	3
RPL10aA	At1g08360	3
RPL10aB	At2g27530	4
RPL10aC	At5g22440	4
RPL11A	At2g42740	4
RPL11B	At3g58700	4
RPL11C	At4g18730	4
RPL11D	At5g45775	3
RPL12A	At2g37190	0
RPL12B	At3g53430	0
RPL12C	At5g60670	0
RPL13A	At3g48130	1
RPL13B	At3g49010	3
RPL13C	At3g48960	3
RPL13D	At5g23900	3
RPL13aA	At3g07110	3
RPL13aB	At3g24830	3
RPL13aC	At4g13170	3
RPL13aD	At5g48760	3
RPL14A	At2g20450	4
RPL14B	At4g27090	4
RPL15A	At4g16720	3
RPL15B	At4g17390	3
RPL17A	At1g27400	6
RPL17B	At1g67430	6
RPL18A	At2g47570	3
RPL18B	At3g05590	2
RPL18C	At5g27850	4
RPL18aA	At1g29970	4
RPL18aB	At2g34480	3
RPL18aC	At3g14600	3
RPL19A	At1g02780	4
RPL19B	At3g16780	4
RPL19C	At4g02230	3
RPL21A	At1g09590	1
RPL21B	At1g09486	1
RPL21C	At1g09690	1
RPL21D	At1g31355	1
RPL21E	At1g57660	1
RPL21F	At3g57820	0
RPL21G	At1g57860	1
RPL22A	At1g02830	1
RPL22B	At3g05560	1
RPL22C	At5g27770	1
RPL23A	At1g04480	2
RPL23B	At2g33370	2
RPL23C	At3g04400	3
RPL23aA	At2g39460	2
RPL23aB	At3g55280	2
RPL24A	At2g36620	4
RPL24B	At3g53020	4
RPL24C	At2g44860	3
RPL26A	At3g49910	0
RPL26B	At5g67510	0
RPL27A	At2g32220	0
RPL27B	At3g22230	0
RPL27C	At4g15000	0
RPL27aA	At1g12960	2
RPL27aB	At1g23290	0
RPL27aC	At1g70600	0
RPL28A	At2g19730	2
RPL28B	Incomplete ORF
RPL28C	At4g29410	0
RPL29A	At3g06700	1
RPL29B	At3g06680	2
RPL30A	At1g36240	4
RPL30B	At1g77940	4
RPL30C	At3g18740	1
RPL31A	At2g19740	1
RPL31B	At4g26230	1
RPL31C	At5g56710	1
RPL32A	At4g18100	1
RPL32B	At5g46430	2
RPL34A	At1g26880	3
RPL34B	At1g69620	3
RPL34C	At3g28900	3
RPL35A	At3g09500	3
RPL35B	At2g39390	3
RPL35C	At3g55170	2
RPL35D	At5g02610	3
RPL35aA	At1g07070	3
RPL35aB	At1g41880	3
RPL35aC	At1g74270	3
RPL35aD	At3g55750	3
RPL36A	At2g37600	2
RPL36B	At3g53740	3
RPL36C	At5g02450	2
RPL36aA	At3g23390	3
RPL36aB	At4g14320	2
RPL37A	At1g15250	3
RPL37B	At1g52300	3
RPL37C	At3g16080	3
RPL37aA	At2g35180	0
RPL37aB	At3g10950	3
RPL37aC	At3g60245	4
RPL38A	At2g43460	2
RPL38B	At3g59540	2
RPL39A	At2g25210	1
RPL39B	At3g02190	2
RPL39C	At4g31985	2
RPL40A	At2g36170	4
RPL40B	At3g52590	4
RPL41A	At1g56045	1
RPL41B	Unknown ORF
RPL41C	At2g40205	0
RPL41D	At3g08520	1
RPL41E	At3g11120	1
RPL41F	Unknown ORF
RPL41G	At3g56020	1

## Sheet: S3-List of all proteins 
Protein IDs	Protein names	Gene names	Fasta headers	Razor + unique peptides	LFQ intensity CTRL_02	LFQ intensity CTRL_03	LFQ intensity CTRL_04	LFQ intensity INA_02	LFQ intensity INA_03	LFQ intensity INA_04	LFQ intensity WT_01
A0A178U9N5;P82715	PsbP domain-containing protein 5, chloroplastic	PPD5	tr|A0A178U9N5|A0A178U9N5_ARATH PsbP domain protein (Mog1/PsbP/DUF1795-like photosystem II reaction center PsbP family protein) OS=Arabidopsis thaliana OX=3702 GN=PPD5 PE=4 SV=1;sp|P82715|PPD5_ARATH PsbP domain-containing protein 5, chloroplastic OS=Arabido	5	6001700	3828400	4888200	5087200	4183800	6213600
A0A178UU32;F4JJT9		At4g33760	tr|A0A178UU32|A0A178UU32_ARATH tRNA synthetase class II (D, K and N) family protein OS=Arabidopsis thaliana OX=3702 GN=At4g33760 PE=3 SV=1;sp|F4JJT9|SYDM_ARATH Aspartate--tRNA ligase, chloroplastic/mitochondrial OS=Arabidopsis thaliana OX=3702 GN=At4g33760	3	1376700	770930	669330	1270400	949990	1002100
A0A178V1V2;Q8LBN7	Costars family protein At4g33640		tr|A0A178V1V2|A0A178V1V2_ARATH Costars family protein OS=Arabidopsis thaliana OX=3702 GN=At4g33640 PE=1 SV=1;sp|Q8LBN7|COSA_ARATH Costars family protein At4g33640 OS=Arabidopsis thaliana OX=3702 GN=At4g33640 PE=1 SV=1	1				345280
A0A178VEL3;F4J8C6;F4J8C7;A0A1P8BBN0;A0A1P8BBK5;Q84WW3;A0A1P8BBL1		At3g01310;At5g15070	tr|A0A178VEL3|A0A178VEL3_ARATH Inositol hexakisphosphate and diphosphoinositol-pentakisphosphate kinase OS=Arabidopsis thaliana OX=3702 GN=AtVIP1 PE=1 SV=1;sp|F4J8C6|VIP1L_ARATH Inositol hexakisphosphate and diphosphoinositol-pentakisphosphate kinase VIP1	3	1704400	1254700	2201100	950400	2679600	2365400
A0A178VJW0;Q93Y39	DEAD-box ATP-dependent RNA helicase 13	RH13	tr|A0A178VJW0|A0A178VJW0_ARATH P-loop containing nucleoside triphosphate hydrolases superfamily protein OS=Arabidopsis thaliana OX=3702 GN=At3g16840 PE=4 SV=1;sp|Q93Y39|RH13_ARATH DEAD-box ATP-dependent RNA helicase 13 OS=Arabidopsis thaliana OX=3702 GN=RH	2	401490			695460	345700	619840	668730
A0A178VNS0;A0A1I9LR61;F4JET6;Q8RWR1	Putative lysine-specific demethylase JMJD5	At3g20810;JMJD5	tr|A0A178VNS0|A0A178VNS0_ARATH 2-oxoglutarate (2OG) and Fe(II)-dependent oxygenase superfamily protein OS=Arabidopsis thaliana OX=3702 GN=JMJD5 PE=4 SV=1;tr|A0A1I9LR61|A0A1I9LR61_ARATH 2-oxoglutarate (2OG) and Fe(II)-dependent oxygenase superfamily protein	2	593120			569220	386280	499140	1472700
A0A178VU89;F4INY4		HVT1	tr|A0A178VU89|A0A178VU89_ARATH Helicase in vascular tissue and tapetum OS=Arabidopsis thaliana OX=3702 GN=HVT1 PE=4 SV=1;sp|F4INY4|HVT1_ARATH DExH-box ATP-dependent RNA helicase DExH6 OS=Arabidopsis thaliana OX=3702 GN=HVT1 PE=2 SV=1	2	1346900	876360	544310	730070	522340	353900
A0A178W0D3;O80796	Membrane-associated protein VIPP1, chloroplastic	VIPP1	tr|A0A178W0D3|A0A178W0D3_ARATH Plastid transcriptionally active 4 OS=Arabidopsis thaliana OX=3702 GN=PTAC4 PE=4 SV=1;sp|O80796|VIPP1_ARATH Membrane-associated protein VIPP1, chloroplastic OS=Arabidopsis thaliana OX=3702 GN=VIPP1 PE=1 SV=1	5	2668400		1693800	2757300	3647300	1842900
F4I0J1;A0A178W3G2		At1g69070	tr|F4I0J1|F4I0J1_ARATH Nucleolar-like protein OS=Arabidopsis thaliana OX=3702 GN=At1g69070 PE=1 SV=1;tr|A0A178W3G2|A0A178W3G2_ARATH Nucleolar-like protein OS=Arabidopsis thaliana OX=3702 GN=At1g69070 PE=1 SV=1	2				804980	759980	909660
F4IAL1;A0A178WL04		At1g11990	sp|F4IAL1|OFUT2_ARATH O-fucosyltransferase 2 OS=Arabidopsis thaliana OX=3702 GN=OFUT2 PE=2 SV=1;tr|A0A178WL04|A0A178WL04_ARATH O-fucosyltransferase family protein OS=Arabidopsis thaliana OX=3702 GN=At1g11990 PE=4 SV=1	1	325060			709010	184600	172160	648850
A0A1I9LL70;Q9LVH5	Outer envelope protein 64, chloroplastic	OEP64	tr|A0A1I9LL70|A0A1I9LL70_ARATH Translocon at the outer membrane of chloroplasts 64-III OS=Arabidopsis thaliana OX=3702 GN=TOC64-III PE=4 SV=1;sp|Q9LVH5|OE64C_ARATH Outer envelope protein 64, chloroplastic OS=Arabidopsis thaliana OX=3702 GN=OEP64 PE=1 SV=1	6	1517400	946720	2056200	1143700	1751400	1551900
A0A1I9LLG4;F4J2K4	Kinesin-like protein	At3g10180	tr|A0A1I9LLG4|A0A1I9LLG4_ARATH P-loop containing nucleoside triphosphate hydrolases superfamily protein OS=Arabidopsis thaliana OX=3702 GN=At3g10180 PE=3 SV=1;sp|F4J2K4|KN7O_ARATH Kinesin-like protein KIN-7O OS=Arabidopsis thaliana OX=3702 GN=KIN7O PE=3 SV	1				1302200	3711100	2609800
O81645;A0A1I9LLW3;A0A1I9LLV6	Villin-3	VLN3	sp|O81645|VILI3_ARATH Villin-3 OS=Arabidopsis thaliana OX=3702 GN=VLN3 PE=1 SV=2;tr|A0A1I9LLW3|A0A1I9LLW3_ARATH Villin 3 OS=Arabidopsis thaliana OX=3702 GN=VLN3 PE=4 SV=1;tr|A0A1I9LLV6|A0A1I9LLV6_ARATH Villin 3 OS=Arabidopsis thaliana OX=3702 GN=VLN3 PE=4	7	4319700	2030600	1694900	4946900	3632100	4169300
A0A1I9LLW5;F4JCF9;Q9LHE9;F4I507	Myosin-1;Myosin-3	ATM1;VIII-1;VIII-A	tr|A0A1I9LLW5|A0A1I9LLW5_ARATH Myosin 1 OS=Arabidopsis thaliana OX=3702 GN=ATM1 PE=1 SV=1;tr|F4JCF9|F4JCF9_ARATH Myosin 1 OS=Arabidopsis thaliana OX=3702 GN=ATM1 PE=1 SV=1;sp|Q9LHE9|MYO1_ARATH Myosin-1 OS=Arabidopsis thaliana OX=3702 GN=VIII-1 PE=1 SV=1;sp	2	763150	824300	392790	694670	490240	551210
A0A1I9LLZ3;Q9M2N5	Zinc finger BED domain-containing protein DAYSLEEPER	HAT	tr|A0A1I9LLZ3|A0A1I9LLZ3_ARATH BED zinc finger and hAT dimerization domain-containing protein DAYSLEEPER OS=Arabidopsis thaliana OX=3702 GN=DAYSLEEPER PE=4 SV=1;sp|Q9M2N5|DSLE_ARATH Zinc finger BED domain-containing protein DAYSLEEPER OS=Arabidopsis thalia	2		49219000	4798800			5903100	6512900
A0A1I9LLZ4;Q9S7D2		F17A17.1	tr|A0A1I9LLZ4|A0A1I9LLZ4_ARATH Rubisco methyltransferase family protein OS=Arabidopsis thaliana OX=3702 GN=At3g07670 PE=4 SV=1;tr|Q9S7D2|Q9S7D2_ARATH Putative ribulose-1,5-bisphosphate carboxylase/oxygenase small subunit N-methyltransferase I OS=Arabidopsi	1				627110	764530	750110
A0A1I9LLZ6;A0A1I9LLZ7;Q9LK23	Glucose-6-phosphate 1-dehydrogenase, cytoplasmic isoform 1	ACG9	tr|A0A1I9LLZ6|A0A1I9LLZ6_ARATH Glucose-6-phosphate 1-dehydrogenase OS=Arabidopsis thaliana OX=3702 GN=G6PD5 PE=3 SV=1;tr|A0A1I9LLZ7|A0A1I9LLZ7_ARATH Glucose-6-phosphate 1-dehydrogenase OS=Arabidopsis thaliana OX=3702 GN=G6PD5 PE=3 SV=1;sp|Q9LK23|G6PD5_ARAT	11	13608000	8602100	10346000	11507000	12260000	12132000
A0A1I9LM15;Q42553	Isopentenyl-diphosphate Delta-isomerase II, chloroplastic	IPP2	tr|A0A1I9LM15|A0A1I9LM15_ARATH Isopentenyl pyrophosphate:dimethylallyl pyrophosphate isomerase 2 OS=Arabidopsis thaliana OX=3702 GN=IPP2 PE=4 SV=1;sp|Q42553|IDI2_ARATH Isopentenyl-diphosphate Delta-isomerase II, chloroplastic OS=Arabidopsis thaliana OX=370	6	12676000	9377800	12066000	7443600	9044400	10702000
A0A1I9LM16;Q8GXX7	Zinc finger CCCH domain-containing protein 33	ZFN1	tr|A0A1I9LM16|A0A1I9LM16_ARATH Zinc finger protein 1 OS=Arabidopsis thaliana OX=3702 GN=ZFN1 PE=1 SV=1;sp|Q8GXX7|C3H33_ARATH Zinc finger CCCH domain-containing protein 33 OS=Arabidopsis thaliana OX=3702 GN=ZFN1 PE=1 SV=1	2				345020	310650	479250	473550
A0A1I9LM32;F4JF62;Q8RWD5	Coiled-coil domain-containing protein SCD2	At3g48860;SCD2	tr|A0A1I9LM32|A0A1I9LM32_ARATH Coiled-coil protein OS=Arabidopsis thaliana OX=3702 GN=SCD2 PE=4 SV=1;tr|F4JF62|F4JF62_ARATH Coiled-coil protein OS=Arabidopsis thaliana OX=3702 GN=SCD2 PE=1 SV=1;sp|Q8RWD5|SCD2_ARATH Coiled-coil domain-containing protein SCD	1	565940	273520	341640	657520	457000	738120	474910
Q9SHR7;Q9S7J7;Q9XF87;A0A1I9LMB4;A0A1P8AZ91		LHCB2.1;LHCB2.2;Lhcb2:4	sp|Q9SHR7|CB21_ARATH Chlorophyll a-b binding protein 2.1, chloroplastic OS=Arabidopsis thaliana OX=3702 GN=LHCB2.1 PE=1 SV=1;sp|Q9S7J7|CB22_ARATH Chlorophyll a-b binding protein 2.2, chloroplastic OS=Arabidopsis thaliana OX=3702 GN=LHCB2.2 PE=1 SV=1;sp|Q9X	4	14853000	92393000	216900000	161110000	306500000	125950000
A0A1I9LME9;Q9SVY0	DNA-directed RNA polymerase	F15B8.150	tr|A0A1I9LME9|A0A1I9LME9_ARATH DNA-directed RNA polymerase subunit OS=Arabidopsis thaliana OX=3702 GN=NRPA1 PE=3 SV=1;sp|Q9SVY0|NRPA1_ARATH DNA-directed RNA polymerase I subunit 1 OS=Arabidopsis thaliana OX=3702 GN=NRPA1 PE=3 SV=1	2					271970
A0A1I9LMG6;P33157	Glucan endo-1,3-beta-glucosidase, acidic isoform	BG2	tr|A0A1I9LMG6|A0A1I9LMG6_ARATH Beta-1,3-glucanase 2 OS=Arabidopsis thaliana OX=3702 GN=BGL2 PE=3 SV=1;sp|P33157|E13A_ARATH Glucan endo-1,3-beta-glucosidase, acidic isoform OS=Arabidopsis thaliana OX=3702 GN=BG2 PE=1 SV=2	5	1127500			3818500	1977800	6273700
A0A1I9LMI8;A0A1I9LMI7;Q9LW52		At3g23450	tr|A0A1I9LMI8|A0A1I9LMI8_ARATH Transmembrane protein OS=Arabidopsis thaliana OX=3702 GN=At3g23450 PE=4 SV=1;tr|A0A1I9LMI7|A0A1I9LMI7_ARATH Transmembrane protein OS=Arabidopsis thaliana OX=3702 GN=At3g23450 PE=4 SV=1;tr|Q9LW52|Q9LW52_ARATH Transmembrane pro	1	1318400	910130	1607600	813920		1386000	1118900
A0A1I9LN21;Q9M214;F4JBT8		T8B10_110	tr|A0A1I9LN21|A0A1I9LN21_ARATH Phosphoglycerate mutase family protein OS=Arabidopsis thaliana OX=3702 GN=At3g60450 PE=4 SV=1;tr|Q9M214|Q9M214_ARATH At3g60450 OS=Arabidopsis thaliana OX=3702 GN=T8B10_110 PE=2 SV=1	2		1722600		1948400	3337200	1410300
A0A1I9LN28;A0A1I9LN30;F4J8A5;Q9LX30	Probable serine/threonine-protein kinase GCN2	GCN2	tr|A0A1I9LN28|A0A1I9LN28_ARATH Protein kinase family protein OS=Arabidopsis thaliana OX=3702 GN=GCN2 PE=4 SV=1;tr|A0A1I9LN30|A0A1I9LN30_ARATH Protein kinase family protein OS=Arabidopsis thaliana OX=3702 GN=GCN2 PE=4 SV=1;tr|F4J8A5|F4J8A5_ARATH Protein kin	4	456160	386390	380700	928350	2073000	1467500
A0A1I9LNC6;Q9SS94	Cell division control protein 48 homolog C	CDC48C	tr|A0A1I9LNC6|A0A1I9LNC6_ARATH Cell division cycle 48C OS=Arabidopsis thaliana OX=3702 GN=CDC48C PE=4 SV=1;sp|Q9SS94|CD48C_ARATH Cell division control protein 48 homolog C OS=Arabidopsis thaliana OX=3702 GN=CDC48C PE=2 SV=2	1				170240	129130
A0A1I9LNC7;F4J8R6;Q9LS39	Carbon catabolite repressor protein 4 homolog 3	At3g18500;CCR4-3	tr|A0A1I9LNC7|A0A1I9LNC7_ARATH DNAse I-like superfamily protein OS=Arabidopsis thaliana OX=3702 GN=At3g18500 PE=4 SV=1;tr|F4J8R6|F4J8R6_ARATH DNAse I-like superfamily protein OS=Arabidopsis thaliana OX=3702 GN=At3g18500 PE=4 SV=1;sp|Q9LS39|CCR4C_ARATH Carb	1					370950
A0A1I9LNN0;F4J0P2		At3g50590	tr|A0A1I9LNN0|A0A1I9LNN0_ARATH Transducin/WD40 repeat-like superfamily protein OS=Arabidopsis thaliana OX=3702 GN=At3g50590 PE=4 SV=1;tr|F4J0P2|F4J0P2_ARATH Transducin/WD40 repeat-like superfamily protein OS=Arabidopsis thaliana OX=3702 GN=At3g50590 PE=4 S	4	2914500	2000700	2582700	2567700	2883000	3094800
A0A1I9LNS4;Q9M1R2		T17J13.80	tr|A0A1I9LNS4|A0A1I9LNS4_ARATH Class II aaRS and biotin synthetases superfamily protein OS=Arabidopsis thaliana OX=3702 GN=At3g62120 PE=1 SV=1;sp|Q9M1R2|SYPC_ARATH Proline--tRNA ligase, cytoplasmic OS=Arabidopsis thaliana OX=3702 GN=At3g62120 PE=1 SV=1	21	104850000	115680000	91742000	115060000	80002000	69240000
A0A1I9LNT2;F4JE70;Q9M2E2	(+)-neomenthol dehydrogenase	At3g61220;SDR1	tr|A0A1I9LNT2|A0A1I9LNT2_ARATH NAD(P)-binding Rossmann-fold superfamily protein OS=Arabidopsis thaliana OX=3702 GN=SDR1 PE=3 SV=1;tr|F4JE70|F4JE70_ARATH NAD(P)-binding Rossmann-fold superfamily protein OS=Arabidopsis thaliana OX=3702 GN=SDR1 PE=3 SV=1;sp|Q	2	1992500	1133500	1786300	1701800	2157600	2791700
A0A1I9LNY9;Q6NKQ6		At3g16220	tr|A0A1I9LNY9|A0A1I9LNY9_ARATH Putative eukaryotic LigT OS=Arabidopsis thaliana OX=3702 GN=At3g16220 PE=4 SV=1;tr|Q6NKQ6|Q6NKQ6_ARATH At3g16220 OS=Arabidopsis thaliana OX=3702 GN=At3g16220 PE=2 SV=1	2				390490
A0A1I9LP46;Q9LSI8;A0A1I9LP45		At3g28460	tr|A0A1I9LP46|A0A1I9LP46_ARATH Methyltransferase OS=Arabidopsis thaliana OX=3702 GN=At3g28460 PE=4 SV=1;tr|Q9LSI8|Q9LSI8_ARATH Methyltransferase OS=Arabidopsis thaliana OX=3702 GN=At3g28460 PE=2 SV=1;tr|A0A1I9LP45|A0A1I9LP45_ARATH Methyltransferase OS=Arab	3				370170		708640	927800
A0A1I9LP56;A0A1I9LP53;F4J2A7;Q9MAC4;A0A1I9LP52		At3g01130;T4P13.18	tr|A0A1I9LP56|A0A1I9LP56_ARATH ATP synthase E chain OS=Arabidopsis thaliana OX=3702 GN=At3g01130 PE=1 SV=1;tr|A0A1I9LP53|A0A1I9LP53_ARATH ATP synthase E chain OS=Arabidopsis thaliana OX=3702 GN=At3g01130 PE=1 SV=1;tr|F4J2A7|F4J2A7_ARATH ATP synthase E chai	1				415420	281310	207490
F4J9G1;A0A1I9LPE6;F4J9G0;Q7XZU0	Probable phosphoinositide phosphatase SAC9	SAC9	tr|F4J9G1|F4J9G1_ARATH SacI homology domain-containing protein / WW domain-containing protein OS=Arabidopsis thaliana OX=3702 GN=SAC9 PE=1 SV=1;tr|A0A1I9LPE6|A0A1I9LPE6_ARATH SacI homology domain-containing protein / WW domain-containing protein OS=Arabido	2				272850
A0A1I9LPQ2;Q9LSP5		At3g17020	tr|A0A1I9LPQ2|A0A1I9LPQ2_ARATH Adenine nucleotide alpha hydrolases-like superfamily protein OS=Arabidopsis thaliana OX=3702 GN=At3g17020 PE=4 SV=1;tr|Q9LSP5|Q9LSP5_ARATH AT3g17020/K14A17_14 OS=Arabidopsis thaliana OX=3702 GN=At3g17020 PE=2 SV=1	2	3430900	2567300	968560	3859500	2940100	4524500
A0A1I9LPZ9;Q8RY22	Protease Do-like 7	DEGP7	tr|A0A1I9LPZ9|A0A1I9LPZ9_ARATH DegP protease 7 OS=Arabidopsis thaliana OX=3702 GN=DEG7 PE=4 SV=1;sp|Q8RY22|DEGP7_ARATH Protease Do-like 7 OS=Arabidopsis thaliana OX=3702 GN=DEGP7 PE=2 SV=1	2	540000	329610	430740	461780	536140	685920
A0A1I9LQ23;A0A1I9LQ22;P82869	Peptidyl-prolyl cis-trans isomerase CYP37, chloroplastic	CYP37	tr|A0A1I9LQ23|A0A1I9LQ23_ARATH Cyclophilin-like peptidyl-prolyl cis-trans isomerase family protein OS=Arabidopsis thaliana OX=3702 GN=At3g15520 PE=4 SV=1;tr|A0A1I9LQ22|A0A1I9LQ22_ARATH Cyclophilin-like peptidyl-prolyl cis-trans isomerase family protein OS=	4	3731000	1967700	3478800	770070	2116300	2174900
A0A1I9LQB3			tr|A0A1I9LQB3|A0A1I9LQB3_ARATH Carbonic anhydrase OS=Arabidopsis thaliana OX=3702 GN=CA1 PE=1 SV=1	17	508100000	278850000	387500000	635840000	535740000	556330000
Q9LHA3;A0A1I9LQC2		At3g28720	tr|Q9LHA3|Q9LHA3_ARATH Transmembrane protein OS=Arabidopsis thaliana OX=3702 GN=At3g28720 PE=4 SV=1;tr|A0A1I9LQC2|A0A1I9LQC2_ARATH Transmembrane protein OS=Arabidopsis thaliana OX=3702 GN=At3g28720 PE=4 SV=1	1	1628100		1328900	1514100	2405700	2681700	1163600
A0A1I9LQM9;O04309	Jacalin-related lectin 35	JAL35	tr|A0A1I9LQM9|A0A1I9LQM9_ARATH Mannose-binding lectin superfamily protein OS=Arabidopsis thaliana OX=3702 GN=JR1 PE=4 SV=1;sp|O04309|JAL35_ARATH Jacalin-related lectin 35 OS=Arabidopsis thaliana OX=3702 GN=JAL35 PE=1 SV=1	2				1085400	1179800	332680
A0A1I9LQQ9;Q8LPN7	E3 ubiquitin-protein ligase RING1-like		tr|A0A1I9LQQ9|A0A1I9LQQ9_ARATH RING/U-box superfamily protein OS=Arabidopsis thaliana OX=3702 GN=At3g19950 PE=1 SV=1;sp|Q8LPN7|RNG1L_ARATH E3 ubiquitin-protein ligase RING1-like OS=Arabidopsis thaliana OX=3702 GN=At3g19950 PE=1 SV=1	1				162400	282350	131340
A0A1I9LQR5;Q9FEB5;A0A1I9LQR6;F4J5T0	Phosphoglucan phosphatase DSP4, chloroplastic	DSP4	tr|A0A1I9LQR5|A0A1I9LQR5_ARATH Dual specificity protein phosphatase (DsPTP1) family protein OS=Arabidopsis thaliana OX=3702 GN=SEX4 PE=4 SV=1;sp|Q9FEB5|DSP4_ARATH Phosphoglucan phosphatase DSP4, chloroplastic OS=Arabidopsis thaliana OX=3702 GN=DSP4 PE=1 SV	5	1599500	3458500	577490	2857900	1394100	519130
Q9LW57;A0A1I9LQU5;A0A1I9LQU3	Probable plastid-lipid-associated protein 6, chloroplastic	PAP6	sp|Q9LW57|PAP6_ARATH Plastid-lipid-associated protein 6, chloroplastic OS=Arabidopsis thaliana OX=3702 GN=PAP6 PE=1 SV=1;tr|A0A1I9LQU5|A0A1I9LQU5_ARATH Plastid-lipid associated protein PAP / fibrillin family protein OS=Arabidopsis thaliana OX=3702 GN=FIB4	3	817750	483740	763300	1890700	480190	1345500
A0A1I9LR27;F4JBC9;Q9LU86	Peroxiredoxin Q, chloroplastic	ATPRX Q;PRXQ	tr|A0A1I9LR27|A0A1I9LR27_ARATH Thioredoxin superfamily protein OS=Arabidopsis thaliana OX=3702 GN=PRXQ PE=4 SV=1;tr|F4JBC9|F4JBC9_ARATH Thioredoxin superfamily protein OS=Arabidopsis thaliana OX=3702 GN=PRXQ PE=4 SV=1;sp|Q9LU86|PRXQ_ARATH Peroxiredoxin Q,	10	32675000	22697000	31446000	18667000	14192000	17038000
A0A1I9LR45;Q3EBC8	Endoribonuclease Dicer homolog 2		tr|A0A1I9LR45|A0A1I9LR45_ARATH Dicer-like 2 OS=Arabidopsis thaliana OX=3702 GN=DCL2 PE=4 SV=1;sp|Q3EBC8|DCL2_ARATH Endoribonuclease Dicer homolog 2 OS=Arabidopsis thaliana OX=3702 GN=At3g03300 PE=1 SV=2	2	14100000	12655000	12548000	9913700	8254600	7495700
Q9LI88;A0A1I9LRJ3		GHS1	tr|Q9LI88|Q9LI88_ARATH Ribosomal protein S21 family protein OS=Arabidopsis thaliana OX=3702 GN=GHS1 PE=3 SV=1;tr|A0A1I9LRJ3|A0A1I9LRJ3_ARATH Ribosomal protein S21 family protein OS=Arabidopsis thaliana OX=3702 GN=GHS1 PE=3 SV=1	1	596380		2890000		5730700	4787500
Q9LSA9;A0A1I9LRT3		At3g18680	tr|Q9LSA9|Q9LSA9_ARATH Amino acid kinase family protein OS=Arabidopsis thaliana OX=3702 GN=At3g18680 PE=1 SV=1;tr|A0A1I9LRT3|A0A1I9LRT3_ARATH Amino acid kinase family protein OS=Arabidopsis thaliana OX=3702 GN=At3g18680 PE=1 SV=1	2				955900	1930900	1220800
C0Z352;A0A1I9LRV3;Q39251	Actin-depolymerizing factor 2	At3g46000;ADF2	tr|C0Z352|C0Z352_ARATH AT3G46000 protein OS=Arabidopsis thaliana OX=3702 GN=ADF2 PE=2 SV=1;tr|A0A1I9LRV3|A0A1I9LRV3_ARATH Actin depolymerizing factor 2 OS=Arabidopsis thaliana OX=3702 GN=ADF2 PE=3 SV=1;sp|Q39251|ADF2_ARATH Actin-depolymerizing factor 2 OS=	3	1706600	560550	1351900	3144100	1617700	2586000
F4JD88;A0A1I9LSC2;A0A1I9LSB9;A0A1I9LSC0		At3g07030	tr|F4JD88|F4JD88_ARATH Alba DNA/RNA-binding protein OS=Arabidopsis thaliana OX=3702 GN=At3g07030 PE=4 SV=1;tr|A0A1I9LSC2|A0A1I9LSC2_ARATH Alba DNA/RNA-binding protein OS=Arabidopsis thaliana OX=3702 GN=At3g07030 PE=4 SV=1;tr|A0A1I9LSB9|A0A1I9LSB9_ARATH Alb	2		1191900	1933200	800140	2199000	1266400
A0A1I9LSC9;A0A1I9LSC8;Q9M1J9		F24I3.70	tr|A0A1I9LSC9|A0A1I9LSC9_ARATH Embryo sac development arrest 7 OS=Arabidopsis thaliana OX=3702 GN=EDA7 PE=4 SV=1;tr|A0A1I9LSC8|A0A1I9LSC8_ARATH Embryo sac development arrest 7 OS=Arabidopsis thaliana OX=3702 GN=EDA7 PE=4 SV=1;tr|Q9M1J9|Q9M1J9_ARATH AT3g569	2			339900		378670	557200
A0A1I9LSH2;Q9LZQ4		T12C14_60	tr|A0A1I9LSH2|A0A1I9LSH2_ARATH Carbohydrate-binding-like fold OS=Arabidopsis thaliana OX=3702 GN=At3g62360 PE=4 SV=1;tr|Q9LZQ4|Q9LZQ4_ARATH Carbohydrate-binding-like fold OS=Arabidopsis thaliana OX=3702 GN=T12C14_60 PE=4 SV=1	1	1098500	979960	789630	468710	762570	728400	521660
A0A1I9LSJ8;Q9LXJ0	Cell division protein FtsZ homolog 2-2, chloroplastic	FTSZ2-2	tr|A0A1I9LSJ8|A0A1I9LSJ8_ARATH Tubulin/FtsZ family protein OS=Arabidopsis thaliana OX=3702 GN=FTSZ2-2 PE=3 SV=1;sp|Q9LXJ0|FTZ22_ARATH Cell division protein FtsZ homolog 2-2, chloroplastic OS=Arabidopsis thaliana OX=3702 GN=FTSZ2-2 PE=1 SV=1	2	948180	1621700	3127400	1646100	2881300	2300400
A0A1I9LSK4;A0A1I9LSK5;A0A1I9LSK3;Q9SRU2	Auxin transport protein BIG	BIG	tr|A0A1I9LSK4|A0A1I9LSK4_ARATH Auxin transport protein (BIG) OS=Arabidopsis thaliana OX=3702 GN=BIG PE=1 SV=1;tr|A0A1I9LSK5|A0A1I9LSK5_ARATH Auxin transport protein (BIG) OS=Arabidopsis thaliana OX=3702 GN=BIG PE=1 SV=1;tr|A0A1I9LSK3|A0A1I9LSK3_ARATH Auxin	9			284270	1180200	2955800	1595500
A0A1I9LSL6;Q9M8Z8	Probable pectate lyase 8		tr|A0A1I9LSL6|A0A1I9LSL6_ARATH Pectate lyase OS=Arabidopsis thaliana OX=3702 GN=At3g07010 PE=3 SV=1;sp|Q9M8Z8|PLY8_ARATH Probable pectate lyase 8 OS=Arabidopsis thaliana OX=3702 GN=At3g07010 PE=2 SV=1	4	4669600	1980500	1617400	901510	889080	629430
A0A1I9LSY6;Q93YU5	Exocyst complex component SEC8	SEC8	tr|A0A1I9LSY6|A0A1I9LSY6_ARATH Subunit of exocyst complex 8 OS=Arabidopsis thaliana OX=3702 GN=SEC8 PE=1 SV=1;sp|Q93YU5|SEC8_ARATH Exocyst complex component SEC8 OS=Arabidopsis thaliana OX=3702 GN=SEC8 PE=1 SV=1	2	798570		782410	433680	905400	844700
A0A1I9LT03;A0A1I9LT02;Q9M9P3	Probable UTP--glucose-1-phosphate uridylyltransferase 2		tr|A0A1I9LT03|A0A1I9LT03_ARATH UTP--glucose-1-phosphate uridylyltransferase OS=Arabidopsis thaliana OX=3702 GN=UGP1 PE=1 SV=1;tr|A0A1I9LT02|A0A1I9LT02_ARATH UTP--glucose-1-phosphate uridylyltransferase OS=Arabidopsis thaliana OX=3702 GN=UGP1 PE=1 SV=1;sp|Q	20	49484000	28836000	39610000	49445000	50534000	52515000
A0A1I9LT22;F4J277;Q8RXS6	DNA helicase INO80	INO80	tr|A0A1I9LT22|A0A1I9LT22_ARATH DNA helicase INO80-like protein OS=Arabidopsis thaliana OX=3702 GN=INO80 PE=4 SV=1;tr|F4J277|F4J277_ARATH DNA helicase INO80-like protein OS=Arabidopsis thaliana OX=3702 GN=INO80 PE=4 SV=1;sp|Q8RXS6|INO80_ARATH Chromatin-remo	5	1710000	1545100	1706400	1938600	1326100	1927100
A0A1I9LT30;F4IY75;Q93W03;F4IY77;B9DFB7		At3g56130	tr|A0A1I9LT30|A0A1I9LT30_ARATH Biotin/lipoyl attachment domain-containing protein OS=Arabidopsis thaliana OX=3702 GN=At3g56130 PE=4 SV=1;tr|F4IY75|F4IY75_ARATH Biotin/lipoyl attachment domain-containing protein OS=Arabidopsis thaliana OX=3702 GN=At3g56130	2	300810				630450
Q9LI74;A0A1I9LT48;F4JA42	Protein CHUP1, chloroplastic	CHUP1	sp|Q9LI74|CHUP1_ARATH Protein CHUP1, chloroplastic OS=Arabidopsis thaliana OX=3702 GN=CHUP1 PE=1 SV=1;tr|A0A1I9LT48|A0A1I9LT48_ARATH Hydroxyproline-rich glycoprotein family protein OS=Arabidopsis thaliana OX=3702 GN=CHUP1 PE=1 SV=1;tr|F4JA42|F4JA42_ARATH H	6	7392400	8283700	5691000	2468500	2878200	2266600
A0A1I9LT70;Q9CB01	Ras-related protein RABF1	RABF1	tr|A0A1I9LT70|A0A1I9LT70_ARATH Ras-related small GTP-binding family protein OS=Arabidopsis thaliana OX=3702 GN=ARA6 PE=4 SV=1;sp|Q9CB01|RABF1_ARATH Ras-related protein RABF1 OS=Arabidopsis thaliana OX=3702 GN=RABF1 PE=1 SV=1	1						3449300
A0A1I9LTL2;F4J7Z8;F4J7Z6;Q9LX73	E3 UFM1-protein ligase 1 homolog	At3g46220	tr|A0A1I9LTL2|A0A1I9LTL2_ARATH E3 UFM1-protein ligase-like protein OS=Arabidopsis thaliana OX=3702 GN=At3g46220 PE=1 SV=1;tr|F4J7Z8|F4J7Z8_ARATH E3 UFM1-protein ligase-like protein OS=Arabidopsis thaliana OX=3702 GN=At3g46220 PE=1 SV=1;tr|F4J7Z6|F4J7Z6_ARA	3							144040
Q9LJS2;A0A1I9LTP5		RLP41	sp|Q9LJS2|RLP41_ARATH Receptor-like protein 41 OS=Arabidopsis thaliana OX=3702 GN=RLP41 PE=3 SV=1;tr|A0A1I9LTP5|A0A1I9LTP5_ARATH Receptor like protein 41 OS=Arabidopsis thaliana OX=3702 GN=RLP41 PE=4 SV=1	1				256430			593240
A0A1P8AM09;A0A1P8AM12;Q94K75	Rho-N domain-containing protein 1, chloroplastic	RHON1	tr|A0A1P8AM09|A0A1P8AM09_ARATH Rho termination factor OS=Arabidopsis thaliana OX=3702 GN=RHON1 PE=1 SV=1;tr|A0A1P8AM12|A0A1P8AM12_ARATH Rho termination factor OS=Arabidopsis thaliana OX=3702 GN=RHON1 PE=1 SV=1;sp|Q94K75|RHON1_ARATH Rho-N domain-containing	2					1203300
A0A1P8AMJ7;Q9SXB6	MLO-like protein 2	MLO2	tr|A0A1P8AMJ7|A0A1P8AMJ7_ARATH MLO-like protein OS=Arabidopsis thaliana OX=3702 GN=MLO2 PE=1 SV=1;sp|Q9SXB6|MLO2_ARATH MLO-like protein 2 OS=Arabidopsis thaliana OX=3702 GN=MLO2 PE=1 SV=1	1						541930
A0A1P8AMN9;A0A1P8AMN8;A0A1P8AML1;A0A1P8AMK7;Q9CAB4;F4I6U8;A0A1P8AMK4;F4I6U7		F5A18.20;At1g70620	tr|A0A1P8AMN9|A0A1P8AMN9_ARATH Cyclin-like protein OS=Arabidopsis thaliana OX=3702 GN=At1g70620 PE=4 SV=1;tr|A0A1P8AMN8|A0A1P8AMN8_ARATH Cyclin-like protein OS=Arabidopsis thaliana OX=3702 GN=At1g70620 PE=4 SV=1;tr|A0A1P8AML1|A0A1P8AML1_ARATH Cyclin-like p	1				439290	785070	492290
A0A1P8AMQ8;A0A1P8AMP4;F4HWS2;A0A1P8AMP6;A0A1P8AMQ1		At1g48090	tr|A0A1P8AMQ8|A0A1P8AMQ8_ARATH Calcium-dependent lipid-binding family protein OS=Arabidopsis thaliana OX=3702 GN=At1g48090 PE=4 SV=1;tr|A0A1P8AMP4|A0A1P8AMP4_ARATH Calcium-dependent lipid-binding family protein OS=Arabidopsis thaliana OX=3702 GN=At1g48090	2				125560
A0A1P8AN11;Q9XFR5	Serine/arginine-rich splicing factor SR30	SR30	tr|A0A1P8AN11|A0A1P8AN11_ARATH SERINE-ARGININE PROTEIN 30 OS=Arabidopsis thaliana OX=3702 GN=SR30 PE=4 SV=1;sp|Q9XFR5|SR30_ARATH Serine/arginine-rich splicing factor SR30 OS=Arabidopsis thaliana OX=3702 GN=SR30 PE=1 SV=1	1		1805700	3095800	674250	1039500	918420
A0A1P8AP22;Q9FXI5	Protein IQ-DOMAIN 32	IQD32	tr|A0A1P8AP22|A0A1P8AP22_ARATH IQ-domain 32 OS=Arabidopsis thaliana OX=3702 GN=iqd32 PE=1 SV=1;sp|Q9FXI5|IQD32_ARATH Protein IQ-DOMAIN 32 OS=Arabidopsis thaliana OX=3702 GN=IQD32 PE=1 SV=3	1					900220
A0A1P8APK3;Q8W592;F4HQH8		At1g01080	tr|A0A1P8APK3|A0A1P8APK3_ARATH RNA-binding (RRM/RBD/RNP motifs) family protein OS=Arabidopsis thaliana OX=3702 GN=At1g01080 PE=4 SV=1;tr|Q8W592|Q8W592_ARATH At1g01080/T25K16_7 OS=Arabidopsis thaliana OX=3702 GN=At1g01080 PE=2 SV=1;tr|F4HQH8|F4HQH8_ARATH RN	3		2561800	3435600		2080700	1928400	2126600
A0A1P8APM2;Q9SXE1	Flavin-containing monooxygenase FMO GS-OX3	FMOGS-OX3	tr|A0A1P8APM2|A0A1P8APM2_ARATH Flavin-containing monooxygenase OS=Arabidopsis thaliana OX=3702 GN=FMO GS-OX3 PE=3 SV=1;sp|Q9SXE1|GSOX3_ARATH Flavin-containing monooxygenase FMO GS-OX3 OS=Arabidopsis thaliana OX=3702 GN=FMOGS-OX3 PE=1 SV=1	2	17693000	24456000	21281000	6389700	6920300	9838800
A0A1P8APN5;F4HTT6	Peptidyl-prolyl cis-trans isomerase CYP26-2, chloroplastic	CYP26-2	tr|A0A1P8APN5|A0A1P8APN5_ARATH Cyclophilin-like peptidyl-prolyl cis-trans isomerase family protein OS=Arabidopsis thaliana OX=3702 GN=At1g74070 PE=4 SV=1;sp|F4HTT6|CP26B_ARATH Peptidyl-prolyl cis-trans isomerase CYP26-2, chloroplastic OS=Arabidopsis thalia	3	1204400	624910	506500	1549700	1970600	1336200
Q9LPW0;A0A1P8APR6;F4HNZ6	Glyceraldehyde-3-phosphate dehydrogenase GAPA2, chloroplastic	GAPA2;GAPA-2	sp|Q9LPW0|G3PA2_ARATH Glyceraldehyde-3-phosphate dehydrogenase GAPA2, chloroplastic OS=Arabidopsis thaliana OX=3702 GN=GAPA2 PE=2 SV=1;tr|A0A1P8APR6|A0A1P8APR6_ARATH Glyceraldehyde-3-phosphate dehydrogenase OS=Arabidopsis thaliana OX=3702 GN=GAPA-2 PE=3 SV	6	131540000	72444000	51298000	143250000	79980000	81192000
A0A1P8APU0;Q42593	L-ascorbate peroxidase T, chloroplastic	APXT	tr|A0A1P8APU0|A0A1P8APU0_ARATH Thylakoidal ascorbate peroxidase OS=Arabidopsis thaliana OX=3702 GN=TAPX PE=3 SV=1;sp|Q42593|APXT_ARATH L-ascorbate peroxidase T, chloroplastic OS=Arabidopsis thaliana OX=3702 GN=APXT PE=2 SV=2	4	1863300	2890000	7562100	4747100	7889400	7064800
A0A1P8APW3;A0A1P8APZ4;A0A1P8APZ9;Q9SEE9	Serine/arginine-rich splicing factor SR45	SR45	tr|A0A1P8APW3|A0A1P8APW3_ARATH Arginine/serine-rich 45 OS=Arabidopsis thaliana OX=3702 GN=SR45 PE=1 SV=1;tr|A0A1P8APZ4|A0A1P8APZ4_ARATH Arginine/serine-rich 45 OS=Arabidopsis thaliana OX=3702 GN=SR45 PE=1 SV=1;tr|A0A1P8APZ9|A0A1P8APZ9_ARATH Arginine/serine	4	5878500	2599300	5901200	1819300	13325000	8339600
A0A1P8AQ08;F4HY33;A0A1P8APZ6;F4HY32		At1g21630	tr|A0A1P8AQ08|A0A1P8AQ08_ARATH Calcium-binding EF hand family protein OS=Arabidopsis thaliana OX=3702 GN=At1g21630 PE=1 SV=1;tr|F4HY33|F4HY33_ARATH Calcium-binding EF hand family protein OS=Arabidopsis thaliana OX=3702 GN=At1g21630 PE=1 SV=1;tr|A0A1P8APZ6|	1	462570				452980
A0A1P8AQ01;A0A1P8AQ22;F4HVW5	Protein VASCULAR ASSOCIATED DEATH 1, chloroplastic	VAD1	tr|A0A1P8AQ01|A0A1P8AQ01_ARATH GRAM domain family protein OS=Arabidopsis thaliana OX=3702 GN=VAD1 PE=1 SV=1;tr|A0A1P8AQ22|A0A1P8AQ22_ARATH GRAM domain family protein OS=Arabidopsis thaliana OX=3702 GN=VAD1 PE=1 SV=1;sp|F4HVW5|VAD1_ARATH Protein VASCULAR AS	1				566390	546450	715030
A0A1P8AQI9;F4I982;F4I983;A0A1P8AUP7;A0A1P8AUP4;F4HSW8		At1g24300;At1g27430	tr|A0A1P8AQI9|A0A1P8AQI9_ARATH GYF domain-containing protein OS=Arabidopsis thaliana OX=3702 GN=At1g24300 PE=1 SV=1;tr|F4I982|F4I982_ARATH GYF domain-containing protein OS=Arabidopsis thaliana OX=3702 GN=At1g24300 PE=1 SV=1;tr|F4I983|F4I983_ARATH GYF domai	2			444640	244250	437660	550400
A0A1P8AQW5;Q94A78	1-aminocyclopropane-1-carboxylate oxidase homolog 4		tr|A0A1P8AQW5|A0A1P8AQW5_ARATH 2-oxoglutarate (2OG) and Fe(II)-dependent oxygenase superfamily protein OS=Arabidopsis thaliana OX=3702 GN=At1g03400 PE=3 SV=1;sp|Q94A78|ACCH4_ARATH 1-aminocyclopropane-1-carboxylate oxidase homolog 4 OS=Arabidopsis thaliana	1				453140	194020	212950
F4HS98;A0A1P8AR50;F4HS99		At1g01320	tr|F4HS98|F4HS98_ARATH Tetratricopeptide repeat (TPR)-like superfamily protein OS=Arabidopsis thaliana OX=3702 GN=At1g01320 PE=1 SV=1;tr|A0A1P8AR50|A0A1P8AR50_ARATH Tetratricopeptide repeat (TPR)-like superfamily protein OS=Arabidopsis thaliana OX=3702 GN=	37	75967000	120590000	77394000	41689000	65149000	44374000
A0A1P8AR70;Q9XIP8	Protein CDI	CDI	tr|A0A1P8AR70|A0A1P8AR70_ARATH Nucleotide-diphospho-sugar transferases superfamily protein OS=Arabidopsis thaliana OX=3702 GN=CDI PE=4 SV=1;sp|Q9XIP8|CDI_ARATH Protein CDI OS=Arabidopsis thaliana OX=3702 GN=CDI PE=2 SV=1	3	521240	1056200	1144800	1757800	1960700	1458100
A0A1P8ARA0;B9DGU7	Thiamine pyrophosphokinase 1	TPK1	tr|A0A1P8ARA0|A0A1P8ARA0_ARATH Thiamine pyrophosphokinase OS=Arabidopsis thaliana OX=3702 GN=TPK1 PE=3 SV=1;sp|B9DGU7|TPK1_ARATH Thiamine pyrophosphokinase 1 OS=Arabidopsis thaliana OX=3702 GN=TPK1 PE=2 SV=1	1				95013
A0A1P8ARE4;A0A1P8ARD2;Q9SAJ3	ATP-dependent zinc metalloprotease FTSH 12, chloroplastic	FTSH12	tr|A0A1P8ARE4|A0A1P8ARE4_ARATH FTSH protease 12 OS=Arabidopsis thaliana OX=3702 GN=FTSH12 PE=4 SV=1;tr|A0A1P8ARD2|A0A1P8ARD2_ARATH FTSH protease 12 OS=Arabidopsis thaliana OX=3702 GN=FTSH12 PE=4 SV=1;sp|Q9SAJ3|FTSHC_ARATH ATP-dependent zinc metalloprotease	10	7473300	5509100	6985300	4277500	5419200	4194200
F4IDY7;A0A1P8ARH9;A0A1P8ARG8		At1g18950	sp|F4IDY7|DDR4_ARATH DDT domain-containing protein DDR4 OS=Arabidopsis thaliana OX=3702 GN=DDR4 PE=1 SV=1;tr|A0A1P8ARH9|A0A1P8ARH9_ARATH DDT domain superfamily OS=Arabidopsis thaliana OX=3702 GN=At1g18950 PE=4 SV=1;tr|A0A1P8ARG8|A0A1P8ARG8_ARATH DDT domain	2			811190	549860	1531300	680330
A0A1P8ARN1;Q8VY15			tr|A0A1P8ARN1|A0A1P8ARN1_ARATH Splicing factor PWI domain-containing protein / RNA recognition motif (RRM)-containing protein OS=Arabidopsis thaliana OX=3702 GN=At1g60200 PE=1 SV=1;tr|Q8VY15|Q8VY15_ARATH Splicing factor PWI domain-containing protein / RNA	3				1709700	2658500	2015700
A0A1P8ARS7;O04450	T-complex protein 1 subunit epsilon	CCT5	tr|A0A1P8ARS7|A0A1P8ARS7_ARATH T-complex protein 1 subunit epsilon OS=Arabidopsis thaliana OX=3702 GN=At1g24510 PE=3 SV=1;sp|O04450|TCPE_ARATH T-complex protein 1 subunit epsilon OS=Arabidopsis thaliana OX=3702 GN=CCT5 PE=1 SV=1	8	8377300	7720900	10005000	10530000	10966000	11776000
A0A1P8AS42;F4I907	Glyoxylate/succinic semialdehyde reductase 2, chloroplastic	GLYR2	tr|A0A1P8AS42|A0A1P8AS42_ARATH Glyoxylate reductase 2 OS=Arabidopsis thaliana OX=3702 GN=GLYR2 PE=4 SV=1;sp|F4I907|GLYR2_ARATH Glyoxylate/succinic semialdehyde reductase 2, chloroplastic OS=Arabidopsis thaliana OX=3702 GN=GLYR2 PE=1 SV=1	3	1097200	662360	510980	871210	1115500	838250
A0A1P8AS55;Q9SGU7		At1g64680	tr|A0A1P8AS55|A0A1P8AS55_ARATH Beta-carotene isomerase D27 OS=Arabidopsis thaliana OX=3702 GN=At1g64680 PE=4 SV=1;tr|Q9SGU7|Q9SGU7_ARATH At1g64680 OS=Arabidopsis thaliana OX=3702 GN=At1g64680 PE=2 SV=1	1				134570
A0A1P8ASD0;F4I3B3	Polyadenylate-binding protein RBP47A	RBP47A	tr|A0A1P8ASD0|A0A1P8ASD0_ARATH RNA-binding protein 47A OS=Arabidopsis thaliana OX=3702 GN=RBP47A PE=4 SV=1;sp|F4I3B3|RB47A_ARATH Polyadenylate-binding protein RBP47A OS=Arabidopsis thaliana OX=3702 GN=RBP47A PE=2 SV=1	1				431990	197580	209240
A0A1P8ASL8;Q9C7N4	GDSL esterase/lipase At1g29670		tr|A0A1P8ASL8|A0A1P8ASL8_ARATH GDSL-like Lipase/Acylhydrolase superfamily protein OS=Arabidopsis thaliana OX=3702 GN=At1g29670 PE=3 SV=1;sp|Q9C7N4|GDL15_ARATH GDSL esterase/lipase At1g29670 OS=Arabidopsis thaliana OX=3702 GN=At1g29670 PE=2 SV=1	8	4540800	4432600	6771800	5500800	6017200	7203800
A0A1P8ASP8;F4IDQ6		NIH	tr|A0A1P8ASP8|A0A1P8ASP8_ARATH Nuclear DEIH-boxhelicase OS=Arabidopsis thaliana OX=3702 GN=NIH PE=4 SV=1;sp|F4IDQ6|NIH_ARATH DExH-box ATP-dependent RNA helicase DExH2 OS=Arabidopsis thaliana OX=3702 GN=NIH PE=1 SV=1	3				499340	271400	448870
A0A1P8ASX1;A0A1P8ASX8;A0A1P8ASX3;A0A1P8AT30;A8MQW5;Q9S9N9	Cinnamoyl-CoA reductase 1	CCR1	tr|A0A1P8ASX1|A0A1P8ASX1_ARATH Cinnamoyl coa reductase 1 OS=Arabidopsis thaliana OX=3702 GN=CCR1 PE=4 SV=1;tr|A0A1P8ASX8|A0A1P8ASX8_ARATH Cinnamoyl coa reductase 1 OS=Arabidopsis thaliana OX=3702 GN=CCR1 PE=1 SV=1;tr|A0A1P8ASX3|A0A1P8ASX3_ARATH Cinnamoyl c	2				1401600		378340
A0A1P8ASZ4;Q9LMM5	Mitogen-activated protein kinase 11	MPK11	tr|A0A1P8ASZ4|A0A1P8ASZ4_ARATH Mitogen-activated protein kinase OS=Arabidopsis thaliana OX=3702 GN=MPK11 PE=3 SV=1;sp|Q9LMM5|MPK11_ARATH Mitogen-activated protein kinase 11 OS=Arabidopsis thaliana OX=3702 GN=MPK11 PE=1 SV=1	1				544940	719560	769500
A0A1P8AT46;Q94JX5	LIM domain-containing protein WLIM1	WLIM1	tr|A0A1P8AT46|A0A1P8AT46_ARATH GATA type zinc finger transcription factor family protein OS=Arabidopsis thaliana OX=3702 GN=WLIM1 PE=4 SV=1;sp|Q94JX5|WLIM1_ARATH LIM domain-containing protein WLIM1 OS=Arabidopsis thaliana OX=3702 GN=WLIM1 PE=1 SV=1	2		1924000	2867400	2518500	2542500	2680100
A0A1P8AT97;F4I893		ILA	tr|A0A1P8AT97|A0A1P8AT97_ARATH ILITYHIA OS=Arabidopsis thaliana OX=3702 GN=ILA PE=1 SV=1;sp|F4I893|ILA_ARATH Protein ILITYHIA OS=Arabidopsis thaliana OX=3702 GN=ILA PE=1 SV=1	10	1259500		236320	1537600	1695700	1076300
A0A1P8ATA9;Q8L7T5		At1g07990	tr|A0A1P8ATA9|A0A1P8ATA9_ARATH SIT4 phosphatase-associated family protein OS=Arabidopsis thaliana OX=3702 GN=At1g07990 PE=4 SV=1;tr|Q8L7T5|Q8L7T5_ARATH At1g07990/T6D22_5 OS=Arabidopsis thaliana OX=3702 GN=At1g07990 PE=2 SV=1	1	500890			368240	718380	455580
A0A1P8ATD8;Q9AST9			tr|A0A1P8ATD8|A0A1P8ATD8_ARATH p-loop containing nucleoside triphosphate hydrolases superfamily protein OS=Arabidopsis thaliana OX=3702 GN=At1g73110 PE=4 SV=1;tr|Q9AST9|Q9AST9_ARATH At1g73110/F3N23_39 OS=Arabidopsis thaliana OX=3702 GN=At1g73110 PE=2 SV=1	4				1049100	454240	509010
A0A2H1ZEC3;A0A1P8ATJ7;A0A1P8ATG5;P93047;O49596	High mobility group B protein 3;High mobility group B protein 2	HMGB3;HMGB2	tr|A0A2H1ZEC3|A0A2H1ZEC3_ARATH High mobility group B3 OS=Arabidopsis thaliana OX=3702 GN=HMGB3 PE=4 SV=1;tr|A0A1P8ATJ7|A0A1P8ATJ7_ARATH High mobility group B3 OS=Arabidopsis thaliana OX=3702 GN=HMGB3 PE=4 SV=1;tr|A0A1P8ATG5|A0A1P8ATG5_ARATH High mobility g	1	14036000	14852000	21211000	3114700	4092900	4676800	11660000
A0A1P8ATH2;F4I450;Q93ZR3;F4I448		PRP39	tr|A0A1P8ATH2|A0A1P8ATH2_ARATH Tetratricopeptide repeat (TPR)-like superfamily protein OS=Arabidopsis thaliana OX=3702 GN=PRP39 PE=1 SV=1;tr|F4I450|F4I450_ARATH Tetratricopeptide repeat (TPR)-like superfamily protein OS=Arabidopsis thaliana OX=3702 GN=PRP3	2	760610		518540	740110	1300200	902480
A0A1P8ATL2;Q9SA52	Chloroplast stem-loop binding protein of 41 kDa b, chloroplastic	CSP41B	tr|A0A1P8ATL2|A0A1P8ATL2_ARATH Chloroplast RNA binding protein OS=Arabidopsis thaliana OX=3702 GN=CRB PE=4 SV=1;sp|Q9SA52|CP41B_ARATH Chloroplast stem-loop binding protein of 41 kDa b, chloroplastic OS=Arabidopsis thaliana OX=3702 GN=CSP41B PE=1 SV=1	18	81025000	87592000	98349000	70180000	40814000	42008000
Q9SX53;A0A1P8ATN7		F14I3.4	tr|Q9SX53|Q9SX53_ARATH At1g50380/F14I3_27 OS=Arabidopsis thaliana OX=3702 GN=At1g50380 PE=2 SV=1;tr|A0A1P8ATN7|A0A1P8ATN7_ARATH Prolyl oligopeptidase family protein OS=Arabidopsis thaliana OX=3702 GN=At1g50380 PE=4 SV=1	2				807050
A0A1P8ATX7;F4HZK4		At1g15290	tr|A0A1P8ATX7|A0A1P8ATX7_ARATH Tetratricopeptide repeat (TPR)-like superfamily protein OS=Arabidopsis thaliana OX=3702 GN=At1g15290 PE=4 SV=1;tr|F4HZK4|F4HZK4_ARATH Tetratricopeptide repeat (TPR)-like superfamily protein OS=Arabidopsis thaliana OX=3702 GN=	6	1761200	871860		1269800	1186800	937680
Q84WN4;A8MQY2;Q9LPL8;A0A1P8ATZ7		At1g21350;F24J8.1	tr|Q84WN4|Q84WN4_ARATH At1g21350 OS=Arabidopsis thaliana OX=3702 GN=At1g21350 PE=2 SV=1;tr|A8MQY2|A8MQY2_ARATH Thioredoxin superfamily protein OS=Arabidopsis thaliana OX=3702 GN=At1g21350 PE=4 SV=1;tr|Q9LPL8|Q9LPL8_ARATH AT1G21350 protein OS=Arabidopsis th	1	669860			245250	113950		291310
A0A1P8AU99;A0A1P8AU81;Q24JL3	Thiosulfate/3-mercaptopyruvate sulfurtransferase 2	STR2	tr|A0A1P8AU99|A0A1P8AU99_ARATH Rhodanese homologue 2 OS=Arabidopsis thaliana OX=3702 GN=RDH2 PE=4 SV=1;tr|A0A1P8AU81|A0A1P8AU81_ARATH Rhodanese homologue 2 OS=Arabidopsis thaliana OX=3702 GN=RDH2 PE=4 SV=1;sp|Q24JL3|STR2_ARATH Thiosulfate/3-mercaptopyruvat	3	4116800	2634300	1072700	1948400	2991500	2173300
A0A1P8AUA0;F4I9M3;Q38821	Serine/threonine-protein phosphatase 2A 55 kDa regulatory subunit B;Serine/threonine protein phosphatase 2A 55 kDa regulatory subunit B alpha isoform	B ALPHA;PP2AB1	tr|A0A1P8AUA0|A0A1P8AUA0_ARATH Serine/threonine-protein phosphatase 2A 55 kDa regulatory subunit B OS=Arabidopsis thaliana OX=3702 GN=B ALPHA PE=1 SV=1;tr|F4I9M3|F4I9M3_ARATH Serine/threonine-protein phosphatase 2A 55 kDa regulatory subunit B OS=Arabidopsi	3	527470	1649200	1991600	1354300	2950300	3590100
A0A1P8AUE1;Q0WTH0;F4I2S4		At1g16020	tr|A0A1P8AUE1|A0A1P8AUE1_ARATH Vacuolar fusion protein (DUF1712) OS=Arabidopsis thaliana OX=3702 GN=CCZ1a PE=4 SV=1;tr|Q0WTH0|Q0WTH0_ARATH Vacuolar fusion protein (DUF1712) OS=Arabidopsis thaliana OX=3702 GN=CCZ1a PE=2 SV=1;sp|F4I2S4|CCZ1A_ARATH Vacuolar f	1	1029400			770580	860790	862840
A0A1P8AUK8;O23137		F29G20.19	tr|A0A1P8AUK8|A0A1P8AUK8_ARATH SNARE associated Golgi protein family OS=Arabidopsis thaliana OX=3702 GN=At1g22850 PE=4 SV=1;tr|O23137|O23137_ARATH At1g22850/F29G20_19 OS=Arabidopsis thaliana OX=3702 GN=F29G20.19 PE=2 SV=1	1				332810	721240
A0A1P8AUL2;A0A1P8AUL4;Q1KPV0		FZL	tr|A0A1P8AUL2|A0A1P8AUL2_ARATH FZO-like protein OS=Arabidopsis thaliana OX=3702 GN=FZL PE=4 SV=1;tr|A0A1P8AUL4|A0A1P8AUL4_ARATH FZO-like protein OS=Arabidopsis thaliana OX=3702 GN=FZL PE=4 SV=1;sp|Q1KPV0|FZL_ARATH Probable transmembrane GTPase FZO-like, ch	3			258640	1016100	645830	1295300
A0A1P8AUM2;F4HST9;Q84P21	4-coumarate--CoA ligase-like 5	OPCL1;4CLL5	tr|A0A1P8AUM2|A0A1P8AUM2_ARATH OPC-8:0 CoA ligase1 OS=Arabidopsis thaliana OX=3702 GN=OPCL1 PE=4 SV=1;tr|F4HST9|F4HST9_ARATH OPC-8:0 CoA ligase1 OS=Arabidopsis thaliana OX=3702 GN=OPCL1 PE=4 SV=1;sp|Q84P21|4CLL5_ARATH 4-coumarate--CoA ligase-like 5 OS=Arab	4	661280	559360	409940	3040200	811900	880310
A0A1P8AUM8;Q9SA14	3-isopropylmalate dehydrogenase 1, chloroplastic	IMDH1	tr|A0A1P8AUM8|A0A1P8AUM8_ARATH 3-isopropylmalate dehydrogenase OS=Arabidopsis thaliana OX=3702 GN=IMD3 PE=3 SV=1;sp|Q9SA14|LEU33_ARATH 3-isopropylmalate dehydrogenase 3, chloroplastic OS=Arabidopsis thaliana OX=3702 GN=IMDH3 PE=1 SV=2	2				405370			1380200
A0A1P8AUN1;Q9SFX3	Dolichyl-diphosphooligosaccharide--protein glycosyltransferase subunit 1A	OST1A	tr|A0A1P8AUN1|A0A1P8AUN1_ARATH Dolichyl-diphosphooligosaccharide--protein glycosyltransferase subunit 1 OS=Arabidopsis thaliana OX=3702 GN=At1g76400 PE=3 SV=1;sp|Q9SFX3|OST1A_ARATH Dolichyl-diphosphooligosaccharide--protein glycosyltransferase subunit 1A O	1	399220	439840		294300	248410	253130
A0A1P8AUX7;P34893	10 kDa chaperonin	CPN10	tr|A0A1P8AUX7|A0A1P8AUX7_ARATH Chaperonin 10 OS=Arabidopsis thaliana OX=3702 GN=CPN10 PE=3 SV=1;sp|P34893|CH10_ARATH 10 kDa chaperonin, mitochondrial OS=Arabidopsis thaliana OX=3702 GN=CPN10 PE=1 SV=1	2	3791900		785780	1732100	1964900	2872800
A0A1P8AV08;O65390;A0A1P8AVA7;Q8VYL3	Aspartic proteinase A1	APA1	tr|A0A1P8AV08|A0A1P8AV08_ARATH Aspartic proteinase A1 OS=Arabidopsis thaliana OX=3702 GN=APA1 PE=3 SV=1;sp|O65390|APA1_ARATH Aspartic proteinase A1 OS=Arabidopsis thaliana OX=3702 GN=APA1 PE=1 SV=1	6	3258800	2444600	3789800	8030700	5996300	5892200
A0A1P8AV73;F4ICX0;Q9C827	Coatomer subunit beta-2	At1g52360	tr|A0A1P8AV73|A0A1P8AV73_ARATH Coatomer subunit beta OS=Arabidopsis thaliana OX=3702 GN=At1g52360 PE=1 SV=1;tr|F4ICX0|F4ICX0_ARATH Coatomer subunit beta OS=Arabidopsis thaliana OX=3702 GN=At1g52360 PE=1 SV=1;sp|Q9C827|COB22_ARATH Coatomer subunit beta-2	10	12027000	10168000	13541000	10593000	15271000	13698000
A0A1P8AVD8;Q8VYC5;B3H739;F4IAP5		At1g18270	tr|A0A1P8AVD8|A0A1P8AVD8_ARATH Ketose-bisphosphate aldolase class-II family protein OS=Arabidopsis thaliana OX=3702 GN=At1g18270 PE=4 SV=1;tr|Q8VYC5|Q8VYC5_ARATH Ketose-bisphosphate aldolase class-II family protein OS=Arabidopsis thaliana OX=3702 GN=At1g18	19	12525000	10156000	13718000	8972000	14440000	12892000
A0A1P8AVE9;F4IDR3;A0A1P8AVJ3		At1g06720	tr|A0A1P8AVE9|A0A1P8AVE9_ARATH p-loop containing nucleoside triphosphate hydrolases superfamily protein OS=Arabidopsis thaliana OX=3702 GN=At1g06720 PE=4 SV=1;tr|F4IDR3|F4IDR3_ARATH p-loop containing nucleoside triphosphate hydrolases superfamily protein O	4	1238100		1020100	1942200	1876100	2493000
F4HRB4;Q8L7S1;A0A1P8AVY3		TLL1	tr|F4HRB4|F4HRB4_ARATH Triacylglycerol lipase-like 1 OS=Arabidopsis thaliana OX=3702 GN=TLL1 PE=4 SV=1;tr|Q8L7S1|Q8L7S1_ARATH At1g45200 OS=Arabidopsis thaliana OX=3702 GN=TLL1 PE=2 SV=1;tr|A0A1P8AVY3|A0A1P8AVY3_ARATH Triacylglycerol lipase-like 1 OS=Arabid	8	37342000	38086000	31274000	27734000	20302000	20211000
A0A1P8AW07;Q9M9E1	ABC transporter G family member 40	ABCG40	tr|A0A1P8AW07|A0A1P8AW07_ARATH Pleiotropic drug resistance 12 OS=Arabidopsis thaliana OX=3702 GN=ABCG40 PE=1 SV=1;sp|Q9M9E1|AB40G_ARATH ABC transporter G family member 40 OS=Arabidopsis thaliana OX=3702 GN=ABCG40 PE=1 SV=1	1
Q0V856;A0A1P8AW47		At1g29320	tr|Q0V856|Q0V856_ARATH At1g29320 OS=Arabidopsis thaliana OX=3702 GN=At1g29320 PE=2 SV=1;tr|A0A1P8AW47|A0A1P8AW47_ARATH Transducin/WD40 repeat-like superfamily protein OS=Arabidopsis thaliana OX=3702 GN=At1g29320 PE=4 SV=1	6	1174100	915680	442940	3729300	3867000	1068800
A0A1P8AWA3;Q9SXA1	Phosphatidylinositol 4-kinase alpha 1	PI4KA1	tr|A0A1P8AWA3|A0A1P8AWA3_ARATH Phosphatidylinositol 3-and 4-kinase family protein OS=Arabidopsis thaliana OX=3702 GN=ATPI4K ALPHA PE=3 SV=1;sp|Q9SXA1|P4KA1_ARATH Phosphatidylinositol 4-kinase alpha 1 OS=Arabidopsis thaliana OX=3702 GN=PI4KA1 PE=1 SV=2	2					435250	655470
A0A1P8AWC2;A0A1P8AWC1;A0A1P8AWC3;Q94AD9	Zinc finger CCCH domain-containing protein 3		tr|A0A1P8AWC2|A0A1P8AWC2_ARATH Zinc finger C-x8-C-x5-C-x3-H type family protein OS=Arabidopsis thaliana OX=3702 GN=At1g04990 PE=4 SV=1;tr|A0A1P8AWC1|A0A1P8AWC1_ARATH Zinc finger C-x8-C-x5-C-x3-H type family protein OS=Arabidopsis thaliana OX=3702 GN=At1g04	1					86543	134410
A0A1P8AWK4;F4HUK0;Q8GZ87		IQD28	tr|A0A1P8AWK4|A0A1P8AWK4_ARATH IQ-domain 28 OS=Arabidopsis thaliana OX=3702 GN=IQD28 PE=1 SV=1;tr|F4HUK0|F4HUK0_ARATH IQ-domain 28 OS=Arabidopsis thaliana OX=3702 GN=IQD28 PE=1 SV=1;tr|Q8GZ87|Q8GZ87_ARATH At1g14380 OS=Arabidopsis thaliana OX=3702 GN=IQD28	1	3790700	5579400	2178300	843800	844790	818500	1009600
A0A1P8AWL7;A0A1P8AWQ1;Q43348	Acid beta-fructofuranosidase 3, vacuolar	BFRUCT3	tr|A0A1P8AWL7|A0A1P8AWL7_ARATH Glycosyl hydrolases family 32 protein OS=Arabidopsis thaliana OX=3702 GN=At1g62660 PE=3 SV=1;tr|A0A1P8AWQ1|A0A1P8AWQ1_ARATH Glycosyl hydrolases family 32 protein OS=Arabidopsis thaliana OX=3702 GN=At1g62660 PE=3 SV=1;sp|Q4334	2	730210						311780
A8MRU5;F4HQ47;A0A1P8AWP1		At1g73170	tr|A8MRU5|A8MRU5_ARATH p-loop containing nucleoside triphosphate hydrolases superfamily protein OS=Arabidopsis thaliana OX=3702 GN=At1g73170 PE=4 SV=1;tr|F4HQ47|F4HQ47_ARATH p-loop containing nucleoside triphosphate hydrolases superfamily protein OS=Arabid	1				153810			226000
A0A1P8AWY1;Q8W4D6;A0A1P8AWU9		F17F16.7	tr|A0A1P8AWY1|A0A1P8AWY1_ARATH High chlorophyll fluorescence phenotype 173 OS=Arabidopsis thaliana OX=3702 GN=HCF173 PE=4 SV=1;tr|Q8W4D6|Q8W4D6_ARATH High chlorophyll fluorescence phenotype 173 OS=Arabidopsis thaliana OX=3702 GN=F17F16.7 PE=2 SV=1;tr|A0A1P	10	16232000	10261000	8200400	11972000	12828000	11133000
F4HR88;Q9FW47;A0A1P8AWX3;F4HR92		At1g33590;T1E4.3	tr|F4HR88|F4HR88_ARATH Leucine-rich repeat (LRR) family protein OS=Arabidopsis thaliana OX=3702 GN=At1g33590 PE=4 SV=1;tr|Q9FW47|Q9FW47_ARATH Leucine-rich repeat (LRR) family protein OS=Arabidopsis thaliana OX=3702 GN=At1g33590 PE=4 SV=1;tr|A0A1P8AWX3|A0A1	9	7176400	6903700	5634300	7621300	3202600	5797300
A0A1P8AX34;A8MR36;Q8VZ49	Alcohol dehydrogenase-like 4	At1g64710	tr|A0A1P8AX34|A0A1P8AX34_ARATH GroES-like zinc-binding alcohol dehydrogenase family protein OS=Arabidopsis thaliana OX=3702 GN=At1g64710 PE=4 SV=1;tr|A8MR36|A8MR36_ARATH GroES-like zinc-binding alcohol dehydrogenase family protein OS=Arabidopsis thaliana O	1
A0A1P8AX55;O23715	Proteasome subunit alpha type-3	PAG1	tr|A0A1P8AX55|A0A1P8AX55_ARATH Proteasome endopeptidase complex OS=Arabidopsis thaliana OX=3702 GN=PAG1 PE=1 SV=1;sp|O23715|PSA3_ARATH Proteasome subunit alpha type-3 OS=Arabidopsis thaliana OX=3702 GN=PAG1 PE=1 SV=2	2	1137900	863440	940030	1410000	990890	1602000
A0A1P8AXC1;O80860;Q1PDW5	ATP-dependent zinc metalloprotease FTSH 2, chloroplastic	FTSH2	tr|A0A1P8AXC1|A0A1P8AXC1_ARATH FtsH extracellular protease family OS=Arabidopsis thaliana OX=3702 GN=VAR2 PE=3 SV=1;sp|O80860|FTSH2_ARATH ATP-dependent zinc metalloprotease FTSH 2, chloroplastic OS=Arabidopsis thaliana OX=3702 GN=FTSH2 PE=1 SV=1	25	57969000	23554000	17627000	34124000	48952000	41012000
A0A1P8AXD8;O82533	Cell division protein FtsZ homolog 2-1, chloroplastic	FTSZ2-1	tr|A0A1P8AXD8|A0A1P8AXD8_ARATH Tubulin/FtsZ family protein OS=Arabidopsis thaliana OX=3702 GN=FTSZ2-1 PE=3 SV=1;sp|O82533|FTZ21_ARATH Cell division protein FtsZ homolog 2-1, chloroplastic OS=Arabidopsis thaliana OX=3702 GN=FTSZ2-1 PE=1 SV=2	11	8989600	5646700	6160900	6058400	11938000	9415900
Q3E7D0;A0A1P8AXK2;A8MS07	Nucleobase-ascorbate transporter 12	NAT12	sp|Q3E7D0|NAT12_ARATH Nucleobase-ascorbate transporter 12 OS=Arabidopsis thaliana OX=3702 GN=NAT12 PE=1 SV=3;tr|A0A1P8AXK2|A0A1P8AXK2_ARATH Nucleobase-ascorbate transporter 12 OS=Arabidopsis thaliana OX=3702 GN=NAT12 PE=1 SV=1;tr|A8MS07|A8MS07_ARATH Nucleo	11	37326000	38573000	34535000	14209000	28016000	26635000
O80476;A0A1P8AXQ5;A0A1P8AXW0	Methylesterase 2	MES2	sp|O80476|MES2_ARATH Methylesterase 2 OS=Arabidopsis thaliana OX=3702 GN=MES2 PE=1 SV=1;tr|A0A1P8AXQ5|A0A1P8AXQ5_ARATH Acetone-cyanohydrin lyase OS=Arabidopsis thaliana OX=3702 GN=ACL PE=4 SV=1;tr|A0A1P8AXW0|A0A1P8AXW0_ARATH Acetone-cyanohydrin lyase OS=Ar	3	4359400	1696500	3283300	1520200	1403800	2084000
A0A1P8AXT8;O22218;A0A1P8AR51;A0A1I9LPN7;O64806;Q9M2L4	Calcium-transporting ATPase 4, plasma membrane-type;Putative calcium-transporting ATPase 7, plasma membrane-type;Putative calcium-transporting ATPase 11, plasma membrane-type	ACA4;ACA7;ACA11	tr|A0A1P8AXT8|A0A1P8AXT8_ARATH Calcium-transporting ATPase OS=Arabidopsis thaliana OX=3702 GN=ACA4 PE=3 SV=1;sp|O22218|ACA4_ARATH Calcium-transporting ATPase 4, plasma membrane-type OS=Arabidopsis thaliana OX=3702 GN=ACA4 PE=1 SV=1;tr|A0A1P8AR51|A0A1P8AR51	2				1023200		871280
A0A1P8AXV3;Q8L960		SVR1	tr|A0A1P8AXV3|A0A1P8AXV3_ARATH Pseudouridine synthase family protein OS=Arabidopsis thaliana OX=3702 GN=SVR1 PE=4 SV=1;sp|Q8L960|SVR1_ARATH Putative ribosomal large subunit pseudouridine synthase SVR1, chloroplastic OS=Arabidopsis thaliana OX=3702 GN=SVR1	4	4180900	3663700	4614700	2071100	2270300	2359200
A0A1P8AXW4;Q84WV8;Q8RWM2	Nicotinate phosphoribosyltransferase 2;Nicotinate phosphoribosyltransferase 1	NAPRT2;NAPRT1	tr|A0A1P8AXW4|A0A1P8AXW4_ARATH Nicotinate phosphoribosyltransferase OS=Arabidopsis thaliana OX=3702 GN=NAPRT2 PE=3 SV=1;sp|Q84WV8|NPRT2_ARATH Nicotinate phosphoribosyltransferase 2 OS=Arabidopsis thaliana OX=3702 GN=NAPRT2 PE=2 SV=1;sp|Q8RWM2|NPRT1_ARATH N	2			228630	288480	608210	365020
A0A1P8AXY9;F4IS91		emb1579	tr|A0A1P8AXY9|A0A1P8AXY9_ARATH ATP/GTP-binding protein family OS=Arabidopsis thaliana OX=3702 GN=emb1579 PE=1 SV=1;sp|F4IS91|RSA1_ARATH Protein SHORT ROOT IN SALT MEDIUM 1 OS=Arabidopsis thaliana OX=3702 GN=RSA1 PE=1 SV=1	2	5010400	6210300	3951300	1438400	1234500	1352200
A0A1P8AY21;F4ISP6;Q8RXE9;F4ISP4		OVA4	tr|A0A1P8AY21|A0A1P8AY21_ARATH Nucleotidylyl transferase superfamily protein OS=Arabidopsis thaliana OX=3702 GN=OVA4 PE=1 SV=1;tr|F4ISP6|F4ISP6_ARATH Nucleotidylyl transferase superfamily protein OS=Arabidopsis thaliana OX=3702 GN=OVA4 PE=1 SV=1;sp|Q8RXE9|	4	3603000	3400700	3112700	1936700	3060700	4410000
A0A1P8AY36;P51418	60S ribosomal protein L18a-2	RPL18AB	tr|A0A1P8AY36|A0A1P8AY36_ARATH Ribosomal protein L18ae/LX family protein OS=Arabidopsis thaliana OX=3702 GN=At2g34480 PE=1 SV=1;sp|P51418|R18A2_ARATH 60S ribosomal protein L18a-2 OS=Arabidopsis thaliana OX=3702 GN=RPL18AB PE=1 SV=2	17	1531800000	825760000	983690000	867850000	1367000000	1234900000
A0A1P8AYB1;O48832		ERD7	tr|A0A1P8AYB1|A0A1P8AYB1_ARATH Senescence/dehydration-associated protein-like protein OS=Arabidopsis thaliana OX=3702 GN=ERD7 PE=1 SV=1;sp|O48832|ERD7_ARATH Protein EARLY-RESPONSIVE TO DEHYDRATION 7, chloroplastic OS=Arabidopsis thaliana OX=3702 GN=ERD7 PE	4	912680	813390	716210	1062200	1035800	1102400
A0A1P8AYQ6;Q8W0Z6	AP-5 complex subunit mu	AP5M	tr|A0A1P8AYQ6|A0A1P8AYQ6_ARATH Clathrin adaptor complexes medium subunit family protein OS=Arabidopsis thaliana OX=3702 GN=At2g20790 PE=3 SV=1;sp|Q8W0Z6|AP5M_ARATH AP-5 complex subunit mu OS=Arabidopsis thaliana OX=3702 GN=AP5M PE=2 SV=1	1				94502
A0A1P8AZD1;Q9ZV07	Probable aquaporin PIP2-6;Probable aquaporin PIP2-6, N-terminally processed	PIP2-6	tr|A0A1P8AZD1|A0A1P8AZD1_ARATH Plasma membrane intrinsic protein 2E OS=Arabidopsis thaliana OX=3702 GN=PIP2E PE=1 SV=1;sp|Q9ZV07|PIP26_ARATH Probable aquaporin PIP2-6 OS=Arabidopsis thaliana OX=3702 GN=PIP2-6 PE=1 SV=1	1	966130			628940	1372400	760530	805660
A8MQJ8;A0A1P8AZS5		At2g37680	tr|A8MQJ8|A8MQJ8_ARATH Glucose-induced degradation-like protein OS=Arabidopsis thaliana OX=3702 GN=At2g37680 PE=4 SV=1;tr|A0A1P8AZS5|A0A1P8AZS5_ARATH Glucose-induced degradation-like protein OS=Arabidopsis thaliana OX=3702 GN=At2g37680 PE=4 SV=1	1				231310	318110
A0A1P8AZX9;Q56YN8	Structural maintenance of chromosomes protein 3	SMC3	tr|A0A1P8AZX9|A0A1P8AZX9_ARATH Structural maintenance of chromosomes (SMC) family protein OS=Arabidopsis thaliana OX=3702 GN=TTN7 PE=4 SV=1;sp|Q56YN8|SMC3_ARATH Structural maintenance of chromosomes protein 3 OS=Arabidopsis thaliana OX=3702 GN=SMC3 PE=2 SV	3	2350100	2472100	1818700	2806300	529100
F4IGE9;A0A1P8AZY8;A0A1P8B016;Q9ZQR8	Protein LURP1	LURP1	tr|F4IGE9|F4IGE9_ARATH LURP-one-like protein (DUF567) OS=Arabidopsis thaliana OX=3702 GN=LURP1 PE=4 SV=1;tr|A0A1P8AZY8|A0A1P8AZY8_ARATH LURP-one-like protein (DUF567) OS=Arabidopsis thaliana OX=3702 GN=LURP1 PE=4 SV=1;tr|A0A1P8B016|A0A1P8B016_ARATH LURP-on	1				1212000	1715200	1570100
Q9ZV34;A0A1P8B068		CBP1	tr|Q9ZV34|Q9ZV34_ARATH At2g28790 OS=Arabidopsis thaliana OX=3702 GN=CBP1 PE=2 SV=1;tr|A0A1P8B068|A0A1P8B068_ARATH Pathogenesis-related thaumatin superfamily protein OS=Arabidopsis thaliana OX=3702 GN=At2g28790 PE=4 SV=1	3	8130800	5483100	3413100	3661900	2178600	3083800
F4IVK2;A0A1P8B070;O81027	Hydroxymethylglutaryl-CoA lyase, mitochondrial	At2g26800;HMGCL	tr|F4IVK2|F4IVK2_ARATH Aldolase superfamily protein OS=Arabidopsis thaliana OX=3702 GN=At2g26800 PE=4 SV=1;tr|A0A1P8B070|A0A1P8B070_ARATH Aldolase superfamily protein OS=Arabidopsis thaliana OX=3702 GN=At2g26800 PE=4 SV=1;sp|O81027|HMGCL_ARATH Hydroxymethy	1	243480			424500	318460	306010	495680
A0A1P8B0W9;O49313;Q8RWA7	NADH dehydrogenase [ubiquinone] 1 alpha subcomplex subunit 13-B;NADH dehydrogenase [ubiquinone] 1 alpha subcomplex subunit 13-A	MEE4	tr|A0A1P8B0W9|A0A1P8B0W9_ARATH GRIM-19 protein OS=Arabidopsis thaliana OX=3702 GN=At2g33220 PE=4 SV=1;sp|O49313|NDADB_ARATH NADH dehydrogenase [ubiquinone] 1 alpha subcomplex subunit 13-B OS=Arabidopsis thaliana OX=3702 GN=At2g33220 PE=2 SV=1;sp|Q8RWA7|NDA	2	339750			700180	582110	680600
A0A1P8B0X3;F4IIU4	187-kDa microtubule-associated protein AIR9	AIR9	tr|A0A1P8B0X3|A0A1P8B0X3_ARATH Outer arm dynein light chain 1 protein OS=Arabidopsis thaliana OX=3702 GN=AIR9 PE=1 SV=1;sp|F4IIU4|AIR9_ARATH 187-kDa microtubule-associated protein AIR9 OS=Arabidopsis thaliana OX=3702 GN=AIR9 PE=1 SV=1	1					110200
A0A1P8B108;Q93Z70	Probable N-acetyl-gamma-glutamyl-phosphate reductase, chloroplastic		tr|A0A1P8B108|A0A1P8B108_ARATH N-acetyl-gamma-glutamyl-phosphate reductase OS=Arabidopsis thaliana OX=3702 GN=At2g19940 PE=3 SV=1;sp|Q93Z70|ARGC_ARATH Probable N-acetyl-gamma-glutamyl-phosphate reductase, chloroplastic OS=Arabidopsis thaliana OX=3702 GN=At	7	1355500		971830	5276900			1400000
A0A1P8B109;F4IH25	Ribosome biogenesis protein BOP1 homolog	At2g40360	tr|A0A1P8B109|A0A1P8B109_ARATH Ribosome biogenesis protein BOP1 homolog OS=Arabidopsis thaliana OX=3702 GN=At2g40360 PE=1 SV=1;sp|F4IH25|BOP1_ARATH Ribosome biogenesis protein BOP1 homolog OS=Arabidopsis thaliana OX=3702 GN=BOP1 PE=1 SV=1	2					252950
A0A1P8B159;Q84JU6	E3 ubiquitin-protein ligase HOS1	HOS1	tr|A0A1P8B159|A0A1P8B159_ARATH Ubiquitin-protein ligase OS=Arabidopsis thaliana OX=3702 GN=HOS1 PE=4 SV=1;sp|Q84JU6|HOS1_ARATH E3 ubiquitin-protein ligase HOS1 OS=Arabidopsis thaliana OX=3702 GN=HOS1 PE=1 SV=1	2			192580	216030	215790	325150
A0A2H1ZE29;A0A1P8B163;Q9M4T3;F4IGT4	Histone deacetylase HDT4	HDT4	tr|A0A2H1ZE29|A0A2H1ZE29_ARATH Histone deacetylase-related / HD-like protein OS=Arabidopsis thaliana OX=3702 GN=HDT4 PE=4 SV=1;tr|A0A1P8B163|A0A1P8B163_ARATH Histone deacetylase-related / HD-like protein OS=Arabidopsis thaliana OX=3702 GN=HDT4 PE=4 SV=1;sp	3	2277000			1189300	1821300	649970
A0A1P8B167;Q9SJU9	Epimerase family protein SDR39U1 homolog, chloroplastic	GC1	tr|A0A1P8B167|A0A1P8B167_ARATH NAD(P)-binding Rossmann-fold superfamily protein OS=Arabidopsis thaliana OX=3702 GN=SULA PE=4 SV=1;sp|Q9SJU9|GC1_ARATH Epimerase family protein SDR39U1 homolog, chloroplastic OS=Arabidopsis thaliana OX=3702 GN=GC1 PE=2 SV=2	1				651920			2222000
A0A1P8B188			tr|A0A1P8B188|A0A1P8B188_ARATH Uncharacterized protein OS=Arabidopsis thaliana OX=3702 GN=At2g42865 PE=4 SV=1	1
C0Z2S1;A0A1P8B1B5;Q9ZSJ6	Glycine-rich protein 3 short isoform	GRP3S	tr|C0Z2S1|C0Z2S1_ARATH AT2G05380 protein OS=Arabidopsis thaliana OX=3702 GN=GRP3S PE=2 SV=1;tr|A0A1P8B1B5|A0A1P8B1B5_ARATH Glycine-rich protein 3 short isoform OS=Arabidopsis thaliana OX=3702 GN=GRP3S PE=4 SV=1;sp|Q9ZSJ6|GRP3S_ARATH Glycine-rich protein 3	1				549650	1278800	631060
F4IGK5;A0A1P8B1D1;Q9SJV2;Q9SJV1		At2g21250;At2g21260	tr|F4IGK5|F4IGK5_ARATH NAD(P)-linked oxidoreductase superfamily protein OS=Arabidopsis thaliana OX=3702 GN=At2g21250 PE=4 SV=1;tr|A0A1P8B1D1|A0A1P8B1D1_ARATH NAD(P)-linked oxidoreductase superfamily protein OS=Arabidopsis thaliana OX=3702 GN=At2g21260 PE=4	2				1039900		237650
A0A1P8B1S3;P32069	Anthranilate synthase alpha subunit 2, chloroplastic	ASA2	tr|A0A1P8B1S3|A0A1P8B1S3_ARATH Anthranilate synthase 2 OS=Arabidopsis thaliana OX=3702 GN=ASA2 PE=4 SV=1;sp|P32069|TRPX_ARATH Anthranilate synthase alpha subunit 2, chloroplastic OS=Arabidopsis thaliana OX=3702 GN=ASA2 PE=2 SV=1	2	999660		1003800	973260	1012900	1417600
A0A1P8B1X3;A0A1P8B1W8;A0NAA8;Q9ZU35	ABC transporter G family member 7	At2g01320;ABCG7	tr|A0A1P8B1X3|A0A1P8B1X3_ARATH ABC-2 type transporter family protein OS=Arabidopsis thaliana OX=3702 GN=ABCG7 PE=4 SV=1;tr|A0A1P8B1W8|A0A1P8B1W8_ARATH ABC-2 type transporter family protein OS=Arabidopsis thaliana OX=3702 GN=ABCG7 PE=4 SV=1;tr|A0NAA8|A0NAA8	3				387690	469820
A0A1P8B262;Q8GSA7;A0A1P8BFI4;F4KCL4;Q9FY74	Calmodulin-binding transcription activator 3;Calmodulin-binding transcription activator 1	CMTA3;EICBP.B;CMTA1	tr|A0A1P8B262|A0A1P8B262_ARATH Signal responsive 1 OS=Arabidopsis thaliana OX=3702 GN=SR1 PE=1 SV=1;sp|Q8GSA7|CMTA3_ARATH Calmodulin-binding transcription activator 3 OS=Arabidopsis thaliana OX=3702 GN=CAMTA3 PE=1 SV=1;tr|A0A1P8BFI4|A0A1P8BFI4_ARATH Ethyle	2				631530	1920900	1305100
F4ITU1;A0A1P8B273;F4ITU0;F4ITU2;O48848		GRP23	tr|F4ITU1|F4ITU1_ARATH Glycine-rich protein 23 OS=Arabidopsis thaliana OX=3702 GN=GRP23 PE=4 SV=1;tr|A0A1P8B273|A0A1P8B273_ARATH Glycine-rich protein 23 OS=Arabidopsis thaliana OX=3702 GN=GRP23 PE=4 SV=1;tr|F4ITU0|F4ITU0_ARATH Glycine-rich protein 23 OS=Ar	1			755090	233680			506490
A0A1P8B279;O82392	Phosphomethylpyrimidine synthase, chloroplastic	THIC	tr|A0A1P8B279|A0A1P8B279_ARATH ThiaminC OS=Arabidopsis thaliana OX=3702 GN=THIC PE=3 SV=1;sp|O82392|THIC_ARATH Phosphomethylpyrimidine synthase, chloroplastic OS=Arabidopsis thaliana OX=3702 GN=THIC PE=1 SV=1	5	7837200	5391500	4439800	4442800	3535100	5171200
A0A1P8B2M2;Q8GYW0		OTU3	tr|A0A1P8B2M2|A0A1P8B2M2_ARATH Cysteine proteinases superfamily protein OS=Arabidopsis thaliana OX=3702 GN=OTU3 PE=4 SV=1;tr|Q8GYW0|Q8GYW0_ARATH At2g38025 OS=Arabidopsis thaliana OX=3702 GN=OTU3 PE=2 SV=1	1	762870			626330	413000	481420	545700
Q9SS17	sp|Q9SS17|RS241_ARATH 40S ribosomal protein S24-1 OS=Arabidopsis thaliana OX=3702 GN=RPS24A PE=2 SV=1;tr|A0A1I9LMY7|A0A1I9LMY7_ARATH 40S ribosomal protein S24 OS=Arabidopsis thaliana OX=3702 GN=At3g04920 PE=3 SV=1	RPS24A	sp|Q9SS17|RS241_ARATH 40S ribosomal protein S24-1 OS=Arabidopsis thaliana OX=3702 GN=RPS24A PE=2 SV=1;tr|A0A1I9LMY7|A0A1I9LMY7_ARATH 40S ribosomal protein S24 OS=Arabidopsis thaliana OX=3702 GN=At3g04920 PE=3 SV=1	9				608550	873210	684980
A0A1P8B2X5;O48726	26S proteasome regulatory subunit RPN13	RPN13	tr|A0A1P8B2X5|A0A1P8B2X5_ARATH Regulatory particle non-ATPase 13 OS=Arabidopsis thaliana OX=3702 GN=RPN13 PE=4 SV=1;sp|O48726|RPN13_ARATH 26S proteasome regulatory subunit RPN13 OS=Arabidopsis thaliana OX=3702 GN=RPN13 PE=1 SV=2	2				387630	247010	311940
A0A1P8B372;Q38919;Q38937;Q38912	Rac-like GTP-binding protein ARAC4;Rac-like GTP-binding protein ARAC5;Rac-like GTP-binding protein ARAC3	ARAC4;ARAC5;ARAC3	tr|A0A1P8B372|A0A1P8B372_ARATH RAC-like 3 OS=Arabidopsis thaliana OX=3702 GN=RAC3 PE=4 SV=1;sp|Q38919|RAC4_ARATH Rac-like GTP-binding protein ARAC4 OS=Arabidopsis thaliana OX=3702 GN=ARAC4 PE=1 SV=1;sp|Q38937|RAC5_ARATH Rac-like GTP-binding protein ARAC5 O	1	2494500	3176200		1547000	1086800	1415100	1784500
A0A1P8B373;Q84JF5		PTAC14	tr|A0A1P8B373|A0A1P8B373_ARATH Plastid transcriptionally active 14 OS=Arabidopsis thaliana OX=3702 GN=PTAC14 PE=4 SV=1;sp|Q84JF5|PTA14_ARATH Protein PLASTID TRANSCRIPTIONALLY ACTIVE 14 OS=Arabidopsis thaliana OX=3702 GN=PTAC14 PE=1 SV=1	8	11764000	18028000	17026000	8581900	8115800	8128300
A0A1P8B3F0;A0A1P8B6H3;F4JNB7;A0A1P8B3F3;Q9SUK4;A0A1P8B6H5;A0A1P8B6I2;A0A1P8B6I4;A0A1P8B3E1;F4JNB8;A0A1P8B3D0;A0A1P8B6I0;A0A1P8B8K4;A0A1P8B5C3;A0A1P8B8L1;A0A1P8B8K8;A0A1P8B8K1;F4JNA9;O23530	Protein SUPPRESSOR OF npr1-1, CONSTITUTIVE 1	RPP5;dl4490c;RPP4;SNC1	tr|A0A1P8B3F0|A0A1P8B3F0_ARATH Disease resistance protein (TIR-NBS-LRR class) family OS=Arabidopsis thaliana OX=3702 GN=RPP5 PE=4 SV=1;tr|A0A1P8B6H3|A0A1P8B6H3_ARATH Disease resistance protein (TIR-NBS-LRR class) family OS=Arabidopsis thaliana OX=3702 GN=A	2				334720	215340
O49499;A0A1P8B3H0;Q3E6Z1	Caffeoyl-CoA O-methyltransferase 1	CCOAOMT1;CCoAOMT1	sp|O49499|CAMT4_ARATH Caffeoyl-CoA O-methyltransferase 1 OS=Arabidopsis thaliana OX=3702 GN=CCOAOMT1 PE=1 SV=1;tr|A0A1P8B3H0|A0A1P8B3H0_ARATH S-adenosyl-L-methionine-dependent methyltransferases superfamily protein OS=Arabidopsis thaliana OX=3702 GN=CCoAOM	3				1989000	413510	261900
A0A1P8B3J7;B3H796;O82645;F4JVX1;A0A1P8B3J0		EDA39	tr|A0A1P8B3J7|A0A1P8B3J7_ARATH Calmodulin-binding family protein OS=Arabidopsis thaliana OX=3702 GN=EDA39 PE=1 SV=1;tr|B3H796|B3H796_ARATH Calmodulin-binding family protein OS=Arabidopsis thaliana OX=3702 GN=EDA39 PE=1 SV=1;sp|O82645|IQM1_ARATH IQ domain-c	1				387250
A0A1P8B3S1;Q9SUM3	NADPH--cytochrome P450 reductase 2	ATR2	tr|A0A1P8B3S1|A0A1P8B3S1_ARATH NADPH--cytochrome P450 reductase OS=Arabidopsis thaliana OX=3702 GN=ATR2 PE=1 SV=1;sp|Q9SUM3|NCPR2_ARATH NADPH--cytochrome P450 reductase 2 OS=Arabidopsis thaliana OX=3702 GN=ATR2 PE=1 SV=1	3				790490	948370	1047000
O48593;A0A1P8B3X2;REV__Q9C6G2	Asparagine--tRNA ligase, chloroplastic/mitochondrial	SYNO	sp|O48593|SYNO_ARATH Asparagine--tRNA ligase, chloroplastic/mitochondrial OS=Arabidopsis thaliana OX=3702 GN=SYNO PE=2 SV=3;tr|A0A1P8B3X2|A0A1P8B3X2_ARATH Class II aminoacyl-tRNA and biotin synthetases superfamily protein OS=Arabidopsis thaliana OX=3702 GN	6	11352000	9608100	12351000	6557000	8745100	9350100
A0A1P8B451;A0A1P8B490;A0A1P8B469;A0A1P8B472;A0A1P8B458;Q8VYM6;A0A1P8B455		At4g26600	tr|A0A1P8B451|A0A1P8B451_ARATH S-adenosyl-L-methionine-dependent methyltransferases superfamily protein OS=Arabidopsis thaliana OX=3702 GN=At4g26600 PE=3 SV=1;tr|A0A1P8B490|A0A1P8B490_ARATH S-adenosyl-L-methionine-dependent methyltransferases superfamily p	3	1024800		1928600	1994700	796700	1417200
Q9SYI0;A0A1P8B485;F4JG57	Protein translocase subunit SECA1, chloroplastic;Protein translocase subunit SecA	SECA1;AGY1	sp|Q9SYI0|SECA1_ARATH Protein translocase subunit SECA1, chloroplastic OS=Arabidopsis thaliana OX=3702 GN=SECA1 PE=1 SV=2;tr|A0A1P8B485|A0A1P8B485_ARATH Protein translocase subunit SecA OS=Arabidopsis thaliana OX=3702 GN=AGY1 PE=1 SV=1;tr|F4JG57|F4JG57_ARA	18	14782000	11065000	12347000	17317000	18049000	17335000
A0A1P8B4A9;Q9SZB9	Peroxidase 47	PER47	tr|A0A1P8B4A9|A0A1P8B4A9_ARATH Peroxidase OS=Arabidopsis thaliana OX=3702 GN=At4g33420 PE=3 SV=1;sp|Q9SZB9|PER47_ARATH Peroxidase 47 OS=Arabidopsis thaliana OX=3702 GN=PER47 PE=2 SV=2	1							1929400
A0A1P8B4B4;Q9SMY7;Q9LXK7	Probable pectinesterase/pectinesterase inhibitor 44;Pectinesterase inhibitor 44;Pectinesterase 44;Probable pectinesterase/pectinesterase inhibitor 32;Pectinesterase inhibitor 32;Pectinesterase 32	PME44;PME32	tr|A0A1P8B4B4|A0A1P8B4B4_ARATH Pectinesterase OS=Arabidopsis thaliana OX=3702 GN=PME44 PE=4 SV=1;sp|Q9SMY7|PME44_ARATH Probable pectinesterase/pectinesterase inhibitor 44 OS=Arabidopsis thaliana OX=3702 GN=PME44 PE=2 SV=2;sp|Q9LXK7|PME32_ARATH Probable pec	2	424700	1127700	2648200	2123600	1461900	2200800
A0A1P8B4C2;Q9SV21;Q9SV20	Coatomer subunit beta-1;Coatomer subunit beta-2		tr|A0A1P8B4C2|A0A1P8B4C2_ARATH Coatomer subunit beta OS=Arabidopsis thaliana OX=3702 GN=At4g31480 PE=4 SV=1;sp|Q9SV21|COPB1_ARATH Coatomer subunit beta-1 OS=Arabidopsis thaliana OX=3702 GN=At4g31480 PE=3 SV=2;sp|Q9SV20|COPB2_ARATH Coatomer subunit beta-2 O	14	14602000	13922000	16454000	9411000	12976000	13121000
A0A1P8B4G1;Q9SW18	Magnesium protoporphyrin IX methyltransferase, chloroplastic	CHLM	tr|A0A1P8B4G1|A0A1P8B4G1_ARATH Magnesium-protoporphyrin IX methyltransferase OS=Arabidopsis thaliana OX=3702 GN=CHLM PE=4 SV=1;sp|Q9SW18|CHLM_ARATH Magnesium protoporphyrin IX methyltransferase, chloroplastic OS=Arabidopsis thaliana OX=3702 GN=CHLM PE=1 SV	8	7840600	2181100	8647500	3546700	6243500	3032600
A0A1P8B4I3;A1A6M1		PTAC5	tr|A0A1P8B4I3|A0A1P8B4I3_ARATH Plastid transcriptionally active 5 OS=Arabidopsis thaliana OX=3702 GN=PTAC5 PE=4 SV=1;sp|A1A6M1|PTAC5_ARATH Protein disulfide isomerase pTAC5, chloroplastic OS=Arabidopsis thaliana OX=3702 GN=PTAC5 PE=1 SV=1	15	46834000	87406000	61830000	2976300	18227000	12526000
A0A1P8B4Q3;F4JPR7	Plant UBX domain-containing protein 8	PUX8	tr|A0A1P8B4Q3|A0A1P8B4Q3_ARATH Ubiquitin-like superfamily protein OS=Arabidopsis thaliana OX=3702 GN=SAY1 PE=1 SV=1;sp|F4JPR7|PUX8_ARATH Plant UBX domain-containing protein 8 OS=Arabidopsis thaliana OX=3702 GN=PUX8 PE=1 SV=1	1						259830
A0A1P8B4W3;B3H6E4;A0A1P8B4X2;F4JIE0;F4JIE1;Q8GXE2;Q8W108	1,2-dihydroxy-3-keto-5-methylthiopentene dioxygenase;1,2-dihydroxy-3-keto-5-methylthiopentene dioxygenase 2;1,2-dihydroxy-3-keto-5-methylthiopentene dioxygenase 3	ATARD2;ARD2;ARD3	tr|A0A1P8B4W3|A0A1P8B4W3_ARATH 1,2-dihydroxy-3-keto-5-methylthiopentene dioxygenase OS=Arabidopsis thaliana OX=3702 GN=ARD1 PE=3 SV=1;tr|B3H6E4|B3H6E4_ARATH 1,2-dihydroxy-3-keto-5-methylthiopentene dioxygenase OS=Arabidopsis thaliana OX=3702 GN=ATARD2 PE=3	2	1822300		1397300	3329900	2020400	3767600
A0A1P8B4W9;Q8GWS0	Glutaredoxin-C5, chloroplastic	GRXC5	tr|A0A1P8B4W9|A0A1P8B4W9_ARATH Glutaredoxin family protein OS=Arabidopsis thaliana OX=3702 GN=GrxC5 PE=1 SV=1;sp|Q8GWS0|GRXC5_ARATH Glutaredoxin-C5, chloroplastic OS=Arabidopsis thaliana OX=3702 GN=GRXC5 PE=1 SV=1	2	1355500	1418600	1263600	1830100	1048400	1050600
Q8H0V8;F4JJM1;A0A1P8B4Y6		At4g21660	tr|Q8H0V8|Q8H0V8_ARATH At4g21660 OS=Arabidopsis thaliana OX=3702 GN=At4g21660 PE=2 SV=1;tr|F4JJM1|F4JJM1_ARATH Proline-rich spliceosome-associated (PSP) family protein OS=Arabidopsis thaliana OX=3702 GN=At4g21660 PE=4 SV=1;tr|A0A1P8B4Y6|A0A1P8B4Y6_ARATH Pr	7	6054400	4306500	6289400	6106700	3648900	3966300
A0A1P8B5D2;A0A1P8B5D6;Q9C5F6;A0A1P8B5D8		At4g38550	tr|A0A1P8B5D2|A0A1P8B5D2_ARATH Phospholipase-like protein (PEARLI 4) family protein OS=Arabidopsis thaliana OX=3702 GN=At4g38550 PE=1 SV=1;tr|A0A1P8B5D6|A0A1P8B5D6_ARATH Phospholipase-like protein (PEARLI 4) family protein OS=Arabidopsis thaliana OX=3702 G	3				336760	68835
A0A1P8B5H3;O22773;A0A1P8B5G9	Thylakoid lumenal 16.5 kDa protein, chloroplastic		tr|A0A1P8B5H3|A0A1P8B5H3_ARATH Chloroplast thylakoid lumen protein OS=Arabidopsis thaliana OX=3702 GN=At4g02530 PE=4 SV=1;sp|O22773|TL16_ARATH Thylakoid lumenal 16.5 kDa protein, chloroplastic OS=Arabidopsis thaliana OX=3702 GN=At4g02530 PE=1 SV=3	5	3409500	830500	1082300	8231500	4187500	4470300
A0A1P8B5I9;A0A1P8B5K1;F4JRX3	DNA topoisomerase	At4g31210	tr|A0A1P8B5I9|A0A1P8B5I9_ARATH DNA topoisomerase, type IA, core OS=Arabidopsis thaliana OX=3702 GN=At4g31210 PE=3 SV=1;tr|A0A1P8B5K1|A0A1P8B5K1_ARATH DNA topoisomerase, type IA, core OS=Arabidopsis thaliana OX=3702 GN=At4g31210 PE=3 SV=1;tr|F4JRX3|F4JRX3_A	12	5291400	6113500	2484900	5959600	4688200	4029800
A0A1P8B5T4;F4JIN3	DnaJ protein ERDJ2B	ERDJ2B	tr|A0A1P8B5T4|A0A1P8B5T4_ARATH DnaJ / Sec63 Brl domains-containing protein OS=Arabidopsis thaliana OX=3702 GN=ATERDJ2B PE=4 SV=1;sp|F4JIN3|DNJ29_ARATH DnaJ protein ERDJ2B OS=Arabidopsis thaliana OX=3702 GN=ERDJ2B PE=1 SV=1	6	2731200	1513500	3054800	3352400	5189500	7288900
A0A1P8B616;Q680P8	40S ribosomal protein S29	RPS29A	tr|A0A1P8B616|A0A1P8B616_ARATH Uncharacterized protein OS=Arabidopsis thaliana OX=3702 GN=At4g33885 PE=4 SV=1;sp|Q680P8|RS29_ARATH 40S ribosomal protein S29 OS=Arabidopsis thaliana OX=3702 GN=RPS29A PE=3 SV=2	1	11342000	17103000	12442000	4497200	8698300	6199300
A0A1P8B665;F4JQH3;A0A1P8B667		APP1	tr|A0A1P8B665|A0A1P8B665_ARATH Aminopeptidase P1 OS=Arabidopsis thaliana OX=3702 GN=APP1 PE=1 SV=1;sp|F4JQH3|AMPP1_ARATH Aminopeptidase P1 OS=Arabidopsis thaliana OX=3702 GN=APP1 PE=1 SV=1;tr|A0A1P8B667|A0A1P8B667_ARATH Aminopeptidase P1 OS=Arabidopsis tha	3				1348200	326820	367920
A0A1P8B6D0;Q9SUI4	Photosystem I reaction center subunit XI, chloroplastic	PSAL	tr|A0A1P8B6D0|A0A1P8B6D0_ARATH Photosystem I subunit l OS=Arabidopsis thaliana OX=3702 GN=PSAL PE=4 SV=1;sp|Q9SUI4|PSAL_ARATH Photosystem I reaction center subunit XI, chloroplastic OS=Arabidopsis thaliana OX=3702 GN=PSAL PE=1 SV=2	4	16979000	24886000	52701000	44970000	67897000	42703000
A0A1P8B6G3;Q8GYA6	26S proteasome non-ATPase regulatory subunit 13 homolog B	RPN9B	tr|A0A1P8B6G3|A0A1P8B6G3_ARATH Proteasome component (PCI) domain protein OS=Arabidopsis thaliana OX=3702 GN=At4g19006 PE=1 SV=1;sp|Q8GYA6|PS13B_ARATH 26S proteasome non-ATPase regulatory subunit 13 homolog B OS=Arabidopsis thaliana OX=3702 GN=RPN9B PE=1 SV	1	371870	233260	434700	473540	580900	561700
A0A1P8B6K2;A0A1P8B6K1;Q9SB63	Protein MODIFIER OF SNC1 1	MOS1	tr|A0A1P8B6K2|A0A1P8B6K2_ARATH Modifier of snc1 OS=Arabidopsis thaliana OX=3702 GN=MOS1 PE=1 SV=1;tr|A0A1P8B6K1|A0A1P8B6K1_ARATH Modifier of snc1 OS=Arabidopsis thaliana OX=3702 GN=MOS1 PE=1 SV=1;sp|Q9SB63|MOS1_ARATH Protein MODIFIER OF SNC1 1 OS=Arabidops	4	1399000	968160	1590400	519320	971430	553420
A0A1P8B6N4;Q9SUW2	Adenine phosphoribosyltransferase 3	APT3	tr|A0A1P8B6N4|A0A1P8B6N4_ARATH Adenine phosphoribosyl transferase 3 OS=Arabidopsis thaliana OX=3702 GN=APT3 PE=4 SV=1;sp|Q9SUW2|APT3_ARATH Adenine phosphoribosyltransferase 3 OS=Arabidopsis thaliana OX=3702 GN=APT3 PE=1 SV=1	2	480510	239390		641420	252060		1744400
Q66GN3;A0A1P8B6U4		NPGR2	sp|Q66GN3|NPGR2_ARATH Protein NPGR2 OS=Arabidopsis thaliana OX=3702 GN=NPGR2 PE=1 SV=1;tr|A0A1P8B6U4|A0A1P8B6U4_ARATH No pollen germination related 2 OS=Arabidopsis thaliana OX=3702 GN=NPGR2 PE=4 SV=1	1				140890
A0A1P8B7C4;Q9SVS0	RNA pseudouridine synthase 6, chloroplastic		tr|A0A1P8B7C4|A0A1P8B7C4_ARATH Pseudouridine synthase family protein OS=Arabidopsis thaliana OX=3702 GN=At4g21770 PE=4 SV=1;sp|Q9SVS0|PUS6_ARATH RNA pseudouridine synthase 6, chloroplastic OS=Arabidopsis thaliana OX=3702 GN=At4g21770 PE=2 SV=1	1				164120
A0A1P8B7W9;O65902	Cyclase-associated protein 1	CAP1	tr|A0A1P8B7W9|A0A1P8B7W9_ARATH Adenylyl cyclase-associated protein OS=Arabidopsis thaliana OX=3702 GN=CAP1 PE=3 SV=1;sp|O65902|ACAP1_ARATH Cyclase-associated protein 1 OS=Arabidopsis thaliana OX=3702 GN=CAP1 PE=2 SV=1	3	1690000	878640	379710	1386900	1300700	1268900
A0A1P8B842;A0A1P8B846;Q9SU14	Nudix hydrolase 7	NUDT7	tr|A0A1P8B842|A0A1P8B842_ARATH MutT/nudix family protein OS=Arabidopsis thaliana OX=3702 GN=NUDT7 PE=4 SV=1;tr|A0A1P8B846|A0A1P8B846_ARATH MutT/nudix family protein OS=Arabidopsis thaliana OX=3702 GN=NUDT7 PE=4 SV=1;sp|Q9SU14|NUDT7_ARATH Nudix hydrolase 7	1				308540
A0A1P8B868;A0A1P8B866;A0A1P8B863;A0A1P8B875;A0A1P8B864;F4JSP7		At4g31570	tr|A0A1P8B868|A0A1P8B868_ARATH Nucleoporin OS=Arabidopsis thaliana OX=3702 GN=At4g31570 PE=4 SV=1;tr|A0A1P8B866|A0A1P8B866_ARATH Nucleoporin OS=Arabidopsis thaliana OX=3702 GN=At4g31570 PE=4 SV=1;tr|A0A1P8B863|A0A1P8B863_ARATH Nucleoporin OS=Arabidopsis th	2				388840
Q9SYI5;A0A1P8B8B4		T7B11.13	tr|Q9SYI5|Q9SYI5_ARATH TolB protein-like protein OS=Arabidopsis thaliana OX=3702 GN=At4g01870 PE=2 SV=1;tr|A0A1P8B8B4|A0A1P8B8B4_ARATH TolB protein-like protein OS=Arabidopsis thaliana OX=3702 GN=At4g01870 PE=4 SV=1	4				2779000	1404100	1172200
A0A1P8B8F3;O65639	Cold shock protein 1	CSP1	tr|A0A1P8B8F3|A0A1P8B8F3_ARATH Cold shock domain protein 1 OS=Arabidopsis thaliana OX=3702 GN=CSDP1 PE=1 SV=1;sp|O65639|CSP1_ARATH Cold shock protein 1 OS=Arabidopsis thaliana OX=3702 GN=CSP1 PE=1 SV=1	1	769350	799750		637960	974390	1015700	536520
A0A1P8B8H8;Q0WVN5	Cellulose synthase-like protein G3	CSLG3	tr|A0A1P8B8H8|A0A1P8B8H8_ARATH Cellulose synthase like G3 OS=Arabidopsis thaliana OX=3702 GN=CSLG3 PE=3 SV=1;sp|Q0WVN5|CSLG3_ARATH Cellulose synthase-like protein G3 OS=Arabidopsis thaliana OX=3702 GN=CSLG3 PE=2 SV=2	1				285020			446280
A0A1P8B8J7;Q9M158	Rhodanese-like domain-containing protein 4, chloroplastic	STR4	tr|A0A1P8B8J7|A0A1P8B8J7_ARATH Thylakoid rhodanese-like protein OS=Arabidopsis thaliana OX=3702 GN=TROL PE=4 SV=1;sp|Q9M158|STR4_ARATH Rhodanese-like domain-containing protein 4, chloroplastic OS=Arabidopsis thaliana OX=3702 GN=STR4 PE=1 SV=2	9	13713000	502910	8137100	19876000	22453000	30603000
A0A1P8B8K2;Q94II3;Q9C6S7	Probable methyltransferase PMT21;Probable methyltransferase PMT20	ERD3	tr|A0A1P8B8K2|A0A1P8B8K2_ARATH S-adenosyl-L-methionine-dependent methyltransferases superfamily protein OS=Arabidopsis thaliana OX=3702 GN=ERD3 PE=4 SV=1;sp|Q94II3|PMTL_ARATH Probable methyltransferase PMT21 OS=Arabidopsis thaliana OX=3702 GN=ERD3 PE=2 SV=	1	446490	201250		368070	194250	268680	342000
A0A1P8B8R9;F4JMJ1	Heat shock 70 kDa protein 17	HSP70-17	tr|A0A1P8B8R9|A0A1P8B8R9_ARATH Heat shock protein 70 (Hsp 70) family protein OS=Arabidopsis thaliana OX=3702 GN=At4g16660 PE=3 SV=1;sp|F4JMJ1|HSP7R_ARATH Heat shock 70 kDa protein 17 OS=Arabidopsis thaliana OX=3702 GN=HSP70-17 PE=2 SV=1	4	1496000	1446500	1472600	1563000	2559400	2329200
A0A1P8B8W5;Q9SUQ4		F9D16.200	tr|A0A1P8B8W5|A0A1P8B8W5_ARATH Glucose-6-phosphate 1-epimerase OS=Arabidopsis thaliana OX=3702 GN=At4g23730 PE=3 SV=1;tr|Q9SUQ4|Q9SUQ4_ARATH Glucose-6-phosphate 1-epimerase OS=Arabidopsis thaliana OX=3702 GN=At4g23730 PE=2 SV=1	1				162380
A0A1P8B8W6;A0A1P8B8Y3;P82281	Thylakoid lumenal 29 kDa protein, chloroplastic	TL29	tr|A0A1P8B8W6|A0A1P8B8W6_ARATH Ascorbate peroxidase 4 OS=Arabidopsis thaliana OX=3702 GN=TL29 PE=1 SV=1;tr|A0A1P8B8Y3|A0A1P8B8Y3_ARATH Ascorbate peroxidase 4 OS=Arabidopsis thaliana OX=3702 GN=TL29 PE=1 SV=1;sp|P82281|TL29_ARATH Thylakoid lumenal 29 kDa pr	7	7514900	8582600	6779200	8428300	4377500	5826200
A0A1P8B928;A0A1P8B934;A0A1P8B927;Q9FT77;A0A1P8B920;A0A1P8B919		RLM3	tr|A0A1P8B928|A0A1P8B928_ARATH Disease resistance protein (TIR-NBS class) OS=Arabidopsis thaliana OX=3702 GN=RLM3 PE=4 SV=1;tr|A0A1P8B934|A0A1P8B934_ARATH Disease resistance protein (TIR-NBS class) OS=Arabidopsis thaliana OX=3702 GN=RLM3 PE=4 SV=1;tr|A0A1P	5	650640	1596200	1488100	1353800	1805800	3250500
A0A1P8B966;A8MQ95;Q8LD38;Q8L7H8	Mitochondrial pyruvate carrier 3;Mitochondrial pyruvate carrier 2	At4g14695;MPC3;MPC2	tr|A0A1P8B966|A0A1P8B966_ARATH Mitochondrial pyruvate carrier OS=Arabidopsis thaliana OX=3702 GN=NRGA1 PE=3 SV=1;tr|A8MQ95|A8MQ95_ARATH Mitochondrial pyruvate carrier OS=Arabidopsis thaliana OX=3702 GN=At4g14695 PE=3 SV=1;sp|Q8LD38|MPC3_ARATH Mitochondrial	1	147700		1072500	2071300	2398100	2576100	423750
A0A1P8B9J5;A0A1P8B9J0;A0A1P8B9I9;Q9FHI6		At5g45500	tr|A0A1P8B9J5|A0A1P8B9J5_ARATH RNI-like superfamily protein OS=Arabidopsis thaliana OX=3702 GN=MFC19.17 PE=1 SV=1;tr|A0A1P8B9J0|A0A1P8B9J0_ARATH RNI-like superfamily protein OS=Arabidopsis thaliana OX=3702 GN=MFC19.17 PE=1 SV=1;tr|A0A1P8B9I9|A0A1P8B9I9_ARA	2		628340		874520	502920	516620
A0A1P8B9K9;Q9FIJ7	Adenylate kinase 2, chloroplastic		tr|A0A1P8B9K9|A0A1P8B9K9_ARATH Adenosine monophosphate kinase OS=Arabidopsis thaliana OX=3702 GN=AMK2 PE=3 SV=1;sp|Q9FIJ7|KAD2_ARATH Adenylate kinase 2, chloroplastic OS=Arabidopsis thaliana OX=3702 GN=At5g47840 PE=1 SV=1	1	613920	957710	1391800	710040	630940	1020300	923450
A0A1P8B9L0;A0A1P8B9L6;Q9FG67	Methylthioalkylmalate synthase 1, chloroplastic	MAM1	tr|A0A1P8B9L0|A0A1P8B9L0_ARATH Methylthioalkylmalate synthase 1 OS=Arabidopsis thaliana OX=3702 GN=MAM1 PE=1 SV=1;tr|A0A1P8B9L6|A0A1P8B9L6_ARATH Methylthioalkylmalate synthase 1 OS=Arabidopsis thaliana OX=3702 GN=MAM1 PE=1 SV=1;sp|Q9FG67|MAM1_ARATH Methylt	5	4002500	1669000	2496200	3831400	4818000	5161200
A0A1P8B9N1;A0A1P8B9L1;Q9S7E4	Formate dehydrogenase, mitochondrial	FDH1	tr|A0A1P8B9N1|A0A1P8B9N1_ARATH Formate dehydrogenase, mitochondrial OS=Arabidopsis thaliana OX=3702 GN=FDH PE=3 SV=1;tr|A0A1P8B9L1|A0A1P8B9L1_ARATH Formate dehydrogenase, mitochondrial OS=Arabidopsis thaliana OX=3702 GN=FDH PE=3 SV=1;sp|Q9S7E4|FDH_ARATH Fo	11	16168000	18398000	22414000	36277000	30994000	35920000
A0A1P8B9N4;Q9FIF9	Ras-related protein RABA2d	RABA2D	tr|A0A1P8B9N4|A0A1P8B9N4_ARATH RAB GTPase homolog A2D OS=Arabidopsis thaliana OX=3702 GN=RABA2D PE=4 SV=1;sp|Q9FIF9|RAA2D_ARATH Ras-related protein RABA2d OS=Arabidopsis thaliana OX=3702 GN=RABA2D PE=2 SV=1	2		4326200	4594000	1473000	2951500	2580000
A0A1P8B9Q7;F4JWJ6;F4JWJ7;A0A1P8B9R0		At5g18230	tr|A0A1P8B9Q7|A0A1P8B9Q7_ARATH Transcription regulator NOT2/NOT3/NOT5 family protein OS=Arabidopsis thaliana OX=3702 GN=MRG7.19 PE=1 SV=1;tr|F4JWJ6|F4JWJ6_ARATH Transcription regulator NOT2/NOT3/NOT5 family protein OS=Arabidopsis thaliana OX=3702 GN=MRG7.1	3	705930			979610	536180	436330
Q9FLX0;A0A1P8B9S9		ATIM	tr|Q9FLX0|Q9FLX0_ARATH Timeless family protein OS=Arabidopsis thaliana OX=3702 GN=ATIM PE=4 SV=1;tr|A0A1P8B9S9|A0A1P8B9S9_ARATH Timeless family protein OS=Arabidopsis thaliana OX=3702 GN=ATIM PE=4 SV=1	1	522790				862860	572790	406650
A0A1P8B9T0;Q9ZNW0	Adenylyltransferase and sulfurtransferase MOCS3;Molybdopterin-synthase adenylyltransferase;Molybdopterin-synthase sulfurtransferase	MOCS3	tr|A0A1P8B9T0|A0A1P8B9T0_ARATH Co-factor for nitrate, reductase and xanthine dehydrogenase 5 OS=Arabidopsis thaliana OX=3702 GN=CNX5 PE=4 SV=1;sp|Q9ZNW0|MOCS3_ARATH Adenylyltransferase and sulfurtransferase MOCS3 OS=Arabidopsis thaliana OX=3702 GN=MOCS3 PE	1				408460
A0A1P8BA43;Q9C587	Replication factor C subunit 1	RFC1	tr|A0A1P8BA43|A0A1P8BA43_ARATH Replication factor C subunit 1 OS=Arabidopsis thaliana OX=3702 GN=RFC1 PE=3 SV=1;sp|Q9C587|RFC1_ARATH Replication factor C subunit 1 OS=Arabidopsis thaliana OX=3702 GN=RFC1 PE=2 SV=1	5	2778500	2471700	1230400	1758800	575070	710140
A0A1P8BA57;Q9FHC8;Q9LYZ5;O80806		CYP96A4;F9G14_210;T8F5.12	tr|A0A1P8BA57|A0A1P8BA57_ARATH Cytochrome P450, family 96, subfamily A, polypeptide 4 OS=Arabidopsis thaliana OX=3702 GN=CYP96A4 PE=3 SV=1;tr|Q9FHC8|Q9FHC8_ARATH Cytochrome P450 OS=Arabidopsis thaliana OX=3702 GN=CYP96A4 PE=3 SV=1;tr|Q9LYZ5|Q9LYZ5_ARATH Cy	2	468150		780210	548360	303120	640690
Q94BU8;F4K5T6;A0A1P8BAA4		At5g28050	sp|Q94BU8|GSDA_ARATH Guanosine deaminase OS=Arabidopsis thaliana OX=3702 GN=GSDA PE=1 SV=1;tr|F4K5T6|F4K5T6_ARATH Cytidine/deoxycytidylate deaminase family protein OS=Arabidopsis thaliana OX=3702 GN=GSDA PE=4 SV=1;tr|A0A1P8BAA4|A0A1P8BAA4_ARATH Cytidine/de	1	365110			903000	1190300	924340	575310
A0A1P8BAA6;Q9ASR4;F4K4A7;A0A1P8BAB8;Q8W0Z7	Branched-chain-amino-acid aminotransferase-like protein 2	At5g27410	tr|A0A1P8BAA6|A0A1P8BAA6_ARATH D-aminoacid aminotransferase-like PLP-dependent enzymes superfamily protein OS=Arabidopsis thaliana OX=3702 GN=At5g27410 PE=4 SV=1;sp|Q9ASR4|BCAL2_ARATH Branched-chain-amino-acid aminotransferase-like protein 2 OS=Arabidopsis	7	1788200		542170	2923600	1797000	2201700
A0A1P8BAI6;F4JXW4;Q94FL9		MYB3R-4;MYB3R4	tr|A0A1P8BAI6|A0A1P8BAI6_ARATH Myb domain protein 3r-4 OS=Arabidopsis thaliana OX=3702 GN=MYB3R-4 PE=4 SV=1;tr|F4JXW4|F4JXW4_ARATH Myb domain protein 3r-4 OS=Arabidopsis thaliana OX=3702 GN=MYB3R-4 PE=4 SV=1;sp|Q94FL9|MB3R4_ARATH Transcription factor MYB3R	2	1037800	910530	730610	386050	128670	480050
A0A1P8BAJ3			tr|A0A1P8BAJ3|A0A1P8BAJ3_ARATH RNA-binding (RRM/RBD/RNP motifs) family protein OS=Arabidopsis thaliana OX=3702 GN=RS41 PE=1 SV=1	12	121980000	77697000	141900000	312240000	379820000	322570000
A0A1P8BAU5;Q9FN05	Probable glucan 1,3-alpha-glucosidase	PSL5	tr|A0A1P8BAU5|A0A1P8BAU5_ARATH Glycosyl hydrolases family 31 protein OS=Arabidopsis thaliana OX=3702 GN=RSW3 PE=3 SV=1;sp|Q9FN05|PSL5_ARATH Probable glucan 1,3-alpha-glucosidase OS=Arabidopsis thaliana OX=3702 GN=PSL5 PE=1 SV=1	2	761790			259360
A0A1P8BAU8;Q9FF91		At5g23890	tr|A0A1P8BAU8|A0A1P8BAU8_ARATH GPI-anchored adhesin-like protein OS=Arabidopsis thaliana OX=3702 GN=MRO11.7 PE=1 SV=1;tr|Q9FF91|Q9FF91_ARATH GPI-anchored adhesin-like protein OS=Arabidopsis thaliana OX=3702 GN=MRO11.7 PE=1 SV=1	2				428070	968070	480190
A0A1P8BAY5;Q9FN41;F4JYQ5;F4JYQ6;A0A178UQC1;A0A1P8BAY8	Probable bifunctional methylthioribulose-1-phosphate dehydratase/enolase-phosphatase E1;Methylthioribulose-1-phosphate dehydratase;Enolase-phosphatase E1;Probable methylthioribulose-1-phosphate dehydratase	At5g53850	tr|A0A1P8BAY5|A0A1P8BAY5_ARATH Probable bifunctional methylthioribulose-1-phosphate dehydratase/enolase-phosphatase E1 OS=Arabidopsis thaliana OX=3702 GN=DEP1 PE=1 SV=1;sp|Q9FN41|MTBC_ARATH Probable bifunctional methylthioribulose-1-phosphate dehydratase/e	6	3003300		1858100	4759300	1764600	2946000
A0A1P8BAZ8;A0A1P8BB17;Q8GWW7	Agmatine deiminase	AIH	tr|A0A1P8BAZ8|A0A1P8BAZ8_ARATH Porphyromonas-type peptidyl-arginine deiminase family protein OS=Arabidopsis thaliana OX=3702 GN=EMB1873 PE=4 SV=1;tr|A0A1P8BB17|A0A1P8BB17_ARATH Porphyromonas-type peptidyl-arginine deiminase family protein OS=Arabidopsis th	1						313100
Q93ZC2;A0A1P8BB34		At5g36230	tr|Q93ZC2|Q93ZC2_ARATH ARM repeat superfamily protein OS=Arabidopsis thaliana OX=3702 GN=At5g36230 PE=2 SV=1;tr|A0A1P8BB34|A0A1P8BB34_ARATH ARM repeat superfamily protein OS=Arabidopsis thaliana OX=3702 GN=At5g36230 PE=4 SV=1	4	1919200	1703500	3087100	2468000	2984200	2831400
A0A1P8BB38;F4JXV9;Q9LDK9	Beta-adaptin-like protein;Beta-adaptin-like protein A	At5g11490;BETAA-AD	tr|A0A1P8BB38|A0A1P8BB38_ARATH Beta-adaptin-like protein OS=Arabidopsis thaliana OX=3702 GN=At5g11490 PE=3 SV=1;tr|F4JXV9|F4JXV9_ARATH Beta-adaptin-like protein OS=Arabidopsis thaliana OX=3702 GN=At5g11490 PE=3 SV=1;sp|Q9LDK9|APBLA_ARATH Beta-adaptin-like	1
F4K9Y6;A0A1P8BB43;Q9FNJ9	Probable 2-carboxy-D-arabinitol-1-phosphatase	At5g22620	tr|F4K9Y6|F4K9Y6_ARATH Phosphoglycerate/bisphosphoglycerate mutase family protein OS=Arabidopsis thaliana OX=3702 GN=MDJ22.4 PE=4 SV=1;tr|A0A1P8BB43|A0A1P8BB43_ARATH Phosphoglycerate/bisphosphoglycerate mutase family protein OS=Arabidopsis thaliana OX=3702	1			583680	449630		490150	404390
A0A1P8BBC4;Q949S7		At5g15910	tr|A0A1P8BBC4|A0A1P8BBC4_ARATH NAD(P)-binding Rossmann-fold superfamily protein OS=Arabidopsis thaliana OX=3702 GN=At5g15910 PE=4 SV=1;tr|Q949S7|Q949S7_ARATH NAD(P)-binding Rossmann-fold superfamily protein OS=Arabidopsis thaliana OX=3702 GN=At5g15910 PE=2	2				629930	303490	404830
A0A1P8BBD0;A0A1P8BBE1;Q9LF68	Protein BOLA4, chloroplastic/mitochondrial	BOLA4	tr|A0A1P8BBD0|A0A1P8BBD0_ARATH BolA-like family protein OS=Arabidopsis thaliana OX=3702 GN=BolA4 PE=1 SV=1;tr|A0A1P8BBE1|A0A1P8BBE1_ARATH BolA-like family protein OS=Arabidopsis thaliana OX=3702 GN=BolA4 PE=1 SV=1;sp|Q9LF68|BOLA4_ARATH Protein BOLA4, chlor	1
A0A1P8BBK0;A0A1P8BBJ5;Q9LU64;A0A1P8BBM1;F4JHF1	Superoxide dismutase [Fe] 2, chloroplastic	FSD2	tr|A0A1P8BBK0|A0A1P8BBK0_ARATH Superoxide dismutase OS=Arabidopsis thaliana OX=3702 GN=FSD2 PE=3 SV=1;tr|A0A1P8BBJ5|A0A1P8BBJ5_ARATH Fe superoxide dismutase 2 OS=Arabidopsis thaliana OX=3702 GN=FSD2 PE=4 SV=1;sp|Q9LU64|SODF2_ARATH Superoxide dismutase [Fe]	6	16646000	11596000	12179000	13843000	5248300	6286700
A0A1P8BCC6;Q9FFC7	Probable alanine--tRNA ligase, chloroplastic	EMB86	tr|A0A1P8BCC6|A0A1P8BCC6_ARATH Probable alanine--tRNA ligase, chloroplastic OS=Arabidopsis thaliana OX=3702 GN=EMB1030 PE=1 SV=1;sp|Q9FFC7|SYAP_ARATH Alanine--tRNA ligase, chloroplastic/mitochondrial OS=Arabidopsis thaliana OX=3702 GN=EMB86 PE=1 SV=2	22	22883000	15200000	25394000	16059000	21902000	22234000
A0A1P8BCW3	Sulfoquinovosyldiacylglycerol 2	SQD2	tr|A0A1P8BCW3|A0A1P8BCW3_ARATH Sulfoquinovosyldiacylglycerol 2 OS=Arabidopsis thaliana OX=3702 GN=SQD2 PE=1 SV=1;sp|Q8S4F6|SQD2_ARATH Sulfoquinovosyl transferase SQD2 OS=Arabidopsis thaliana OX=3702 GN=SQD2 PE=1 SV=1	3	35094000	22189000	29675000	15477000	37897000	24006000
A0A1P8BCY2;F4K5J1;A0A178WJA4;Q39160;F4HWY6	Myosin-17	XI-K	tr|A0A1P8BCY2|A0A1P8BCY2_ARATH Myosin family protein with Dil OS=Arabidopsis thaliana OX=3702 GN=XIK PE=1 SV=1;sp|F4K5J1|MYO17_ARATH Myosin-17 OS=Arabidopsis thaliana OX=3702 GN=XI-K PE=1 SV=2	3	736340	1239600		985130	330210	608860
A0A1P8BCY7;P34881	DNA (cytosine-5)-methyltransferase 1	DMT1	tr|A0A1P8BCY7|A0A1P8BCY7_ARATH DNA (cytosine-5)-methyltransferase OS=Arabidopsis thaliana OX=3702 GN=MET1 PE=3 SV=1;sp|P34881|DNMT1_ARATH DNA (cytosine-5)-methyltransferase 1 OS=Arabidopsis thaliana OX=3702 GN=DMT1 PE=1 SV=1	1	7653100	14025000	7334800	972080	2387100	4271300
A0A1P8BD41;Q9FLX7	Probable NADH dehydrogenase [ubiquinone] 1 alpha subcomplex subunit 5, mitochondrial		tr|A0A1P8BD41|A0A1P8BD41_ARATH NADH-ubiquinone oxidoreductase-like protein OS=Arabidopsis thaliana OX=3702 GN=MXC20.6 PE=4 SV=1;sp|Q9FLX7|NDUA5_ARATH Probable NADH dehydrogenase [ubiquinone] 1 alpha subcomplex subunit 5, mitochondrial OS=Arabidopsis thalia	2	3342500	1391100	739830	2254100	2876900	3096700
A0A1P8BD74;Q9C5R8	2-Cys peroxiredoxin BAS1-like, chloroplastic		tr|A0A1P8BD74|A0A1P8BD74_ARATH 2-cysteine peroxiredoxin B OS=Arabidopsis thaliana OX=3702 GN=2-Cys Prx B PE=4 SV=1;sp|Q9C5R8|BAS1B_ARATH 2-Cys peroxiredoxin BAS1-like, chloroplastic OS=Arabidopsis thaliana OX=3702 GN=At5g06290 PE=2 SV=3	3	5564500	1511300	2079100	6521500	6185700	4686900
A0A1P8BD90;Q9LV05		At5g53440	tr|A0A1P8BD90|A0A1P8BD90_ARATH LOW protein: zinc finger CCCH domain protein OS=Arabidopsis thaliana OX=3702 GN=MYN8.5 PE=1 SV=1;tr|Q9LV05|Q9LV05_ARATH LOW protein: zinc finger CCCH domain protein OS=Arabidopsis thaliana OX=3702 GN=MYN8.5 PE=1 SV=1	2				1316300	1635800	1297800
A0A1P8BD95;A0A1P8BD92;Q9FNA9	Phospholipid:diacylglycerol acyltransferase 1	PDAT1	tr|A0A1P8BD95|A0A1P8BD95_ARATH Phospholipid:diacylglycerol acyltransferase OS=Arabidopsis thaliana OX=3702 GN=PDAT PE=4 SV=1;tr|A0A1P8BD92|A0A1P8BD92_ARATH Phospholipid:diacylglycerol acyltransferase OS=Arabidopsis thaliana OX=3702 GN=PDAT PE=4 SV=1;sp|Q9F	1	244320			381000	150660	276220
A0A1P8BDI8;A0A1P8BDG9;F4K0C4	Trafficking protein particle complex II-specific subunit 130 homolog	TRS130	tr|A0A1P8BDI8|A0A1P8BDI8_ARATH CLUB OS=Arabidopsis thaliana OX=3702 GN=CLUB PE=1 SV=1;tr|A0A1P8BDG9|A0A1P8BDG9_ARATH CLUB OS=Arabidopsis thaliana OX=3702 GN=CLUB PE=1 SV=1;sp|F4K0C4|TR130_ARATH Trafficking protein particle complex II-specific subunit 130 h	2	335160	272950		650090	193930	223430
Q9M1P5;Q6ID97;A0A1P8BDK6;Q9LYJ3;Q9LQC8;P36397;P0DH91	ADP-ribosylation factor 2-A;ADP-ribosylation factor 1;ADP-ribosylation factor 2-B	T17J13.250;ARFA1F;T15N1_160;ARF2-A;ARF1;ARF2-B	tr|Q9M1P5|Q9M1P5_ARATH ADP-ribosylation factor A1E OS=Arabidopsis thaliana OX=3702 GN=T17J13.250 PE=2 SV=1;tr|Q6ID97|Q6ID97_ARATH ADP-ribosylation factor A1F OS=Arabidopsis thaliana OX=3702 GN=ARFA1F PE=2 SV=1;tr|A0A1P8BDK6|A0A1P8BDK6_ARATH ADP-ribosylatio	9	34373000	20793000	23684000	44088000	25474000	25796000
A0A1P8BDN0;F4K0M7;A0A1P8BDL4;Q9SKJ9		At5g66550;At2g25500	tr|A0A1P8BDN0|A0A1P8BDN0_ARATH Maf-like protein OS=Arabidopsis thaliana OX=3702 GN=At5g66550 PE=4 SV=1;tr|F4K0M7|F4K0M7_ARATH Maf-like protein OS=Arabidopsis thaliana OX=3702 GN=At5g66550 PE=4 SV=1;tr|A0A1P8BDL4|A0A1P8BDL4_ARATH Maf-like protein OS=Arabido	2					675960
A0A1P8BDP2;A0A1P8BDS9;A0A1P8BDQ0;A0A1P8BDP7;Q9FKP4;A0A1P8BDN5	Kinesin-like protein KCA2	KCA2	tr|A0A1P8BDP2|A0A1P8BDP2_ARATH Kinesin like protein for actin based chloroplast movement 2 OS=Arabidopsis thaliana OX=3702 GN=KAC2 PE=1 SV=1;tr|A0A1P8BDS9|A0A1P8BDS9_ARATH Kinesin like protein for actin based chloroplast movement 2 OS=Arabidopsis thaliana	2	3152700		3059500	1204300	2761800	3505200
A0A1P8BDR8;Q9LYW0	BTB/POZ domain-containing protein At5g03250		tr|A0A1P8BDR8|A0A1P8BDR8_ARATH Phototropic-responsive NPH3 family protein OS=Arabidopsis thaliana OX=3702 GN=At5g03250 PE=3 SV=1;sp|Q9LYW0|Y5325_ARATH BTB/POZ domain-containing protein At5g03250 OS=Arabidopsis thaliana OX=3702 GN=At5g03250 PE=2 SV=1	1
A0A1P8BDV1;F4KEY9		At5g58450	tr|A0A1P8BDV1|A0A1P8BDV1_ARATH Tetratricopeptide repeat (TPR)-like superfamily protein OS=Arabidopsis thaliana OX=3702 GN=MQJ2.5 PE=4 SV=1;sp|F4KEY9|NAA25_ARATH N-terminal acetyltransferase B complex auxiliary subunit NAA25 OS=Arabidopsis thaliana OX=3702	3	762420	779080		686280	957390	1184500
F4K3N3;A0A1P8BE91;A0A1P8BE97;Q8RXK2	Small RNA degrading nuclease 3	SDN3	tr|F4K3N3|F4K3N3_ARATH Small RNA degrading nuclease 3 OS=Arabidopsis thaliana OX=3702 GN=SDN3 PE=4 SV=2;tr|A0A1P8BE91|A0A1P8BE91_ARATH Small RNA degrading nuclease 3 OS=Arabidopsis thaliana OX=3702 GN=SDN3 PE=4 SV=1;tr|A0A1P8BE97|A0A1P8BE97_ARATH Small RNA	5	3230100	1593500		4421600	2727500	2319700
A0A1P8BEF2;Q66GP0	BTB/POZ domain-containing protein At5g67385		tr|A0A1P8BEF2|A0A1P8BEF2_ARATH Phototropic-responsive NPH3 family protein OS=Arabidopsis thaliana OX=3702 GN=At5g67385 PE=1 SV=1;sp|Q66GP0|SR1P1_ARATH BTB/POZ domain-containing protein SR1IP1 OS=Arabidopsis thaliana OX=3702 GN=SR1IP1 PE=1 SV=2	3	3157700		1992100	949890	1006500	1163300
A0A1P8BEU1;F4K4A6;A0A1P8BEZ3;A0A1P8BEU8		At5g27390	tr|A0A1P8BEU1|A0A1P8BEU1_ARATH Tagatose-6-phosphate ketose/aldose isomerase, putative (Mog1/PsbP/DUF1795-like photosystem II reaction center PsbP family protein) OS=Arabidopsis thaliana OX=3702 GN=At5g27390 PE=4 SV=1;tr|F4K4A6|F4K4A6_ARATH Tagatose-6-phosp	4	114700000	116050000	133940000	67966000	55168000	123750000
Q39043;A0A1P8BF32;F4K007	Mediator of RNA polymerase II transcription subunit 37f	MED37F;BIP2	sp|Q39043|MD37F_ARATH Mediator of RNA polymerase II transcription subunit 37f OS=Arabidopsis thaliana OX=3702 GN=MED37F PE=1 SV=2;tr|A0A1P8BF32|A0A1P8BF32_ARATH Heat shock protein 70 (Hsp 70) family protein OS=Arabidopsis thaliana OX=3702 GN=BIP2 PE=1 SV=1	36	416900000	257750000	247750000	410060000	402090000	369630000
A0A1P8BF77;Q8VZM7	Putative ion channel POLLUX-like 1		tr|A0A1P8BF77|A0A1P8BF77_ARATH Ion channel POLLUX-like protein, putative (DUF1012) OS=Arabidopsis thaliana OX=3702 GN=At5g02940 PE=4 SV=1;sp|Q8VZM7|POLL1_ARATH Putative ion channel POLLUX-like 1 OS=Arabidopsis thaliana OX=3702 GN=At5g02940 PE=2 SV=1	4	1414300	807790	1077400	2071800	1093400	1003500
A0A1P8BF80;Q9FNE4		At5g40340	tr|A0A1P8BF80|A0A1P8BF80_ARATH Tudor/PWWP/MBT superfamily protein OS=Arabidopsis thaliana OX=3702 GN=MPO12.6 PE=4 SV=1;tr|Q9FNE4|Q9FNE4_ARATH Tudor/PWWP/MBT superfamily protein OS=Arabidopsis thaliana OX=3702 GN=MPO12.6 PE=4 SV=1	6	3713500	1522700	1579600	4566900	7756700	6867500
A0A1P8BFA0;A0A1P8BF93;Q9FLG1	Beta-D-xylosidase 4	BXL4	tr|A0A1P8BFA0|A0A1P8BFA0_ARATH Beta-D-xylosidase 4 OS=Arabidopsis thaliana OX=3702 GN=XYL4 PE=4 SV=1;tr|A0A1P8BF93|A0A1P8BF93_ARATH Beta-D-xylosidase 4 OS=Arabidopsis thaliana OX=3702 GN=XYL4 PE=4 SV=1;sp|Q9FLG1|BXL4_ARATH Beta-D-xylosidase 4 OS=Arabidopsi	1				834040	1294600	1559800
A0A1P8BFI1;A0A1P8BFL8;F4KHU8;Q9SN95;Q9FIE8;A0A1P8B345;Q9ZV36	UDP-glucuronic acid decarboxylase 5;UDP-glucuronic acid decarboxylase 3;UDP-glucuronic acid decarboxylase 6	UXS3;UXS5;UXS6	tr|A0A1P8BFI1|A0A1P8BFI1_ARATH UDP-glucuronic acid decarboxylase 3 OS=Arabidopsis thaliana OX=3702 GN=UXS3 PE=4 SV=1;tr|A0A1P8BFL8|A0A1P8BFL8_ARATH UDP-glucuronic acid decarboxylase 3 OS=Arabidopsis thaliana OX=3702 GN=UXS3 PE=4 SV=1;tr|F4KHU8|F4KHU8_ARATH	6	8525700	6631700	9434300	7498800	6667700	6591900
A0A1P8BFZ5;F4KDH9	FIP1[V]-like protein	FIPS5	tr|A0A1P8BFZ5|A0A1P8BFZ5_ARATH FIP1[V]-like protein OS=Arabidopsis thaliana OX=3702 GN=FIP1[V] PE=4 SV=1;sp|F4KDH9|FIPS5_ARATH FIP1[V]-like protein OS=Arabidopsis thaliana OX=3702 GN=FIPS5 PE=1 SV=1	2	393710	286340		156340		152410	122900
Q8W112;A0A1P8BG25;F4JAB9;A0A1I9LR68;Q9SD73;Q9SD68		At5g20950	tr|Q8W112|Q8W112_ARATH Beta-D-glucan exohydrolase-like protein OS=Arabidopsis thaliana OX=3702 GN=At5g20950 PE=1 SV=1;tr|A0A1P8BG25|A0A1P8BG25_ARATH Glycosyl hydrolase family protein OS=Arabidopsis thaliana OX=3702 GN=At5g20950 PE=1 SV=1	8	11344000	3960700	7235400	9236500	4864900	7199000
A0A1P8BG37;O82660	Photosystem II stability/assembly factor HCF136, chloroplastic	HCF136	tr|A0A1P8BG37|A0A1P8BG37_ARATH Photosystem II stability/assembly factor, chloroplast (HCF136) OS=Arabidopsis thaliana OX=3702 GN=HCF136 PE=4 SV=1;sp|O82660|P2SAF_ARATH Photosystem II stability/assembly factor HCF136, chloroplastic OS=Arabidopsis thaliana O	20	126500000	82059000	61103000	89791000	89693000	84673000
A0A1P8BG38;P34795	Glucose-6-phosphate isomerase, cytosolic	PGIC	tr|A0A1P8BG38|A0A1P8BG38_ARATH Glucose-6-phosphate isomerase OS=Arabidopsis thaliana OX=3702 GN=MJB21.12 PE=3 SV=1;sp|P34795|G6PI_ARATH Glucose-6-phosphate isomerase, cytosolic OS=Arabidopsis thaliana OX=3702 GN=PGIC PE=1 SV=1	2	483320			1160400	443220
A0A1P8BG97;F4JWN4;B4F7Q4;B4F7N8		At5g18420	tr|A0A1P8BG97|A0A1P8BG97_ARATH CCR4-NOT transcription complex subunit OS=Arabidopsis thaliana OX=3702 GN=At5g18420 PE=4 SV=1;tr|F4JWN4|F4JWN4_ARATH CCR4-NOT transcription complex subunit OS=Arabidopsis thaliana OX=3702 GN=At5g18420 PE=4 SV=1;tr|B4F7Q4|B4F7	2			923070	1182900	785380	924750
Q8GYF9;A0A1P8BGG1;A0A1P8BGF0			tr|Q8GYF9|Q8GYF9_ARATH Ribosomal RNA-processing 7 protein OS=Arabidopsis thaliana OX=3702 GN=MKD10.4 PE=2 SV=1;tr|A0A1P8BGG1|A0A1P8BGG1_ARATH Ribosomal RNA-processing 7 protein OS=Arabidopsis thaliana OX=3702 GN=MKD10.4 PE=4 SV=1;tr|A0A1P8BGF0|A0A1P8BGF0_A	4	1346200		565940	3670900	2293400	3040900
A0A1P8BGJ0;Q8W4R0;F4KH14;A0A1P8BGI7		At5g17530	tr|A0A1P8BGJ0|A0A1P8BGJ0_ARATH Phosphoglucosamine mutase family protein OS=Arabidopsis thaliana OX=3702 GN=At5g17530 PE=4 SV=1;tr|Q8W4R0|Q8W4R0_ARATH AT5g17530/K10A8_10 OS=Arabidopsis thaliana OX=3702 GN=At5g17530 PE=2 SV=1;tr|F4KH14|F4KH14_ARATH Phosphogl	3	1472800	777360	1334700	2762200	1739400	2185000
A0A1P8BGJ5;A0A1P8BGK0;Q9LVH1		At5g60030	tr|A0A1P8BGJ5|A0A1P8BGJ5_ARATH Uncharacterized protein OS=Arabidopsis thaliana OX=3702 GN=MGO3.1 PE=4 SV=1;tr|A0A1P8BGK0|A0A1P8BGK0_ARATH Uncharacterized protein OS=Arabidopsis thaliana OX=3702 GN=MGO3.1 PE=4 SV=1;tr|Q9LVH1|Q9LVH1_ARATH Uncharacterized pro	3	263650			3444600	3435000	2001700
A0A1P8BGJ8;P42799	Glutamate-1-semialdehyde 2,1-aminomutase 1, chloroplastic	GSA1	tr|A0A1P8BGJ8|A0A1P8BGJ8_ARATH Glutamate-1-semialdehyde-2,1-aminomutase OS=Arabidopsis thaliana OX=3702 GN=GSA1 PE=3 SV=1;sp|P42799|GSA1_ARATH Glutamate-1-semialdehyde 2,1-aminomutase 1, chloroplastic OS=Arabidopsis thaliana OX=3702 GN=GSA1 PE=1 SV=1	4	10038000	7797300	4439300	11016000	9480400	11641000
A0A1P8BGK2;Q9FK05	Probable pectinesterase/pectinesterase inhibitor 61;Pectinesterase inhibitor 61;Pectinesterase 61	PME61	tr|A0A1P8BGK2|A0A1P8BGK2_ARATH Pectinesterase OS=Arabidopsis thaliana OX=3702 GN=PMEPCRF PE=3 SV=1;sp|Q9FK05|PME61_ARATH Probable pectinesterase/pectinesterase inhibitor 61 OS=Arabidopsis thaliana OX=3702 GN=PME61 PE=2 SV=1	1	2288400	1960000	3024700	2314000	2541600	3170900	1443600
A0A1P8BGW0;F4K2X9;Q9LVY0	Peptide chain release factor PrfB1, chloroplastic	HCF109;PRFB1	tr|A0A1P8BGW0|A0A1P8BGW0_ARATH High chlorophyll fluorescent 109 OS=Arabidopsis thaliana OX=3702 GN=HCF109 PE=4 SV=1;tr|F4K2X9|F4K2X9_ARATH High chlorophyll fluorescent 109 OS=Arabidopsis thaliana OX=3702 GN=HCF109 PE=4 SV=1;sp|Q9LVY0|PRFB1_ARATH Peptide ch	1				455750	908880	837900
A0A1P8BH59			sp|A0A1P8BH59|PICBP_ARATH Calmodulin binding protein PICBP OS=Arabidopsis thaliana OX=3702 GN=PICBP PE=2 SV=1	1					534070	400040
B3H745;Q8W553;B3H5W6;A0A1P8BH65;F4JYC1		At5g35180	tr|B3H745|B3H745_ARATH ENHANCED DISEASE RESISTANCE protein (DUF1336) OS=Arabidopsis thaliana OX=3702 GN=At5g35180 PE=1 SV=1;tr|Q8W553|Q8W553_ARATH AT5g35180/T25C13_60 OS=Arabidopsis thaliana OX=3702 GN=At5g35180 PE=1 SV=1;tr|B3H5W6|B3H5W6_ARATH AT5G35180 p	2				616130	1086200	1575600
A0A1P8BH67;Q9LSW6	1-aminocyclopropane-1-carboxylate oxidase homolog 10		tr|A0A1P8BH67|A0A1P8BH67_ARATH 2-oxoglutarate (2OG) and Fe(II)-dependent oxygenase superfamily protein OS=Arabidopsis thaliana OX=3702 GN=MWF20.16 PE=3 SV=1;sp|Q9LSW6|ACH10_ARATH 1-aminocyclopropane-1-carboxylate oxidase homolog 10 OS=Arabidopsis thaliana	1				418480	1021400	791660
Q8VYN9;A0A1P8BH73;A0A1P8BH78		PHOS32	sp|Q8VYN9|PHO32_ARATH Universal stress protein PHOS32 OS=Arabidopsis thaliana OX=3702 GN=PHOS32 PE=1 SV=1;tr|A0A1P8BH73|A0A1P8BH73_ARATH Adenine nucleotide alpha hydrolases-like superfamily protein OS=Arabidopsis thaliana OX=3702 GN=PHOS32 PE=1 SV=1;tr|A0A	4	4335900	2809300	3359600	2876700	3712000	3142100
A0A1P8BH92;Q8RWH3		YAK1	tr|A0A1P8BH92|A0A1P8BH92_ARATH YAK1-like protein 1 OS=Arabidopsis thaliana OX=3702 GN=YAK1 PE=1 SV=1;sp|Q8RWH3|YAK1_ARATH Dual specificity protein kinase YAK1 homolog OS=Arabidopsis thaliana OX=3702 GN=YAK1 PE=1 SV=1	2	1052900	1599800	1542700	1204300	1101000	1400900
A0A1P8BHR8;A0A1R7T3E0;A0A1R7T3E1;F4K487		At5g20360	tr|A0A1P8BHR8|A0A1P8BHR8_ARATH Octicosapeptide/Phox/Bem1p (PB1) domain-containing protein / tetratricopeptide repeat (TPR)-containing protein OS=Arabidopsis thaliana OX=3702 GN=Phox3 PE=1 SV=1;tr|A0A1R7T3E0|A0A1R7T3E0_ARATH Octicosapeptide/Phox/Bem1p (PB1)	2							528940
A0A1R7T394;Q9FKS4	Serine/threonine-protein kinase ATR	ATR	tr|A0A1R7T394|A0A1R7T394_ARATH Ataxia telangiectasia-mutated and RAD3-like protein OS=Arabidopsis thaliana OX=3702 GN=ATR PE=3 SV=1;sp|Q9FKS4|ATR_ARATH Serine/threonine-protein kinase ATR OS=Arabidopsis thaliana OX=3702 GN=ATR PE=2 SV=2	1
A0A1R7T3A4;Q94AM1	Organellar oligopeptidase A, chloroplastic/mitochondrial	OOP	tr|A0A1R7T3A4|A0A1R7T3A4_ARATH Zincin-like metalloproteases family protein OS=Arabidopsis thaliana OX=3702 GN=OOP PE=3 SV=1;sp|Q94AM1|OOPDA_ARATH Organellar oligopeptidase A, chloroplastic/mitochondrial OS=Arabidopsis thaliana OX=3702 GN=OOP PE=1 SV=1	11	12953000	7274000	10452000	8652600	8236000	8986800
A0A219HYB6;A0A219HZH3;A0A219I0W9;Q9ZSR7	Triose phosphate/phosphate translocator TPT, chloroplastic	TPT	tr|A0A219HYB6|A0A219HYB6_ARATH Glucose-6-phosphate/phosphate translocator-like protein OS=Arabidopsis thaliana OX=3702 GN=APE2 PE=4 SV=1;tr|A0A219HZH3|A0A219HZH3_ARATH Glucose-6-phosphate/phosphate translocator-like protein OS=Arabidopsis thaliana OX=3702	2	2311100	35358000	56957000	28574000	22619000	21891000
A0A2H1ZE15;O82197;Q9SZE4	Vacuolar protein sorting-associated protein 32 homolog 1;Vacuolar protein sorting-associated protein 32 homolog 2	VPS32.1;VPS32.2	tr|A0A2H1ZE15|A0A2H1ZE15_ARATH SNF7 family protein OS=Arabidopsis thaliana OX=3702 GN=SNF7.2 PE=3 SV=1;sp|O82197|VP321_ARATH Vacuolar protein sorting-associated protein 32 homolog 1 OS=Arabidopsis thaliana OX=3702 GN=VPS32.1 PE=1 SV=1;sp|Q9SZE4|VP322_ARATH	2			655580	541910	1917800	1218100
A0A2H1ZE30;O64730	Probable protein phosphatase 2C 26		tr|A0A2H1ZE30|A0A2H1ZE30_ARATH Protein phosphatase 2C family protein OS=Arabidopsis thaliana OX=3702 GN=PBCP PE=4 SV=1;sp|O64730|P2C26_ARATH Probable protein phosphatase 2C 26 OS=Arabidopsis thaliana OX=3702 GN=At2g30170 PE=2 SV=2	1						244720	311480
A0A2H1ZE77;P93655	Lon protease homolog 1, mitochondrial	LON1	tr|A0A2H1ZE77|A0A2H1ZE77_ARATH Lon protease homolog, mitochondrial OS=Arabidopsis thaliana OX=3702 GN=LON1 PE=1 SV=1;sp|P93655|LONM1_ARATH Lon protease homolog 1, mitochondrial OS=Arabidopsis thaliana OX=3702 GN=LON1 PE=1 SV=2	2				719680	91378
A0A2H1ZE94;Q9FJX3;F4K3R8	Mitochondrial outer membrane protein porin 2	VDAC2	tr|A0A2H1ZE94|A0A2H1ZE94_ARATH Voltage dependent anion channel 2 OS=Arabidopsis thaliana OX=3702 GN=VDAC2 PE=1 SV=1;sp|Q9FJX3|VDAC2_ARATH Mitochondrial outer membrane protein porin 2 OS=Arabidopsis thaliana OX=3702 GN=VDAC2 PE=1 SV=1;tr|F4K3R8|F4K3R8_ARATH	8	7311900	4040100	7856000	7329600	7097000	8014700
A0A2H1ZEA9;O65396	Aminomethyltransferase, mitochondrial	GDCST	tr|A0A2H1ZEA9|A0A2H1ZEA9_ARATH Aminomethyltransferase OS=Arabidopsis thaliana OX=3702 GN=At1g11860 PE=3 SV=1;sp|O65396|GCST_ARATH Aminomethyltransferase, mitochondrial OS=Arabidopsis thaliana OX=3702 GN=GDCST PE=2 SV=1	23	521830000	494670000	585750000	473600000	544290000	516650000
F4HX14;A0A2H1ZEE1;F4HX15	Phospholipase A I	At1g61850;PLA1	tr|F4HX14|F4HX14_ARATH Phospholipase A I-like protein OS=Arabidopsis thaliana OX=3702 GN=At1g61850 PE=4 SV=2;tr|A0A2H1ZEE1|A0A2H1ZEE1_ARATH Phospholipase A I-like protein OS=Arabidopsis thaliana OX=3702 GN=At1g61850 PE=4 SV=1;sp|F4HX15|LPAI_ARATH Phospholi	3		1144800	1339100			566970
A0A2H1ZEE9;Q9SEU4	Serine/arginine-rich SC35-like splicing factor SCL33	SCL33	tr|A0A2H1ZEE9|A0A2H1ZEE9_ARATH SC35-like splicing factor 33 OS=Arabidopsis thaliana OX=3702 GN=SCL33 PE=4 SV=1;sp|Q9SEU4|SRC33_ARATH Serine/arginine-rich SC35-like splicing factor SCL33 OS=Arabidopsis thaliana OX=3702 GN=SCL33 PE=1 SV=1	3	512910	516750	381670	733960	1504100	530920
A0A2H1ZEF7;O64600	F-box protein At1g70360		tr|A0A2H1ZEF7|A0A2H1ZEF7_ARATH F-box family protein OS=Arabidopsis thaliana OX=3702 GN=At1g70360 PE=4 SV=1;sp|O64600|FB81_ARATH F-box protein At1g70360 OS=Arabidopsis thaliana OX=3702 GN=At1g70360 PE=2 SV=1	1	1586600	1171100	790130	1025700	1136200	1103400	1573000
A0A2H1ZEH9;Q8H0X6	Cysteine proteinase inhibitor 6	CYS6	tr|A0A2H1ZEH9|A0A2H1ZEH9_ARATH Cysteine proteinase inhibitor OS=Arabidopsis thaliana OX=3702 GN=CYSB PE=1 SV=1;sp|Q8H0X6|CYT6_ARATH Cysteine proteinase inhibitor 6 OS=Arabidopsis thaliana OX=3702 GN=CYS6 PE=1 SV=2	4	9994900	2378200	3569800	8288400	4696300	6436900
A0A2P2CLC3;P92558	NADH-ubiquinone oxidoreductase chain 1	ND1	tr|A0A2P2CLC3|A0A2P2CLC3_ARATH NADH-ubiquinone oxidoreductase chain 1 OS=Arabidopsis thaliana OX=3702 GN=nad1 PE=3 SV=1;sp|P92558|NU1M_ARATH NADH-ubiquinone oxidoreductase chain 1 OS=Arabidopsis thaliana OX=3702 GN=ND1 PE=1 SV=4	1				140480
A0A2P2CLC5;P29388	NADH-ubiquinone oxidoreductase chain 5	ND5	tr|A0A2P2CLC5|A0A2P2CLC5_ARATH NADH-ubiquinone oxidoreductase chain 5 OS=Arabidopsis thaliana OX=3702 GN=nad5 PE=3 SV=1;sp|P29388|NU5M_ARATH NADH-ubiquinone oxidoreductase chain 5 OS=Arabidopsis thaliana OX=3702 GN=ND5 PE=2 SV=3	1	524000			650780	230840	293190
A0A2P2CLF0;P93285	Cytochrome c oxidase subunit 2	COX2	tr|A0A2P2CLF0|A0A2P2CLF0_ARATH Cytochrome c oxidase subunit 2 OS=Arabidopsis thaliana OX=3702 GN=cox2 PE=3 SV=2;sp|P93285|COX2_ARATH Cytochrome c oxidase subunit 2 OS=Arabidopsis thaliana OX=3702 GN=COX2 PE=1 SV=2	4	4217700	2853700	4584300	10378000	5691100	7024800
A0A2P2CLF1;Q95747	60S ribosomal protein L16, mitochondrial	RPL16	tr|A0A2P2CLF1|A0A2P2CLF1_ARATH Ribosomal protein L16 OS=Arabidopsis thaliana OX=3702 GN=rpl16 PE=3 SV=1;sp|Q95747|RM16_ARATH 60S ribosomal protein L16, mitochondrial OS=Arabidopsis thaliana OX=3702 GN=RPL16 PE=2 SV=3	1
A0A2P2CLF3;Q95749	Ribosomal protein S3, mitochondrial	RPS3	tr|A0A2P2CLF3|A0A2P2CLF3_ARATH Ribosomal protein S3 OS=Arabidopsis thaliana OX=3702 GN=rps3 PE=4 SV=2;sp|Q95749|RT03_ARATH Ribosomal protein S3, mitochondrial OS=Arabidopsis thaliana OX=3702 GN=RPS3 PE=2 SV=3	4	1797800		1771100	1430100	1222100	1082000
A0A2P2CLF5;P92557	Ribosomal protein S7, mitochondrial	RPS7	tr|A0A2P2CLF5|A0A2P2CLF5_ARATH Ribosomal protein S7 OS=Arabidopsis thaliana OX=3702 GN=rps7 PE=4 SV=1;sp|P92557|RT07_ARATH Ribosomal protein S7, mitochondrial OS=Arabidopsis thaliana OX=3702 GN=RPS7 PE=2 SV=1	1	439520			432120	306830	370800
A0A2P2CLF6;Q95748	NADH dehydrogenase [ubiquinone] iron-sulfur protein 3	NAD9	tr|A0A2P2CLF6|A0A2P2CLF6_ARATH NADH dehydrogenase subunit 9 OS=Arabidopsis thaliana OX=3702 GN=nad9 PE=3 SV=1;sp|Q95748|NDUS3_ARATH NADH dehydrogenase [ubiquinone] iron-sulfur protein 3 OS=Arabidopsis thaliana OX=3702 GN=NAD9 PE=1 SV=2	3	5190000	2714100	4988900	6329900	7701400	9108700
A0A2P2CLF9;P92549;F4IMB5	ATP synthase subunit alpha, mitochondrial;ATP synthase subunit alpha	ATPA;At2g07698	tr|A0A2P2CLF9|A0A2P2CLF9_ARATH ATP synthase subunit alpha OS=Arabidopsis thaliana OX=3702 GN=atp1 PE=3 SV=1;sp|P92549|ATPAM_ARATH ATP synthase subunit alpha, mitochondrial OS=Arabidopsis thaliana OX=3702 GN=ATPA PE=1 SV=2;tr|F4IMB5|F4IMB5_ARATH ATPase, F1	27	343080000	224460000	284250000	318560000	374780000	413750000
A0A2P2CLG2;P42792	Cytochrome b	MT-CYB	tr|A0A2P2CLG2|A0A2P2CLG2_ARATH Cytochrome b OS=Arabidopsis thaliana OX=3702 GN=cob PE=3 SV=2;sp|P42792|CYB_ARATH Cytochrome b OS=Arabidopsis thaliana OX=3702 GN=MT-CYB PE=2 SV=2	1					819570	847000	1349300
A0A2P2CLH2;P93306	NADH dehydrogenase [ubiquinone] iron-sulfur protein 2	NAD7	tr|A0A2P2CLH2|A0A2P2CLH2_ARATH NADH dehydrogenase subunit 7 OS=Arabidopsis thaliana OX=3702 GN=nad7 PE=3 SV=1;sp|P93306|NDUS2_ARATH NADH dehydrogenase [ubiquinone] iron-sulfur protein 2 OS=Arabidopsis thaliana OX=3702 GN=NAD7 PE=1 SV=2	7	9752200	7281400	7005000	8387900	9006600	9488000
A0A2P2CLH9;Q04613;Q9SD55	ATP synthase protein MI25	AtMg00640	tr|A0A2P2CLH9|A0A2P2CLH9_ARATH ATPase subunit 4 OS=Arabidopsis thaliana OX=3702 GN=atp4 PE=4 SV=1;sp|Q04613|MI25_ARATH ATP synthase protein MI25 OS=Arabidopsis thaliana OX=3702 GN=AtMg00640 PE=1 SV=2	4	3519300	14124000	15161000	12149000	9017000	16376000
A0JQ00;F4KDS7		At5g02740	tr|A0JQ00|A0JQ00_ARATH At5g02740 OS=Arabidopsis thaliana OX=3702 GN=At5g02740 PE=2 SV=1;tr|F4KDS7|F4KDS7_ARATH Ribosomal protein S24e family protein OS=Arabidopsis thaliana OX=3702 GN=At5g02740 PE=4 SV=1	3	2801100	1960000	1302800	2140400	4161800	2504900
A0MFS5		WTF1	sp|A0MFS5|WTF1_ARATH Protein WHATS THIS FACTOR 1 homolog, chloroplastic OS=Arabidopsis thaliana OX=3702 GN=At4g01037 PE=3 SV=1	3	2336500	3191100	1815300	1311600	2056500	1672900
A1L4Y1;F4J3Q8;Q5XF80		At3g10350	tr|A1L4Y1|A1L4Y1_ARATH At3g10350 OS=Arabidopsis thaliana OX=3702 GN=At3g10350 PE=1 SV=1;tr|F4J3Q8|F4J3Q8_ARATH P-loop containing nucleoside triphosphate hydrolases superfamily protein OS=Arabidopsis thaliana OX=3702 GN=At3g10350 PE=1 SV=1	3				1770400	1408200	1855900
A2RVJ8		At5g10010	sp|A2RVJ8|HIT4_ARATH Protein HEAT INTOLERANT 4 OS=Arabidopsis thaliana OX=3702 GN=HIT4 PE=1 SV=1	14	51451000	49245000	43839000	34447000	24420000	18665000
A2RVQ8;F4JHD6;F4JHD7;F4JHD8		At4g00560	tr|A2RVQ8|A2RVQ8_ARATH At4g00560 OS=Arabidopsis thaliana OX=3702 GN=At4g00560 PE=2 SV=1;tr|F4JHD6|F4JHD6_ARATH NAD(P)-binding Rossmann-fold superfamily protein OS=Arabidopsis thaliana OX=3702 GN=At4g00560 PE=4 SV=1;tr|F4JHD7|F4JHD7_ARATH NAD(P)-binding Ros	2	861970	892000	274110	879670	696210	427260
A2RVS6	Serine/arginine-rich splicing factor SR34A	SR34A	sp|A2RVS6|SR34A_ARATH Serine/arginine-rich splicing factor SR34A OS=Arabidopsis thaliana OX=3702 GN=SR34A PE=2 SV=1	7	10375000	3037800	12522000	12039000	27733000	25175000
A4FVN8		At1g10580	tr|A4FVN8|A4FVN8_ARATH At1g10580 OS=Arabidopsis thaliana OX=3702 GN=At1g10580 PE=2 SV=1	1
A4GNA8	Phosphatidylserine decarboxylase proenzyme 3;Phosphatidylserine decarboxylase 3 beta chain;Phosphatidylserine decarboxylase 3 alpha chain	PSD3	sp|A4GNA8|PSD3_ARATH Phosphatidylserine decarboxylase proenzyme 3 OS=Arabidopsis thaliana OX=3702 GN=PSD3 PE=1 SV=1	2					1238800	1472500
A8MPR5		EMB2083	sp|A8MPR5|FTSI2_ARATH Probable inactive ATP-dependent zinc metalloprotease FTSHI 2, chloroplastic OS=Arabidopsis thaliana OX=3702 GN=FTSHI2 PE=1 SV=1	13	12392000	16941000	22887000	6877600	7049500	6662500
A8MQ78;Q6NQ72	THO complex subunit 4D	ALY4	tr|A8MQ78|A8MQ78_ARATH ALWAYS EARLY 4 OS=Arabidopsis thaliana OX=3702 GN=ALY4 PE=1 SV=1;sp|Q6NQ72|THO4D_ARATH THO complex subunit 4D OS=Arabidopsis thaliana OX=3702 GN=ALY4 PE=1 SV=1	5	3459600	1630000	2952800	1636300	2549500	1981800
A8MQA1;F4IWP7	60S ribosomal protein L13	BBC1	tr|A8MQA1|A8MQA1_ARATH 60S ribosomal protein L13 OS=Arabidopsis thaliana OX=3702 GN=BBC1 PE=1 SV=1;tr|F4IWP7|F4IWP7_ARATH Breast basic conserved 1 OS=Arabidopsis thaliana OX=3702 GN=BBC1 PE=1 SV=1	1	738130			978500	406640	225320
A8MQD9;Q94K30		At1g01800	tr|A8MQD9|A8MQD9_ARATH NAD(P)-binding Rossmann-fold superfamily protein OS=Arabidopsis thaliana OX=3702 GN=At1g01800 PE=4 SV=1;tr|Q94K30|Q94K30_ARATH AT1G01800 protein OS=Arabidopsis thaliana OX=3702 GN=At1g01800 PE=2 SV=1	3		1245700	2037100	2720200	1803200	1690700
A8MQF3;Q94AU3;F4IGM4		At2g21385	tr|A8MQF3|A8MQF3_ARATH Uncharacterized protein OS=Arabidopsis thaliana OX=3702 GN=At2g21385 PE=4 SV=1;tr|Q94AU3|Q94AU3_ARATH Expressed protein OS=Arabidopsis thaliana OX=3702 GN=At2g21385 PE=2 SV=1;tr|F4IGM4|F4IGM4_ARATH Uncharacterized protein OS=Arabidop	2
A8MQH7;Q9LUK6		At5g46840	tr|A8MQH7|A8MQH7_ARATH AT5G46840 protein OS=Arabidopsis thaliana OX=3702 GN=MZA15.26 PE=2 SV=1;tr|Q9LUK6|Q9LUK6_ARATH At5g46840 OS=Arabidopsis thaliana OX=3702 GN=MZA15.26 PE=1 SV=1	3	5031800	8413300	1052600	2534700	1617900	3128100
A8MQL0;Q9SX22;Q9LFV0	30S ribosomal protein 3-1, chloroplastic	At1g68590	tr|A8MQL0|A8MQL0_ARATH Ribosomal protein PSRP-3/Ycf65 OS=Arabidopsis thaliana OX=3702 GN=PSRP3 PE=4 SV=1;sp|Q9SX22|RRP31_ARATH 30S ribosomal protein 3-1, chloroplastic OS=Arabidopsis thaliana OX=3702 GN=At1g68590 PE=2 SV=1	3	619220	4147600	4723600	3553700	4504400	3099200
A8MQM3;O64888;F4IJW3;Q42581	Ribose-phosphate pyrophosphokinase 5, chloroplastic;Ribose-phosphate pyrophosphokinase 1, chloroplastic	At2g44530;PRS5;At2g35390;PRS1	tr|A8MQM3|A8MQM3_ARATH Phosphoribosyltransferase family protein OS=Arabidopsis thaliana OX=3702 GN=At2g44530 PE=3 SV=1;sp|O64888|KPRS5_ARATH Ribose-phosphate pyrophosphokinase 5, chloroplastic OS=Arabidopsis thaliana OX=3702 GN=PRS5 PE=2 SV=2;tr|F4IJW3|F4I	2	647250	699270	928860	567490	1119900	996150
A8MQP6;Q9SZY1	Nascent polypeptide-associated complex subunit alpha-like protein 4	At4g10480	tr|A8MQP6|A8MQP6_ARATH Nascent polypeptide-associated complex (NAC), alpha subunit family protein OS=Arabidopsis thaliana OX=3702 GN=At4g10480 PE=1 SV=1;sp|Q9SZY1|NACA4_ARATH Nascent polypeptide-associated complex subunit alpha-like protein 4 OS=Arabidopsi	5	1946600	1941100	1299100	2455700	2060100	1082300
F4JYX9;A8MQZ1;Q8H166	Thiol protease aleurain	ALP;ALEU	tr|F4JYX9|F4JYX9_ARATH Aleurain-like protease OS=Arabidopsis thaliana OX=3702 GN=ALP PE=3 SV=1;tr|A8MQZ1|A8MQZ1_ARATH Aleurain-like protease OS=Arabidopsis thaliana OX=3702 GN=ALP PE=3 SV=1;sp|Q8H166|ALEU_ARATH Thiol protease aleurain OS=Arabidopsis thalia	2	5935100	3691100	3382200	5284000	5103700	5814100
A8MR12;Q9LT08	26S proteasome non-ATPase regulatory subunit 14 homolog	At5g23540;RPN11	tr|A8MR12|A8MR12_ARATH Mov34/MPN/PAD-1 family protein OS=Arabidopsis thaliana OX=3702 GN=MQM1.19 PE=4 SV=1;sp|Q9LT08|PSDE_ARATH 26S proteasome non-ATPase regulatory subunit 14 homolog OS=Arabidopsis thaliana OX=3702 GN=RPN11 PE=1 SV=1	6	7993500	7367900	10926000	8075100	11518000	12884000
A8MR27;Q6ICX4	Polypyrimidine tract-binding protein homolog 3	PTB3	tr|A8MR27|A8MR27_ARATH Polypyrimidine tract-binding protein 3 OS=Arabidopsis thaliana OX=3702 GN=PTB3 PE=4 SV=1;sp|Q6ICX4|PTBP3_ARATH Polypyrimidine tract-binding protein homolog 3 OS=Arabidopsis thaliana OX=3702 GN=At1g43190 PE=2 SV=1	2	1769000	1472200	1411200	899850	1052800	1116100
A8MR40;O49457		At4g28480;F20O9.160	tr|A8MR40|A8MR40_ARATH DNAJ heat shock family protein OS=Arabidopsis thaliana OX=3702 GN=At4g28480 PE=4 SV=1;tr|O49457|O49457_ARATH DNAJ heat shock family protein OS=Arabidopsis thaliana OX=3702 GN=F20O9.160 PE=2 SV=1	2	652890			795100	261260	493470
A8MR41;Q9SA77;A0A1P8AS43;A0A1P8BDS3;O64749;Q9FI17	UDP-arabinose 4-epimerase 1	MUR4	tr|A8MR41|A8MR41_ARATH NAD(P)-binding Rossmann-fold superfamily protein OS=Arabidopsis thaliana OX=3702 GN=MUR4 PE=3 SV=1;sp|Q9SA77|ARAE1_ARATH UDP-arabinose 4-epimerase 1 OS=Arabidopsis thaliana OX=3702 GN=MUR4 PE=1 SV=1;tr|A0A1P8AS43|A0A1P8AS43_ARATH NAD	8	10346000	11720000	8737500	13321000	13783000	16640000
A8MR47;O64530	Sulfurtransferase;Thiosulfate/3-mercaptopyruvate sulfurtransferase 1, mitochondrial	MST1;STR1	tr|A8MR47|A8MR47_ARATH Sulfurtransferase OS=Arabidopsis thaliana OX=3702 GN=MST1 PE=4 SV=1;sp|O64530|STR1_ARATH Thiosulfate/3-mercaptopyruvate sulfurtransferase 1, mitochondrial OS=Arabidopsis thaliana OX=3702 GN=STR1 PE=1 SV=1	4	2927700	2615100	1702700	2736300	3331000	3050600
Q3EBW0;F4IKK4;A8MR78;Q8RUW5;A8MQW0	Serine carboxypeptidase-like 8	SNG1;SCPL8	tr|Q3EBW0|Q3EBW0_ARATH Sinapoylglucose 1 OS=Arabidopsis thaliana OX=3702 GN=SNG1 PE=3 SV=2;tr|F4IKK4|F4IKK4_ARATH Sinapoylglucose 1 OS=Arabidopsis thaliana OX=3702 GN=SNG1 PE=3 SV=1;tr|A8MR78|A8MR78_ARATH Sinapoylglucose 1 OS=Arabidopsis thaliana OX=3702 G	2	261930			451630			1214600
A8MR79;Q8RWN3		At3g25840	tr|A8MR79|A8MR79_ARATH Protein kinase superfamily protein OS=Arabidopsis thaliana OX=3702 GN=At3g25840 PE=1 SV=1;tr|Q8RWN3|Q8RWN3_ARATH Protein kinase superfamily protein OS=Arabidopsis thaliana OX=3702 GN=At3g25840 PE=1 SV=1	2	1137700		831380	1014600	1651800	1158500
A8MR82;Q9FLD3		At5g05210	tr|A8MR82|A8MR82_ARATH Surfeit locus protein 6 OS=Arabidopsis thaliana OX=3702 GN=At5g05210 PE=4 SV=1;tr|Q9FLD3|Q9FLD3_ARATH AT5g05210/K2A11_8 OS=Arabidopsis thaliana OX=3702 GN=At5g05210 PE=2 SV=1	8	7452100	3703200	1802300	12164000	5422300	5684900
A8MR97;Q76E23	Eukaryotic translation initiation factor 4G	EIF4G	tr|A8MR97|A8MR97_ARATH Eukaryotic translation initiation factor 4G OS=Arabidopsis thaliana OX=3702 GN=EIF4G PE=1 SV=1;sp|Q76E23|IF4G_ARATH Eukaryotic translation initiation factor 4G OS=Arabidopsis thaliana OX=3702 GN=EIF4G PE=1 SV=2	3					866860	1390400
A8MRC4;P48006	Elongation factor 1-delta 1	At1g30230	tr|A8MRC4|A8MRC4_ARATH Translation elongation factor EF1B/ribosomal protein S6 family protein OS=Arabidopsis thaliana OX=3702 GN=eEF-1Bb1 PE=1 SV=1;sp|P48006|EF1D1_ARATH Elongation factor 1-delta 1 OS=Arabidopsis thaliana OX=3702 GN=At1g30230 PE=1 SV=2	13	738980000	447110000	558740000	867700000	578770000	833190000
A8MRE5;Q9LSA1		At3g18760	tr|A8MRE5|A8MRE5_ARATH Translation elongation factor EF1B/ribosomal protein S6 family protein OS=Arabidopsis thaliana OX=3702 GN=At3g18760 PE=4 SV=1;tr|Q9LSA1|Q9LSA1_ARATH Translation elongation factor EF1B/ribosomal protein S6 family protein OS=Arabidopsi	2	385330	218280	129450	323680	193690	231930
A8MRF2;Q9M2T9		OVA1;T22E16.60	tr|A8MRF2|A8MRF2_ARATH Methionyl-tRNA synthetase / methionine-tRNA ligase / MetRS (CpMetRS) OS=Arabidopsis thaliana OX=3702 GN=OVA1 PE=3 SV=1;sp|Q9M2T9|SYMM_ARATH Methionine--tRNA ligase, chloroplastic/mitochondrial OS=Arabidopsis thaliana OX=3702 GN=OVA1	1					720410	779580
A8MRF3;Q8L7K0	60S ribosomal protein L18a-1	RPL18AA	tr|A8MRF3|A8MRF3_ARATH 60S ribosomal protein L18A-1 OS=Arabidopsis thaliana OX=3702 GN=RPL18AA PE=3 SV=1;sp|Q8L7K0|R18A1_ARATH 60S ribosomal protein L18a-1 OS=Arabidopsis thaliana OX=3702 GN=RPL18AA PE=2 SV=1	2	12400000	7218100	7842700	5796500	5871000	6163100
A8MRI5;F4IBL7;P0DI07;B9DHD3	Histidinol-phosphate aminotransferase 2, chloroplastic;Histidinol-phosphate aminotransferase 1, chloroplastic	HISN6B;HISN6A	tr|A8MRI5|A8MRI5_ARATH HISTIDINE BIOSYNTHESIS 6B OS=Arabidopsis thaliana OX=3702 GN=HISN6B PE=3 SV=1;tr|F4IBL7|F4IBL7_ARATH HISTIDINE BIOSYNTHESIS 6B OS=Arabidopsis thaliana OX=3702 GN=HISN6B PE=1 SV=1;sp|P0DI07|HIS6B_ARATH Histidinol-phosphate aminotransf	2		566360	542910	1229300	1119900	806440
F4ISI7;A8MRK6;Q9ZUP3	Nucleosome assembly protein 1;2	NAP1;2	tr|F4ISI7|F4ISI7_ARATH Nucleosome assembly protein 12 OS=Arabidopsis thaliana OX=3702 GN=NAP1:2 PE=1 SV=1;tr|A8MRK6|A8MRK6_ARATH Nucleosome assembly protein 12 OS=Arabidopsis thaliana OX=3702 GN=NAP1:2 PE=1 SV=1;sp|Q9ZUP3|NAP1B_ARATH Nucleosome assembly pr	13	95505000	145220000	86738000	58038000	53926000	32921000
A8MRL0;P59169;P59226;Q9FX60;Q9LR02;Q9FKQ3;Q9FXI7	Histone H3.3;Histone H3.2;Histone H3-like 1;Histone H3-like 3;Histone H3-like 5	At4g40030;HTR4;HTR2	tr|A8MRL0|A8MRL0_ARATH Histone superfamily protein OS=Arabidopsis thaliana OX=3702 GN=H3.3 PE=3 SV=1;sp|P59169|H33_ARATH Histone H3.3 OS=Arabidopsis thaliana OX=3702 GN=HTR4 PE=1 SV=2;sp|P59226|H32_ARATH Histone H3.2 OS=Arabidopsis thaliana OX=3702 GN=HTR2	4	9756100	47239000	61330000	9137200	19777000	11213000
B9DFR9;A8MRW1;Q06611	Aquaporin PIP1-2	PIP1B;PIP1-2	tr|B9DFR9|B9DFR9_ARATH AT2G45960 protein OS=Arabidopsis thaliana OX=3702 GN=PIP1B PE=2 SV=1;tr|A8MRW1|A8MRW1_ARATH Plasma membrane intrinsic protein 1B OS=Arabidopsis thaliana OX=3702 GN=PIP1B PE=3 SV=1;sp|Q06611|PIP12_ARATH Aquaporin PIP1-2 OS=Arabidopsis	1		26742000	36625000	11386000	17399000	16773000
A8MRX0	Flavin-containing monooxygenase FMO GS-OX5	FMOGS-OX5	sp|A8MRX0|GSOX5_ARATH Flavin-containing monooxygenase FMO GS-OX5 OS=Arabidopsis thaliana OX=3702 GN=FMOGS-OX5 PE=1 SV=2	2				375340	156110	205180
F4INA0;A8MS71;A8MRX1;Q9ZU32	Nicotinate-nucleotide pyrophosphorylase [carboxylating];Nicotinate-nucleotide pyrophosphorylase [carboxylating], chloroplastic	QPT	tr|F4INA0|F4INA0_ARATH Nicotinate-nucleotide pyrophosphorylase [carboxylating] OS=Arabidopsis thaliana OX=3702 GN=QPT PE=3 SV=1;tr|A8MS71|A8MS71_ARATH Nicotinate-nucleotide pyrophosphorylase [carboxylating] OS=Arabidopsis thaliana OX=3702 GN=QPT PE=3 SV=1;	2	1327500		328430	940790	1027300	1745600
Q42340;A8MRX2;F4JWM1	40S ribosomal protein S16-3	RPS16C;At5g18380	sp|Q42340|RS163_ARATH 40S ribosomal protein S16-3 OS=Arabidopsis thaliana OX=3702 GN=RPS16C PE=2 SV=1;tr|A8MRX2|A8MRX2_ARATH Ribosomal protein S5 domain 2-like superfamily protein OS=Arabidopsis thaliana OX=3702 GN=At5g18380 PE=3 SV=1;tr|F4JWM1|F4JWM1_ARAT	9	60207000	122310000	129270000	60323000	96298000	89469000
A8MS28;P51419;Q9SKX8	60S ribosomal protein L27-3	At4g15000;RPL27C	tr|A8MS28|A8MS28_ARATH Ribosomal L27e protein family OS=Arabidopsis thaliana OX=3702 GN=At4g15000 PE=4 SV=1;sp|P51419|RL273_ARATH 60S ribosomal protein L27-3 OS=Arabidopsis thaliana OX=3702 GN=RPL27C PE=2 SV=2	4	329730000	746810000	759470000	614300000	630620000	593640000
A8MS34;Q9LDU6	7-dehydrocholesterol reductase	DWF5	tr|A8MS34|A8MS34_ARATH Ergosterol biosynthesis ERG4/ERG24 family OS=Arabidopsis thaliana OX=3702 GN=DWF5 PE=4 SV=1;sp|Q9LDU6|ST7R_ARATH 7-dehydrocholesterol reductase OS=Arabidopsis thaliana OX=3702 GN=DWF5 PE=1 SV=1	2		808820		463720
A8MS46;Q9C7J5		emb1303;F14G9.26	tr|A8MS46|A8MS46_ARATH Embryo defective 1303 OS=Arabidopsis thaliana OX=3702 GN=EMB1303 PE=4 SV=1;tr|Q9C7J5|Q9C7J5_ARATH At1g56200/F14G9_26 OS=Arabidopsis thaliana OX=3702 GN=EMB1303 PE=2 SV=1	1				251600	799870	387280
A8MS48;Q8H0X5		At5g16660	tr|A8MS48|A8MS48_ARATH Low-density receptor-like protein OS=Arabidopsis thaliana OX=3702 GN=MTG13.11 PE=4 SV=1;tr|Q8H0X5|Q8H0X5_ARATH Low-density receptor-like protein OS=Arabidopsis thaliana OX=3702 GN=MTG13.11 PE=2 SV=1	1				1196500	2785900	1367700
P93025;A8MS49;F4KDJ3	Phototropin-2	PHOT2	sp|P93025|PHOT2_ARATH Phototropin-2 OS=Arabidopsis thaliana OX=3702 GN=PHOT2 PE=1 SV=2;tr|A8MS49|A8MS49_ARATH Phototropin 2 OS=Arabidopsis thaliana OX=3702 GN=PHOT2 PE=1 SV=1;tr|F4KDJ3|F4KDJ3_ARATH Phototropin 2 OS=Arabidopsis thaliana OX=3702 GN=PHOT2 PE=	13	10901000	6519300	7855600	7914300	10376000	9476900
F4JR78;F4JR75;A8MS51;F4JR77		At4g36980	tr|F4JR78|F4JR78_ARATH CLK4-associating serine/arginine-rich protein OS=Arabidopsis thaliana OX=3702 GN=AP22.35 PE=1 SV=1;tr|F4JR75|F4JR75_ARATH CLK4-associating serine/arginine-rich protein OS=Arabidopsis thaliana OX=3702 GN=AP22.35 PE=1 SV=1;tr|A8MS51|A8	1					157470
A8MS54;Q6NPL0		At4g09040	tr|A8MS54|A8MS54_ARATH RNA-binding (RRM/RBD/RNP motifs) family protein OS=Arabidopsis thaliana OX=3702 GN=At4g09040 PE=4 SV=1;tr|Q6NPL0|Q6NPL0_ARATH At4g09040 OS=Arabidopsis thaliana OX=3702 GN=At4g09040 PE=2 SV=1	1	2247200	536880	516040	1759000	1511400	1941900	1666700
A8MS55;Q9C7F5	Nuclear transport factor 2	NTF2B;NTF2	tr|A8MS55|A8MS55_ARATH Nuclear transport factor 2B OS=Arabidopsis thaliana OX=3702 GN=NTF2B PE=1 SV=1;sp|Q9C7F5|NTF2B_ARATH Nuclear transport factor 2B OS=Arabidopsis thaliana OX=3702 GN=NTF2B PE=1 SV=1	4	16125000	15113000	16851000	24386000	29299000	28079000
A8MS75;Q01667;F4JE46;F4JE43	Chlorophyll a-b binding protein 6, chloroplastic	LHCA1	tr|A8MS75|A8MS75_ARATH Chlorophyll a-b binding protein, chloroplastic OS=Arabidopsis thaliana OX=3702 GN=LHCA1 PE=3 SV=1;sp|Q01667|CAB6_ARATH Chlorophyll a-b binding protein 6, chloroplastic OS=Arabidopsis thaliana OX=3702 GN=LHCA1 PE=1 SV=1	7	81929000	60641000	60471000	54856000	77682000	40427000
A8MS79;F4K083;Q9LUB2		At5g48220	tr|A8MS79|A8MS79_ARATH Aldolase-type TIM barrel family protein OS=Arabidopsis thaliana OX=3702 GN=MIF21.11 PE=3 SV=1;tr|F4K083|F4K083_ARATH Aldolase-type TIM barrel family protein OS=Arabidopsis thaliana OX=3702 GN=MIF21.11 PE=3 SV=1;tr|Q9LUB2|Q9LUB2_ARATH	1							20427000
A8MS83;Q9M3C3;Q8LD46	60S ribosomal protein L23a-2;60S ribosomal protein L23a-1	RPL23AB;RPL23AA	tr|A8MS83|A8MS83_ARATH Ribosomal protein L23AB OS=Arabidopsis thaliana OX=3702 GN=RPL23AB PE=3 SV=1;sp|Q9M3C3|R23A2_ARATH 60S ribosomal protein L23a-2 OS=Arabidopsis thaliana OX=3702 GN=RPL23AB PE=2 SV=1;sp|Q8LD46|R23A1_ARATH 60S ribosomal protein L23a-1 O	1	1710900000	1157100000	1263900000	953930000	501480000	524770000
F4I9Y9;F4I9Y7;A8MS85;Q9CAM1		GTB1	tr|F4I9Y9|F4I9Y9_ARATH Transcription elongation factor spt6 OS=Arabidopsis thaliana OX=3702 GN=GTB1 PE=3 SV=1;tr|F4I9Y7|F4I9Y7_ARATH Transcription elongation factor spt6 OS=Arabidopsis thaliana OX=3702 GN=GTB1 PE=3 SV=1;sp|A8MS85|SPT61_ARATH Transcription	12	5975800	4774800	3334900	6715700	6101800	4771900
A8MSA9;P49967;P37106	Signal recognition particle 54 kDa protein 3	At1g48900;SRP-54C	tr|A8MSA9|A8MSA9_ARATH Signal recognition particle 54 kDa protein OS=Arabidopsis thaliana OX=3702 GN=At1g48900 PE=3 SV=1;sp|P49967|SR543_ARATH Signal recognition particle 54 kDa protein 3 OS=Arabidopsis thaliana OX=3702 GN=SRP-54C PE=2 SV=2	3	1783200	11981000	3461100	2086600	3620900	3687100
A8MSB9;F4JTU2;Q9SVM8;A8MRQ4	Glycine-rich RNA-binding protein 2, mitochondrial	GR-RBP2;RBG2	tr|A8MSB9|A8MSB9_ARATH Glycine-rich RNA-binding protein 2 OS=Arabidopsis thaliana OX=3702 GN=GR-RBP2 PE=4 SV=1;tr|F4JTU2|F4JTU2_ARATH Glycine-rich RNA-binding protein 2 OS=Arabidopsis thaliana OX=3702 GN=GR-RBP2 PE=4 SV=1;sp|Q9SVM8|RBG2_ARATH Glycine-rich	4	12822000	3916700	7792100	6980400	6003700	13060000
A8MSF2;Q9FFJ2		ENH1	tr|A8MSF2|A8MSF2_ARATH Rubredoxin family protein OS=Arabidopsis thaliana OX=3702 GN=ENH1 PE=4 SV=1;tr|Q9FFJ2|Q9FFJ2_ARATH Rubredoxin family protein OS=Arabidopsis thaliana OX=3702 GN=ENH1 PE=2 SV=1	3	3159000		5350700	3788000	3300200	5766500
B0F9L4	Golgin candidate 6	GC6	sp|B0F9L4|GOGC6_ARATH Golgin candidate 6 OS=Arabidopsis thaliana OX=3702 GN=GC6 PE=1 SV=2	1					1191400	814080
B3H4B6;Q9T029;Q9SIW5	40S ribosomal protein S25-4;40S ribosomal protein S25-1	At4g39200;RPS25E;RPS25A	tr|B3H4B6|B3H4B6_ARATH Ribosomal protein S25 family protein OS=Arabidopsis thaliana OX=3702 GN=At4g39200 PE=4 SV=1;sp|Q9T029|RS254_ARATH 40S ribosomal protein S25-4 OS=Arabidopsis thaliana OX=3702 GN=RPS25E PE=3 SV=1;sp|Q9SIW5|RS251_ARATH 40S ribosomal pro	5	257430000	146220000	159940000	350990000	262010000	176500000
B3H4I6;F4JAG3;Q8VZC0	UDP-glucuronic acid decarboxylase 1	UXS1	tr|B3H4I6|B3H4I6_ARATH UDP-glucuronic acid decarboxylase 1 OS=Arabidopsis thaliana OX=3702 GN=UXS1 PE=1 SV=1;tr|F4JAG3|F4JAG3_ARATH UDP-glucuronic acid decarboxylase 1 OS=Arabidopsis thaliana OX=3702 GN=UXS1 PE=1 SV=1;sp|Q8VZC0|UXS1_ARATH UDP-glucuronic ac	3	462040	541250	459500	230780	342140	455200
F4JXE7;B3H4K4;F4JXE5;F4JXE3;Q8L773	THO complex subunit 4A	At5g59950;ALY1	tr|F4JXE7|F4JXE7_ARATH RNA-binding (RRM/RBD/RNP motifs) family protein OS=Arabidopsis thaliana OX=3702 GN=MMN10.26 PE=4 SV=1;tr|B3H4K4|B3H4K4_ARATH RNA-binding (RRM/RBD/RNP motifs) family protein OS=Arabidopsis thaliana OX=3702 GN=MMN10.26 PE=1 SV=1;tr|F4J	2	2083400	1780700	1865200			1025000
F4KAM0;B3H4N7;Q9LVC9	60S acidic ribosomal protein P3-2	At5g57290;RPP3B	tr|F4KAM0|F4KAM0_ARATH 60S acidic ribosomal protein family OS=Arabidopsis thaliana OX=3702 GN=MJB24.10 PE=4 SV=1;tr|B3H4N7|B3H4N7_ARATH 60S acidic ribosomal protein family OS=Arabidopsis thaliana OX=3702 GN=MJB24.10 PE=3 SV=1;sp|Q9LVC9|RLA32_ARATH 60S acid	1	2729800	4350600	3816100	10997000	27183000	17101000
B3H4Q3;Q9LQI9;Q9LJH8;F4HV67;Q9SYG4	Oligouridylate-binding protein 1B;Oligouridylate-binding protein 1C;Oligouridylate-binding protein 1A	UBP1B;UBP1C;UBP1A	tr|B3H4Q3|B3H4Q3_ARATH Oligouridylate binding protein 1B OS=Arabidopsis thaliana OX=3702 GN=UBP1B PE=4 SV=1;sp|Q9LQI9|UBP1B_ARATH Oligouridylate-binding protein 1B OS=Arabidopsis thaliana OX=3702 GN=UBP1B PE=1 SV=1;sp|Q9LJH8|UBP1C_ARATH Oligouridylate-bind	2	2043500		774790	1107600	2263000	2613700
B3H4S6;Q9LXV3	Dicarboxylate transporter 1, chloroplastic	DiT1;DIT1	tr|B3H4S6|B3H4S6_ARATH Dicarboxylate transporter 1 OS=Arabidopsis thaliana OX=3702 GN=DiT1 PE=4 SV=1;sp|Q9LXV3|DIT1_ARATH Dicarboxylate transporter 1, chloroplastic OS=Arabidopsis thaliana OX=3702 GN=DIT1 PE=1 SV=1	2	4514400	7178000	3413800	5025300	2754700	2849500
B3H4Y9;O23138	Cytochrome c-1	CYTC-1	tr|B3H4Y9|B3H4Y9_ARATH CYTOCHROME C-1 OS=Arabidopsis thaliana OX=3702 GN=CYTC-1 PE=1 SV=1;sp|O23138|CYC1_ARATH Cytochrome c-1 OS=Arabidopsis thaliana OX=3702 GN=CYTC-1 PE=1 SV=1	1	949150	459830	881660	422930		608050
B6EUB3;F4JYL8;B3H5K3;A0A1P8BDX9		At5g47690	tr|B6EUB3|B6EUB3_ARATH Binding protein OS=Arabidopsis thaliana OX=3702 GN=At5g47690 PE=1 SV=1;tr|F4JYL8|F4JYL8_ARATH Binding protein OS=Arabidopsis thaliana OX=3702 GN=At5g47690 PE=1 SV=1;tr|B3H5K3|B3H5K3_ARATH Binding protein OS=Arabidopsis thaliana OX=37	17	37263000	28804000	25037000	23328000	17454000	17893000
B3H5K4;O80532		At1g09490;F14J9.15	tr|B3H5K4|B3H5K4_ARATH NAD(P)-binding Rossmann-fold superfamily protein OS=Arabidopsis thaliana OX=3702 GN=At1g09490 PE=4 SV=1;tr|O80532|O80532_ARATH At1g09490/F14J9_15 OS=Arabidopsis thaliana OX=3702 GN=At1g09490 PE=2 SV=1	1	973570	697660	382300	1469400	1220300	1095000	787060
B3H5L3;Q9CAT3		At1g73180;T18K17.15	tr|B3H5L3|B3H5L3_ARATH Eukaryotic translation initiation factor eIF2A family protein OS=Arabidopsis thaliana OX=3702 GN=At1g73180 PE=1 SV=1;tr|Q9CAT3|Q9CAT3_ARATH Eukaryotic translation initiation factor 2A OS=Arabidopsis thaliana OX=3702 GN=At1g73180 PE=1	3			176800	1279300	654610	377110
B3H5M0;Q9SR59	Probable monodehydroascorbate reductase, cytoplasmic isoform 1	MDHAR	tr|B3H5M0|B3H5M0_ARATH Monodehydroascorbate reductase OS=Arabidopsis thaliana OX=3702 GN=MDHAR PE=4 SV=1;sp|Q9SR59|MDAR3_ARATH Monodehydroascorbate reductase 3 OS=Arabidopsis thaliana OX=3702 GN=MDAR3 PE=2 SV=1	3				1244300		1788900	4009700
B6EUA7;B3H5R1;F4K087		At5g48240	tr|B6EUA7|B6EUA7_ARATH Rrp15p protein OS=Arabidopsis thaliana OX=3702 GN=MIF21.13 PE=1 SV=1;tr|B3H5R1|B3H5R1_ARATH Rrp15p protein OS=Arabidopsis thaliana OX=3702 GN=MIF21.13 PE=1 SV=1;tr|F4K087|F4K087_ARATH Rrp15p protein OS=Arabidopsis thaliana OX=3702 GN	1	780810	811410		580230	603930	604100
B3H5S2;P10798;P10797;F4KA76	Ribulose bisphosphate carboxylase small chain;Ribulose bisphosphate carboxylase small chain 3B, chloroplastic;Ribulose bisphosphate carboxylase small chain 2B, chloroplastic	At5g38410;RBCS-3B;RBCS-2B	tr|B3H5S2|B3H5S2_ARATH Ribulose bisphosphate carboxylase small chain OS=Arabidopsis thaliana OX=3702 GN=RBCS3B PE=3 SV=1;sp|P10798|RBS3B_ARATH Ribulose bisphosphate carboxylase small chain 3B, chloroplastic OS=Arabidopsis thaliana OX=3702 GN=RBCS-3B PE=2 S	10	2325300000	830920000	1475900000	2604500000	852770000	1245000000
B3H5S5;Q949M9	ATPase ASNA1 homolog	At1g01910	tr|B3H5S5|B3H5S5_ARATH ATPase OS=Arabidopsis thaliana OX=3702 GN=At1g01910 PE=1 SV=1;tr|Q949M9|Q949M9_ARATH ATPase OS=Arabidopsis thaliana OX=3702 GN=At1g01910 PE=1 SV=1	1				205340	138650		258650
B3H621;F4I3R1;F4I3R0;Q8H0S9;F4I3R4	Puromycin-sensitive aminopeptidase	At1g63770;MPA1	tr|B3H621|B3H621_ARATH Peptidase M1 family protein OS=Arabidopsis thaliana OX=3702 GN=At1g63770 PE=4 SV=1;tr|F4I3R1|F4I3R1_ARATH Peptidase M1 family protein OS=Arabidopsis thaliana OX=3702 GN=At1g63770 PE=4 SV=2;tr|F4I3R0|F4I3R0_ARATH Peptidase M1 family p	24	21775000	19113000	27601000	40580000	24079000	30588000
B3H658;Q9M401;Q9FYA6	Branched-chain-amino-acid aminotransferase;Branched-chain-amino-acid aminotransferase 3, chloroplastic	BCAT3	tr|B3H658|B3H658_ARATH Branched-chain-amino-acid aminotransferase OS=Arabidopsis thaliana OX=3702 GN=BCAT3 PE=3 SV=1;sp|Q9M401|BCAT3_ARATH Branched-chain-amino-acid aminotransferase 3, chloroplastic OS=Arabidopsis thaliana OX=3702 GN=BCAT3 PE=1 SV=1	6	10456000	11108000	25370000	14488000	10903000	19035000
B3H684;Q9SZI2	Nucleosome assembly protein 1;1	NAP1;1	tr|B3H684|B3H684_ARATH Nucleosome assembly protein11 OS=Arabidopsis thaliana OX=3702 GN=NAP1:1 PE=3 SV=1;sp|Q9SZI2|NAP1A_ARATH Nucleosome assembly protein 1;1 OS=Arabidopsis thaliana OX=3702 GN=NAP1;1 PE=1 SV=1	7	14645000	19394000	14246000	7192900	7199100	5699700
B3H6J5		At3g49601	tr|B3H6J5|B3H6J5_ARATH Pre-mRNA-splicing factor OS=Arabidopsis thaliana OX=3702 GN=At3g49601 PE=1 SV=1	6	509670		435780	887960	8311400	1294200
B3H700;Q6WWW4	E3 ubiquitin-protein ligase UPL3	KAK;UPL3	tr|B3H700|B3H700_ARATH HECT ubiquitin protein ligase family protein KAK OS=Arabidopsis thaliana OX=3702 GN=KAK PE=1 SV=1;sp|Q6WWW4|UPL3_ARATH E3 ubiquitin-protein ligase UPL3 OS=Arabidopsis thaliana OX=3702 GN=UPL3 PE=1 SV=1	6				437640	2071400	1134700
B3H746;Q38931	Peptidyl-prolyl cis-trans isomerase FKBP62	ROF1;FKBP62	tr|B3H746|B3H746_ARATH Peptidylprolyl isomerase OS=Arabidopsis thaliana OX=3702 GN=ROF1 PE=1 SV=1;sp|Q38931|FKB62_ARATH Peptidyl-prolyl cis-trans isomerase FKBP62 OS=Arabidopsis thaliana OX=3702 GN=FKBP62 PE=1 SV=2	5	10122000	4485400	5719900	3074500	2618600	3273600
B3H757;Q9S7U9	Mitogen-activated protein kinase kinase 2	MKK2	tr|B3H757|B3H757_ARATH MAP kinase kinase 2 OS=Arabidopsis thaliana OX=3702 GN=MKK2 PE=1 SV=1;sp|Q9S7U9|M2K2_ARATH Mitogen-activated protein kinase kinase 2 OS=Arabidopsis thaliana OX=3702 GN=MKK2 PE=1 SV=2	3	1411900		1611800	1900600	2616700	2844800
B3H778;Q9SZX3	Argininosuccinate synthase, chloroplastic	At4g24830	tr|B3H778|B3H778_ARATH Arginosuccinate synthase family OS=Arabidopsis thaliana OX=3702 GN=At4g24830 PE=1 SV=1;sp|Q9SZX3|ASSY_ARATH Argininosuccinate synthase, chloroplastic OS=Arabidopsis thaliana OX=3702 GN=At4g24830 PE=1 SV=3	5	552690		913970	1284900	1208900	313180
Q9SFW0;B3H7H1		T1B9.3;At3g07300	tr|Q9SFW0|Q9SFW0_ARATH AT3G07300 protein OS=Arabidopsis thaliana OX=3702 GN=T1B9.3 PE=2 SV=1;tr|B3H7H1|B3H7H1_ARATH AT3G07300 protein OS=Arabidopsis thaliana OX=3702 GN=At3g07300 PE=2 SV=1	1				587430	175760		318680
Q3EBH2;B3H7M7		At2g43795	tr|Q3EBH2|Q3EBH2_ARATH Corepressor OS=Arabidopsis thaliana OX=3702 GN=At2g43795 PE=2 SV=2;tr|B3H7M7|B3H7M7_ARATH Corepressor OS=Arabidopsis thaliana OX=3702 GN=At2g43795 PE=4 SV=1	1					1563900	207420	300350
B3LFA4		At5g38830	sp|B3LFA4|SYCC2_ARATH Cysteine--tRNA ligase 2, cytoplasmic OS=Arabidopsis thaliana OX=3702 GN=At5g38830 PE=2 SV=1	2	940650			1177000	691930	602000
B5TM97			tr|B5TM97|B5TM97_ARATH Ribosomal protein S4 OS=Arabidopsis thaliana OX=3702 GN=rps4 PE=2 SV=1	3	3584100	2092300	585170	1444200	1454600	1163200
B5X0I6	Protein CTR9 homolog	VIP6	sp|B5X0I6|VIP6_ARATH Protein CTR9 homolog OS=Arabidopsis thaliana OX=3702 GN=VIP6 PE=1 SV=1	8	2987100	2114900	3995500	2354000	2595100	1936600
F4J8M2;B5X565		emb2738	tr|F4J8M2|F4J8M2_ARATH GTP-binding family protein OS=Arabidopsis thaliana OX=3702 GN=emb2738 PE=3 SV=1;tr|B5X565|B5X565_ARATH At3g12080 OS=Arabidopsis thaliana OX=3702 GN=emb2738 PE=2 SV=1	2				310080	963590	1019300
Q8H1Q1;B6EUA5;A0A178W1Q3	Thylakoid lumenal protein At1g12250, chloroplastic	At1g12250	sp|Q8H1Q1|TL203_ARATH Thylakoid lumenal protein TL20.3, chloroplastic OS=Arabidopsis thaliana OX=3702 GN=TL20.3 PE=1 SV=1;tr|B6EUA5|B6EUA5_ARATH Pentapeptide repeat-containing protein OS=Arabidopsis thaliana OX=3702 GN=At1g12250 PE=4 SV=1;tr|A0A178W1Q3|A0A	4	843040			1174100	962730	869990
B6EUA9	Pre-mRNA-processing protein 40A	PRP40A	sp|B6EUA9|PR40A_ARATH Pre-mRNA-processing protein 40A OS=Arabidopsis thaliana OX=3702 GN=PRP40A PE=1 SV=1	13	12846000	5155400	8331400	27001000	11491000	11572000
B7U179	ARMADILLO BTB ARABIDOPSIS PROTEIN 1	ABAP1	sp|B7U179|ABAP1_ARATH ARMADILLO BTB ARABIDOPSIS PROTEIN 1 OS=Arabidopsis thaliana OX=3702 GN=ABAP1 PE=1 SV=1	1	16408000	15474000		6079000		8875700
B9DFC0;Q9ZPF5	Arginase 2, mitochondrial	At4g08870;ARGAH2	tr|B9DFC0|B9DFC0_ARATH AT4G08870 protein OS=Arabidopsis thaliana OX=3702 GN=ARGAH2 PE=2 SV=1;sp|Q9ZPF5|ARGI2_ARATH Arginase 2, chloroplastic/mitochondrial OS=Arabidopsis thaliana OX=3702 GN=ARGAH2 PE=1 SV=1	10	19530000	8132300	7885000	44766000	12757000	15656000
B9DFG0;F4IFZ9;P54887	Delta-1-pyrroline-5-carboxylate synthase A;Glutamate 5-kinase;Gamma-glutamyl phosphate reductase	P5CS1;P5CSA	tr|B9DFG0|B9DFG0_ARATH AT2G39800 protein OS=Arabidopsis thaliana OX=3702 GN=P5CS1 PE=2 SV=1;tr|F4IFZ9|F4IFZ9_ARATH Delta-1-pyrroline-5-carboxylate synthase OS=Arabidopsis thaliana OX=3702 GN=P5CS1 PE=1 SV=1;sp|P54887|P5CS1_ARATH Delta-1-pyrroline-5-carboxy	6	5136000	3266100	2865300	8505400	13059000	9322800
B9DFG3	DEAD-box ATP-dependent RNA helicase ISE2, chloroplastic	ISE2	sp|B9DFG3|ISE2_ARATH DExH-box ATP-dependent RNA helicase DExH15 chloroplastic OS=Arabidopsis thaliana OX=3702 GN=ISE2 PE=1 SV=2	15	12039000	10343000	6855300	6588900	9113300	7443500
Q9SZE9;B9DFI3;A0A1P8B5Z4;A0A1P8B5Z2;F4JS39;A0A178UXH8		F19F18.40;At4g37550	tr|Q9SZE9|Q9SZE9_ARATH Acetamidase/Formamidase family protein OS=Arabidopsis thaliana OX=3702 GN=At4g37550 PE=4 SV=1;tr|B9DFI3|B9DFI3_ARATH AT4G37550 protein OS=Arabidopsis thaliana OX=3702 GN=At4g37550 PE=2 SV=1;tr|A0A1P8B5Z4|A0A1P8B5Z4_ARATH Acetamidase/	2							1212800
F4HPE1;B9DFI7	Probable methyltransferase PMT2	At1g26850	tr|F4HPE1|F4HPE1_ARATH S-adenosyl-L-methionine-dependent methyltransferases superfamily protein OS=Arabidopsis thaliana OX=3702 GN=At1g26850 PE=4 SV=1;sp|B9DFI7|PMT2_ARATH Probable methyltransferase PMT2 OS=Arabidopsis thaliana OX=3702 GN=At1g26850 PE=2 SV	3	2427200	1314300	2544900	1713100	1718200	2648800
B9DFJ9;O23167		At4g37190;C7A10.170	tr|B9DFJ9|B9DFJ9_ARATH AT4G37190 protein OS=Arabidopsis thaliana OX=3702 GN=AP22.7 PE=1 SV=1;tr|O23167|O23167_ARATH At4g37190 OS=Arabidopsis thaliana OX=3702 GN=C7A10.170 PE=1 SV=2	3	449180	338280		565770	424810	804350
B9DFQ9;Q9FGI6	NADH dehydrogenase [ubiquinone] iron-sulfur protein 1, mitochondrial	EMB1467	tr|B9DFQ9|B9DFQ9_ARATH AT5G37510 protein OS=Arabidopsis thaliana OX=3702 GN=EMB1467 PE=2 SV=1;sp|Q9FGI6|NDUS1_ARATH NADH dehydrogenase [ubiquinone] iron-sulfur protein 1, mitochondrial OS=Arabidopsis thaliana OX=3702 GN=EMB1467 PE=1 SV=2	5	2146700		1288700	2980400	4344000	3303100
B9DG17;Q08682;F4J4W3;Q8H173	40S ribosomal protein SA;40S ribosomal protein Sa-1	P40;RPSAB	tr|B9DG17|B9DG17_ARATH 40S ribosomal protein SA OS=Arabidopsis thaliana OX=3702 GN=P40 PE=1 SV=1;sp|Q08682|RSSA1_ARATH 40S ribosomal protein Sa-1 OS=Arabidopsis thaliana OX=3702 GN=RPSaA PE=1 SV=3	8	78078000	85412000	90247000	77678000	119330000	118330000
B9DG18;Q42547;A0A1P8AWT7;F4HUL6;Q2V4M4;A0A1P8AWR0	Catalase-3	CAT3	tr|B9DG18|B9DG18_ARATH AT1G20620 protein OS=Arabidopsis thaliana OX=3702 GN=CAT3 PE=1 SV=1;sp|Q42547|CATA3_ARATH Catalase-3 OS=Arabidopsis thaliana OX=3702 GN=CAT3 PE=1 SV=3;tr|A0A1P8AWT7|A0A1P8AWT7_ARATH Catalase 3 OS=Arabidopsis thaliana OX=3702 GN=CAT3	18	283400000	107540000	83224000	250440000	83949000	155480000
F4JTH0;B9DG21;P46248	Aspartate aminotransferase;Aspartate aminotransferase, chloroplastic	ASP5	tr|F4JTH0|F4JTH0_ARATH Aspartate aminotransferase OS=Arabidopsis thaliana OX=3702 GN=ASP5 PE=1 SV=1;tr|B9DG21|B9DG21_ARATH Aspartate aminotransferase OS=Arabidopsis thaliana OX=3702 GN=ASP5 PE=1 SV=1;sp|P46248|AAT5_ARATH Aspartate aminotransferase, chlorop	27	181560000	153070000	136280000	160390000	173600000	181950000
B9DG63;Q94AC8		At4g28030	tr|B9DG63|B9DG63_ARATH AT4G28030 protein OS=Arabidopsis thaliana OX=3702 GN=At4g28030 PE=2 SV=1;tr|Q94AC8|Q94AC8_ARATH AT4g28030/T13J8_140 OS=Arabidopsis thaliana OX=3702 GN=At4g28030 PE=2 SV=1	1	1092200			740990	1049500	796950
F4J8J7;Q9SF06;F4J7I5;B9DG73		At3g11930;F26K24.22	tr|F4J8J7|F4J8J7_ARATH Adenine nucleotide alpha hydrolases-like superfamily protein OS=Arabidopsis thaliana OX=3702 GN=At3g11930 PE=1 SV=1;tr|Q9SF06|Q9SF06_ARATH AT3g11930/MEC18.3 OS=Arabidopsis thaliana OX=3702 GN=F26K24.22 PE=1 SV=1;tr|F4J7I5|F4J7I5_ARAT	2					1909400	1991100
B9DGD6;A0A1P8BCV2	Acetyl-coenzyme A synthetase, chloroplastic/glyoxysomal	ACS	sp|B9DGD6|ACS_ARATH Acetyl-coenzyme A synthetase, chloroplastic/glyoxysomal OS=Arabidopsis thaliana OX=3702 GN=ACS PE=1 SV=1;tr|A0A1P8BCV2|A0A1P8BCV2_ARATH Acetyl-coenzyme A synthetase OS=Arabidopsis thaliana OX=3702 GN=ACS PE=1 SV=1	12	33737000	31152000	23285000	26429000	19040000	24870000
Q0WV25;B9DGT7	Tubulin alpha-4 chain;Tubulin alpha-2 chain	TUBA4;TUBA2	sp|Q0WV25|TBA4_ARATH Tubulin alpha-4 chain OS=Arabidopsis thaliana OX=3702 GN=TUBA4 PE=2 SV=2;sp|B9DGT7|TBA2_ARATH Tubulin alpha-2 chain OS=Arabidopsis thaliana OX=3702 GN=TUBA2 PE=2 SV=2	5	7356500	26532000	39372000	19570000	23382000	13939000
B9DGY1;F4JFM1		At3g07700	sp|B9DGY1|AB1K7_ARATH Protein ACTIVITY OF BC1 COMPLEX KINASE 7, chloroplastic OS=Arabidopsis thaliana OX=3702 GN=ABC1K7 PE=1 SV=1;tr|F4JFM1|F4JFM1_ARATH Protein kinase superfamily protein OS=Arabidopsis thaliana OX=3702 GN=AtSIA1 PE=4 SV=1	1				314220	292310	437390
B9DH52;Q8H0V3	Lactoylglutathione lyase	At1g08110	tr|B9DH52|B9DH52_ARATH Lactoylglutathione lyase OS=Arabidopsis thaliana OX=3702 GN=At1g08110 PE=2 SV=1;sp|Q8H0V3|LGUL_ARATH Lactoylglutathione lyase OS=Arabidopsis thaliana OX=3702 GN=At1g08110 PE=2 SV=1	1	855730		529210	327310	587870	511600
B9DH97;Q9ZTW3;P47192;A0A1P8AS81;F4IVQ2;Q9MAS5;O48850;Q6AWV9;F4J7T4;A0A2H1ZEN2;O23429	Vesicle-associated membrane protein 721;Vesicle-associated membrane protein 722;Putative vesicle-associated membrane protein 726;Vesicle-associated membrane protein 725	SAR1;VAMP721;VAMP722;VAMP726;VAMP725	tr|B9DH97|B9DH97_ARATH AT2G33120 protein OS=Arabidopsis thaliana OX=3702 GN=SAR1 PE=2 SV=1;sp|Q9ZTW3|VA721_ARATH Vesicle-associated membrane protein 721 OS=Arabidopsis thaliana OX=3702 GN=VAMP721 PE=2 SV=1;sp|P47192|VA722_ARATH Vesicle-associated membrane	4	3895700	1374600	3060900	3069600	3491500	4228100
Q84JW0;B9DHA5		At3g28760	tr|Q84JW0|Q84JW0_ARATH 3-dehydroquinate synthase OS=Arabidopsis thaliana OX=3702 GN=At3g28760 PE=2 SV=1;tr|B9DHA5|B9DHA5_ARATH 3-dehydroquinate synthase OS=Arabidopsis thaliana OX=3702 GN=At3g28760 PE=2 SV=1	2							672290
F4I2Z0;B9DHG0		At1g22700	tr|F4I2Z0|F4I2Z0_ARATH Tetratricopeptide repeat (TPR)-like superfamily protein OS=Arabidopsis thaliana OX=3702 GN=At1g22700 PE=4 SV=1;sp|B9DHG0|PYG7_ARATH Tetratricopeptide repeat domain-containing protein PYG7, chloroplastic OS=Arabidopsis thaliana OX=370	1				85896			420160
Q56WH1;B9DHQ0	Tubulin alpha-3 chain;Tubulin alpha-5 chain	TUBA3;TUBA5	sp|Q56WH1|TBA3_ARATH Tubulin alpha-3 chain OS=Arabidopsis thaliana OX=3702 GN=TUBA3 PE=1 SV=2;sp|B9DHQ0|TBA5_ARATH Tubulin alpha-5 chain OS=Arabidopsis thaliana OX=3702 GN=TUBA5 PE=1 SV=2	11	88476000	98642000	92452000	102260000	107270000	111850000
F4HRH4;C0LGG8	Probable LRR receptor-like serine/threonine-protein kinase At1g53430	At1g53430	tr|F4HRH4|F4HRH4_ARATH Leucine-rich repeat transmembrane protein kinase OS=Arabidopsis thaliana OX=3702 GN=At1g53430 PE=1 SV=1;sp|C0LGG8|Y5343_ARATH Probable LRR receptor-like serine/threonine-protein kinase At1g53430 OS=Arabidopsis thaliana OX=3702 GN=At1	1	213200				175820	183080
C0LGN2;C0LGG9;C0LGG7	Probable leucine-rich repeat receptor-like serine/threonine-protein kinase At3g14840;Probable LRR receptor-like serine/threonine-protein kinase At1g53440	LRR-RLK	sp|C0LGN2|Y3148_ARATH Probable leucine-rich repeat receptor-like serine/threonine-protein kinase At3g14840 OS=Arabidopsis thaliana OX=3702 GN=LRR-RLK PE=1 SV=1;sp|C0LGG9|Y5344_ARATH Probable LRR receptor-like serine/threonine-protein kinase At1g53440 OS=Ar	4	872100	501630	298180	1351200	2631700	940890
F4KEN7;C0LGU7	Probable LRR receptor-like serine/threonine-protein kinase At5g45840	At5g45840	tr|F4KEN7|F4KEN7_ARATH Leucine-rich repeat protein kinase family protein OS=Arabidopsis thaliana OX=3702 GN=At5g45840 PE=4 SV=2;sp|C0LGU7|MDIS1_ARATH Protein MALE DISCOVERER 1 OS=Arabidopsis thaliana OX=3702 GN=MDIS1 PE=1 SV=1	1	3122900
C0Z274		At1g80910	sp|C0Z274|CCZ1B_ARATH Vacuolar fusion protein CCZ1 homolog B OS=Arabidopsis thaliana OX=3702 GN=CCZ1B PE=1 SV=1	1	712250		707210	695760	1234200	725010
C0Z286;Q8GSG8;F4K7W4;F4K7W6		At5g01010	tr|C0Z286|C0Z286_ARATH AT5G01010 protein OS=Arabidopsis thaliana OX=3702 GN=TOPTELOMERE.1 PE=1 SV=1;tr|Q8GSG8|Q8GSG8_ARATH Retinal-binding protein OS=Arabidopsis thaliana OX=3702 GN=TOPTELOMERE.1 PE=1 SV=1;tr|F4K7W4|F4K7W4_ARATH Retinal-binding protein OS=	1
C0Z2I3;Q8S8T4;Q9LZI2	UDP-glucuronic acid decarboxylase 4;UDP-glucuronic acid decarboxylase 2	UXS4;UXS2	tr|C0Z2I3|C0Z2I3_ARATH AT2G47650 protein OS=Arabidopsis thaliana OX=3702 GN=UXS4 PE=2 SV=1;sp|Q8S8T4|UXS4_ARATH UDP-glucuronic acid decarboxylase 4 OS=Arabidopsis thaliana OX=3702 GN=UXS4 PE=2 SV=1;sp|Q9LZI2|UXS2_ARATH UDP-glucuronic acid decarboxylase 2 O	2	102200	816620		1542100	1376800	1753800
F4HNU6		At1g06900	sp|F4HNU6|NRDC_ARATH Nardilysin-like OS=Arabidopsis thaliana OX=3702 GN=At1g06900 PE=2 SV=1	2							3055100
F4HPH5;Q8W488	MATE efflux family protein	At1g33110;T9L6.1	tr|F4HPH5|F4HPH5_ARATH MATE efflux family protein OS=Arabidopsis thaliana OX=3702 GN=At1g33110 PE=1 SV=1;sp|Q8W488|DTX21_ARATH Protein DETOXIFICATION 21 OS=Arabidopsis thaliana OX=3702 GN=DTX21 PE=1 SV=1	2					689830	965900
Q8GXG9;F4HPK3		At1g44835	tr|Q8GXG9|Q8GXG9_ARATH YbaK/aminoacyl-tRNA synthetase-associated domain-containing protein OS=Arabidopsis thaliana OX=3702 GN=At1g44835 PE=2 SV=1;tr|F4HPK3|F4HPK3_ARATH YbaK/aminoacyl-tRNA synthetase-associated domain-containing protein OS=Arabidopsis thal	2	1486600	3040900	3354800	777190	1821200	1219400
F4HQ87;F4HQ88		At1g73450;At1g73460	tr|F4HQ87|F4HQ87_ARATH Protein kinase superfamily protein OS=Arabidopsis thaliana OX=3702 GN=At1g73450 PE=4 SV=1;tr|F4HQ88|F4HQ88_ARATH Protein kinase superfamily protein OS=Arabidopsis thaliana OX=3702 GN=At1g73460 PE=4 SV=1	2				794930	216420
F4HQA1	Protein PAF1 homolog	VIP2	sp|F4HQA1|PAF1_ARATH Protein PAF1 homolog OS=Arabidopsis thaliana OX=3702 GN=VIP2 PE=1 SV=1	1			2840900	790590	864660	966150
F4HQE1;Q0WT48;Q9FLM7_ARATHGb;A0A1P8BES3;O48573	DnaJ protein ERDJ2A	ATERDJ2A;ERDJ2A	tr|F4HQE1|F4HQE1_ARATH DnaJ / Sec63 Brl domains-containing protein OS=Arabidopsis thaliana OX=3702 GN=ATERDJ2A PE=4 SV=1;sp|Q0WT48|DNJ21_ARATH DnaJ protein ERDJ2A OS=Arabidopsis thaliana OX=3702 GN=ERDJ2A PE=1 SV=1	8	2381700	1104300	673950	4051400	5042600	2355600
F4HQE7;Q9CAA0	Coatomer subunit beta-1		tr|F4HQE7|F4HQE7_ARATH Coatomer subunit beta OS=Arabidopsis thaliana OX=3702 GN=At1g79990 PE=3 SV=1;sp|Q9CAA0|COB21_ARATH Coatomer subunit beta-1 OS=Arabidopsis thaliana OX=3702 GN=At1g79990 PE=2 SV=2	3	2618900	1844800	1542500	1582800	2158700	2232600
F4HQT8		At1g13470	tr|F4HQT8|F4HQT8_ARATH Uncharacterized protein OS=Arabidopsis thaliana OX=3702 GN=At1g13470 PE=4 SV=1	1				285560			245080
F4HQZ1		At1g19880	tr|F4HQZ1|F4HQZ1_ARATH Regulator of chromosome condensation (RCC1) family protein OS=Arabidopsis thaliana OX=3702 GN=At1g19880 PE=1 SV=1	7	17741000	15119000	17783000	1871300	2593800	2647800
F4HRK0;Q9C8L4	Persulfide dioxygenase ETHE1 homolog, mitochondrial	GLY3	tr|F4HRK0|F4HRK0_ARATH Glyoxalase II 3 OS=Arabidopsis thaliana OX=3702 GN=GLY3 PE=1 SV=1;sp|Q9C8L4|ETHE1_ARATH Persulfide dioxygenase ETHE1 homolog, mitochondrial OS=Arabidopsis thaliana OX=3702 GN=GLY3 PE=1 SV=3	4	12474000	10785000	10666000	3069500	6993000	5369800
F4HRQ9;F4HRR0		At1g61100;CSL1	tr|F4HRQ9|F4HRQ9_ARATH Disease resistance protein (TIR class) OS=Arabidopsis thaliana OX=3702 GN=At1g61100 PE=4 SV=1;tr|F4HRR0|F4HRR0_ARATH CSL1 OS=Arabidopsis thaliana OX=3702 GN=CSL1 PE=2 SV=1	1	474760		2826900	890270	1101200	1193100
F4HRT5	Protein CROWDED NUCLEI 1	CRWN1	sp|F4HRT5|CRWN1_ARATH Protein CROWDED NUCLEI 1 OS=Arabidopsis thaliana OX=3702 GN=CRWN1 PE=1 SV=1	3	1626100	999570		688120	646520	757560
F4HS63;Q944I4;A0A1P8AMB5;A0A1P8AMB3;C0Z2X8	D-glycerate 3-kinase, chloroplastic	At1g80380;GLYK	tr|F4HS63|F4HS63_ARATH p-loop containing nucleoside triphosphate hydrolases superfamily protein OS=Arabidopsis thaliana OX=3702 GN=At1g80380 PE=4 SV=1;sp|Q944I4|GLYK_ARATH D-glycerate 3-kinase, chloroplastic OS=Arabidopsis thaliana OX=3702 GN=GLYK PE=1 SV=	13	57193000	55634000	42788000	46577000	53870000	48637000
Q8VZM1;F4HS68		EMB2753	sp|Q8VZM1|NAA15_ARATH N-terminal acetyltransferase A complex auxiliary subunit NAA15 OS=Arabidopsis thaliana OX=3702 GN=NAA15 PE=1 SV=1;tr|F4HS68|F4HS68_ARATH Tetratricopeptide repeat (TPR)-containing protein OS=Arabidopsis thaliana OX=3702 GN=EMB2753 PE=1	36	150890000	193020000	161010000	111920000	139700000	113530000
F4HS76;Q9M8L4	Glycerol kinase	NHO1;GLPK	tr|F4HS76|F4HS76_ARATH Actin-like ATPase superfamily protein OS=Arabidopsis thaliana OX=3702 GN=NHO1 PE=4 SV=1;sp|Q9M8L4|GLPK_ARATH Glycerol kinase OS=Arabidopsis thaliana OX=3702 GN=GLPK PE=1 SV=1	2	1651300	931350	579090	1417600	1472300	1018700
F4HST2;P42759	Dehydrin ERD10	ERD10	tr|F4HST2|F4HST2_ARATH Dehydrin family protein OS=Arabidopsis thaliana OX=3702 GN=ERD10 PE=1 SV=1;sp|P42759|ERD10_ARATH Dehydrin ERD10 OS=Arabidopsis thaliana OX=3702 GN=ERD10 PE=1 SV=1	3	4499200		509740	3638900	2434000	1467500
F4HTI7;Q9M5P2	Secretory carrier-associated membrane protein 3	SC3;SCAMP3	tr|F4HTI7|F4HTI7_ARATH Secretory carrier-associated membrane protein OS=Arabidopsis thaliana OX=3702 GN=SC3 PE=1 SV=1;sp|Q9M5P2|SCAM3_ARATH Secretory carrier-associated membrane protein 3 OS=Arabidopsis thaliana OX=3702 GN=SCAMP3 PE=1 SV=1	2				345800
F4HTY0		At1g80500	tr|F4HTY0|F4HTY0_ARATH SNARE-like superfamily protein OS=Arabidopsis thaliana OX=3702 GN=At1g80500 PE=4 SV=1	2	1937400	1328800	1106300	1622600	1408300	1572700
F4HU51		At1g01710	tr|F4HU51|F4HU51_ARATH Acyl-CoA thioesterase II OS=Arabidopsis thaliana OX=3702 GN=At1g01710 PE=4 SV=1	2				487260	189610		319270
F4HUS8;Q37145	Calcium-transporting ATPase;Calcium-transporting ATPase 1, chloroplastic	ACA1	tr|F4HUS8|F4HUS8_ARATH Calcium-transporting ATPase OS=Arabidopsis thaliana OX=3702 GN=ACA1 PE=3 SV=1;sp|Q37145|ACA1_ARATH Calcium-transporting ATPase 1 OS=Arabidopsis thaliana OX=3702 GN=ACA1 PE=1 SV=3	1				415050	164060	332990
F4HW26;Q9SJF0	Serine/threonine-protein phosphatase;Serine/threonine-protein phosphatase BSL2	BSL2	tr|F4HW26|F4HW26_ARATH Serine/threonine-protein phosphatase OS=Arabidopsis thaliana OX=3702 GN=BSL2 PE=1 SV=1;sp|Q9SJF0|BSL2_ARATH Serine/threonine-protein phosphatase BSL2 OS=Arabidopsis thaliana OX=3702 GN=BSL2 PE=1 SV=2	1	902280			1045600	302890	639440
F4HW29;F4HW30;O04153	Calreticulin-3	CRT3	tr|F4HW29|F4HW29_ARATH Calreticulin 3 OS=Arabidopsis thaliana OX=3702 GN=CRT3 PE=3 SV=1;tr|F4HW30|F4HW30_ARATH Calreticulin 3 OS=Arabidopsis thaliana OX=3702 GN=CRT3 PE=3 SV=1;sp|O04153|CALR3_ARATH Calreticulin-3 OS=Arabidopsis thaliana OX=3702 GN=CRT3 PE=	4	2954800	2994300	2552600	5222600	7772600	7276300
F4HWC3		At1g20970	tr|F4HWC3|F4HWC3_ARATH Calponin-like domain protein OS=Arabidopsis thaliana OX=3702 GN=At1g20970 PE=1 SV=1	2	1314400	1198500	1144800		1313000		595480
F4HWQ5;P46077	14-3-3-like protein GF14 phi	GF14 PHI;GRF4	tr|F4HWQ5|F4HWQ5_ARATH GF14 protein phi chain OS=Arabidopsis thaliana OX=3702 GN=GF14 PHI PE=1 SV=1;sp|P46077|14334_ARATH 14-3-3-like protein GF14 phi OS=Arabidopsis thaliana OX=3702 GN=GRF4 PE=1 SV=2	4				2637200	2620400	1946800
F4HXZ1		At1g15130	sp|F4HXZ1|BRO1_ARATH Vacuolar-sorting protein BRO1 OS=Arabidopsis thaliana OX=3702 GN=BRO1 PE=1 SV=1	4	2550200	2150800	1621300	2833300	2075200	2813800
F4HY56		HB-1	sp|F4HY56|RLT1_ARATH Homeobox-DDT domain protein RLT1 OS=Arabidopsis thaliana OX=3702 GN=RLT1 PE=1 SV=1	6	1147200	1177100	355990	1817400	955050	1606500
F4HYF3	Bifunctional D-cysteine desulfhydrase/1-aminocyclopropane-1-carboxylate deaminase, mitochondrial	DCD	sp|F4HYF3|DCYD1_ARATH Bifunctional D-cysteine desulfhydrase/1-aminocyclopropane-1-carboxylate deaminase, mitochondrial OS=Arabidopsis thaliana OX=3702 GN=DCD PE=1 SV=1	5	5105400		2493900	3572700	2886800	2358500
F4HYR4		At1g62330	sp|F4HYR4|OFT15_ARATH O-fucosyltransferase 15 OS=Arabidopsis thaliana OX=3702 GN=OFUT15 PE=2 SV=1	2	700470	716770	689860	593910	468210	421080
F4HZE0;Q8L770	ATP-dependent Clp protease proteolytic subunit;ATP-dependent Clp protease proteolytic subunit-related protein 3, chloroplastic	At1g09130;CLPR3	tr|F4HZE0|F4HZE0_ARATH ATP-dependent Clp protease proteolytic subunit OS=Arabidopsis thaliana OX=3702 GN=At1g09130 PE=1 SV=1;sp|Q8L770|CLPR3_ARATH ATP-dependent Clp protease proteolytic subunit-related protein 3, chloroplastic OS=Arabidopsis thaliana OX=37	8	18946000	21263000	18866000	18770000	20633000	22649000
F4HZN9;Q9XI01	Protein disulfide-isomerase;Protein disulfide isomerase-like 1-1	PDIL1-1	tr|F4HZN9|F4HZN9_ARATH Protein disulfide-isomerase OS=Arabidopsis thaliana OX=3702 GN=PDIL1-1 PE=3 SV=1;sp|Q9XI01|PDI11_ARATH Protein disulfide isomerase-like 1-1 OS=Arabidopsis thaliana OX=3702 GN=PDIL1-1 PE=1 SV=1	8	2818400	1769900	786380	7495600	12056000	6801100
F4HZY9;Q9LQF2;Q67XD9	Alkaline/neutral invertase CINV1;Alkaline/neutral invertase CINV2	CINV1;CINV2	tr|F4HZY9|F4HZY9_ARATH Cytosolic invertase 1 OS=Arabidopsis thaliana OX=3702 GN=CINV1 PE=1 SV=1;sp|Q9LQF2|CINV1_ARATH Alkaline/neutral invertase CINV1 OS=Arabidopsis thaliana OX=3702 GN=CINV1 PE=1 SV=1;sp|Q67XD9|CINV2_ARATH Alkaline/neutral invertase CINV2	4	2840900	3964600	5851800	3695500	4908400	5226600
F4I035;Q9FVP6	3-phosphoshikimate 1-carboxyvinyltransferase	At1g48860;F27K7.11	tr|F4I035|F4I035_ARATH RNA 3-terminal phosphate cyclase/enolpyruvate transferase, alpha/beta OS=Arabidopsis thaliana OX=3702 GN=At1g48860 PE=3 SV=1;tr|Q9FVP6|Q9FVP6_ARATH 3-phosphoshikimate 1-carboxyvinyltransferase OS=Arabidopsis thaliana OX=3702 GN=F27K	2	1563000	1029700	1059800	1689900	2237800	1339800
Q8RXA7;F4I061;F4I062	DENN domain and WD repeat-containing protein SCD1	SCD1	sp|Q8RXA7|SCD1_ARATH DENN domain and WD repeat-containing protein SCD1 OS=Arabidopsis thaliana OX=3702 GN=SCD1 PE=1 SV=1;tr|F4I061|F4I061_ARATH Stomatal cytokinesis defective / SCD1 protein (SCD1) OS=Arabidopsis thaliana OX=3702 GN=SCD1 PE=4 SV=1;tr|F4I062	2					444980	539660
F4I065;Q0IGL7;A0A2H1ZE13;A0A1P8AVQ6;A0A1P8AW67;A0A1P8AQG2;A0A1P8B2S5;F4IB76;A0A1P8AQ00;A0A1P8BAD8;F4IJP7;A0A1P8AUY6;A0A1P8AQ28;Q9C8I6;A0A2H1ZED2;F4IB69;A0A1P8BEN9;A0A1P8AQZ6;A0A1P8BFK6;F4IB71;A0A1P8BEK6;A0A1P8AV24;Q9C8H4;O81067;Q9FZB8;C0LGG3;F4KJ91;A0A1P8AV20;A0A1P8AWS5;A0A1P8ARS9;Q9FZB6;Q9ZQQ7;C0LGG4;Q9SI06;Q9FN93;A0A1P8AX40;A0A2H1ZE36;O81069;C0LGW2;C0LGL4;C0LGG6;Q9FZB1;C0LGD9;Q9ZQR3;C0LGT5;C0LG…	Probable LRR receptor-like serine/threonine-protein kinase At1g51810;Probable LRR receptor-like serine/threonine-protein kinase At1g51820;Putative leucine-rich repeat receptor-like serine/threonine-protein kinase At2g14440;Probable LRR receptor-like serine/threonine-protein kinase At1g51860;Putative leucine-rich repeat receptor-like serine/threonine-protein kinase At2g04300;Probable LRR receptor-…	At1g49100;At1g51620;At1g51910;At2g29000;F19C24.3;At1g51850;At1g51870;F19C24.15;At2g28970;At5g59660;T14L22.4;PAM74	tr|F4I065|F4I065_ARATH Leucine-rich repeat protein kinase family protein OS=Arabidopsis thaliana OX=3702 GN=At1g49100 PE=4 SV=1;tr|Q0IGL7|Q0IGL7_ARATH At1g51620 OS=Arabidopsis thaliana OX=3702 GN=At1g51620 PE=2 SV=1;tr|A0A2H1ZE13|A0A2H1ZE13_ARATH Leucine-r	2	3150800	2540000	4184600	2333500	4397800	3735100
Q9ZVU4;F4I0B5;A0A1I9LLF7;Q9M389		T5A14.14;At1g55450	tr|Q9ZVU4|Q9ZVU4_ARATH At1g55450/T5A14_14 OS=Arabidopsis thaliana OX=3702 GN=At1g55450 PE=2 SV=1;tr|F4I0B5|F4I0B5_ARATH S-adenosyl-L-methionine-dependent methyltransferases superfamily protein OS=Arabidopsis thaliana OX=3702 GN=At1g55450 PE=4 SV=1	10	6016900	3856100	6406400	15404000	13129000	13246000
F4I0K2	Fructokinase-like 2, chloroplastic	FLN2	sp|F4I0K2|SCKL2_ARATH Fructokinase-like 2, chloroplastic OS=Arabidopsis thaliana OX=3702 GN=FLN2 PE=1 SV=2	15	40213000	43993000	45128000	39699000	34610000	24840000
F4I0L1;Q9LDI9		At1g69250;F23O10.17	tr|F4I0L1|F4I0L1_ARATH Nuclear transport factor 2 (NTF2) family protein with RNA binding (RRM-RBD-RNP motifs) domain-containing protein OS=Arabidopsis thaliana OX=3702 GN=At1g69250 PE=1 SV=1;tr|Q9LDI9|Q9LDI9_ARATH At1g69250 OS=Arabidopsis thaliana OX=3702	2				881940	531910	368490
F4I116		At1g09620	sp|F4I116|SYLC_ARATH Leucine--tRNA ligase, cytoplasmic OS=Arabidopsis thaliana OX=3702 GN=At1g09620 PE=1 SV=1	18	22355000	15019000	20854000	17903000	20536000	17662000
F4I1C1;P48347	14-3-3-like protein GF14 epsilon	GRF10	tr|F4I1C1|F4I1C1_ARATH General regulatory factor 10 OS=Arabidopsis thaliana OX=3702 GN=GRF10 PE=3 SV=1;sp|P48347|14310_ARATH 14-3-3-like protein GF14 epsilon OS=Arabidopsis thaliana OX=3702 GN=GRF10 PE=1 SV=1	3	1454800	1313700	2145200	1464800	2494000	1953400
F4I1C6;Q9ZWJ3;Q9LMF1	UDP-glycosyltransferase 85A2	UGT85A2	tr|F4I1C6|F4I1C6_ARATH Glycosyltransferase OS=Arabidopsis thaliana OX=3702 GN=UGT85A2 PE=3 SV=1;sp|Q9ZWJ3|U85A2_ARATH UDP-glycosyltransferase 85A2 OS=Arabidopsis thaliana OX=3702 GN=UGT85A2 PE=2 SV=1	3	954930	795690		1085800	670620	712350
F4I1G1;Q8VZT4		At1g29350	tr|F4I1G1|F4I1G1_ARATH RNA polymerase II degradation factor-like protein (DUF1296) OS=Arabidopsis thaliana OX=3702 GN=At1g29350 PE=4 SV=1;tr|Q8VZT4|Q8VZT4_ARATH RNA polymerase II degradation factor-like protein (DUF1296) OS=Arabidopsis thaliana OX=3702 GN=	3	957110			1437500	2548300	1727300
F4I2F8;O48741	Protochlorophyllide reductase C, chloroplastic	POR C;PORC	tr|F4I2F8|F4I2F8_ARATH NADPH-protochlorophyllide oxidoreductase OS=Arabidopsis thaliana OX=3702 GN=POR C PE=3 SV=1;sp|O48741|PORC_ARATH Protochlorophyllide reductase C, chloroplastic OS=Arabidopsis thaliana OX=3702 GN=PORC PE=1 SV=1	7	8812500	3943300	10635000	10329000	19053000	11494000
F4I2J8	Cactin	CTN	sp|F4I2J8|CATIN_ARATH Cactin OS=Arabidopsis thaliana OX=3702 GN=CTN PE=1 SV=1	4		823550	1357400	1060600	5467200	3295600
Q9FX95;F4I3C3		F14J22.10;NQR	tr|Q9FX95|Q9FX95_ARATH ARP protein OS=Arabidopsis thaliana OX=3702 GN=NQR PE=2 SV=1;tr|F4I3C3|F4I3C3_ARATH ARP protein (REF) OS=Arabidopsis thaliana OX=3702 GN=NQR PE=4 SV=1	15	47341000	44318000	23786000	26416000	25910000	24110000
F4I3H1;Q8VYE2	Mitochondrial import inner membrane translocase subunit TIM50	TIM50	tr|F4I3H1|F4I3H1_ARATH Mitochondrial import inner membrane translocase subunit TIM50 OS=Arabidopsis thaliana OX=3702 GN=TIM50 PE=3 SV=1;sp|Q8VYE2|TIM50_ARATH Mitochondrial import inner membrane translocase subunit TIM50 OS=Arabidopsis thaliana OX=3702 GN=T	1				362630	678980	598340
F4I3J0	Obg-like ATPase 1	At1g56050	tr|F4I3J0|F4I3J0_ARATH Obg-like ATPase 1 OS=Arabidopsis thaliana OX=3702 GN=At1g56050 PE=3 SV=1	8	15783000	10458000	14080000	14386000	15201000	16972000
F4I3L1;P50318	Phosphoglycerate kinase;Phosphoglycerate kinase 2, chloroplastic	At1g56190	tr|F4I3L1|F4I3L1_ARATH Phosphoglycerate kinase OS=Arabidopsis thaliana OX=3702 GN=At1g56190 PE=1 SV=1;sp|P50318|PGKH2_ARATH Phosphoglycerate kinase 2, chloroplastic OS=Arabidopsis thaliana OX=3702 GN=At1g56190 PE=1 SV=3	9	15901000	8854300	9048000	43235000	11962000	13833000
F4I403;Q8LAH7	12-oxophytodienoate reductase 1	OPR1	tr|F4I403|F4I403_ARATH 12-oxophytodienoate reductase 1 OS=Arabidopsis thaliana OX=3702 GN=OPR1 PE=4 SV=1;sp|Q8LAH7|OPR1_ARATH 12-oxophytodienoate reductase 1 OS=Arabidopsis thaliana OX=3702 GN=OPR1 PE=1 SV=2	2				821120
F4I420;F4I410;Q9SRE1;C0SUW8		At1g76810	tr|F4I420|F4I420_ARATH Eukaryotic translation initiation factor 2 (eIF-2) family protein OS=Arabidopsis thaliana OX=3702 GN=At1g76810 PE=1 SV=1	41	90860000	39765000	77391000	138720000	98411000	88262000
F4I472;Q08112	40S ribosomal protein S15-1	RPS15;RPS15A	tr|F4I472|F4I472_ARATH Cytosolic ribosomal protein S15 OS=Arabidopsis thaliana OX=3702 GN=RPS15 PE=3 SV=1;sp|Q08112|RS151_ARATH 40S ribosomal protein S15-1 OS=Arabidopsis thaliana OX=3702 GN=RPS15A PE=2 SV=1	6	2577800	1573000	931940	8636500	7991400	4901200
F4I4Y5;F4I4Y6;F4JCC9		At1g50140;At3g19740	tr|F4I4Y5|F4I4Y5_ARATH p-loop containing nucleoside triphosphate hydrolases superfamily protein OS=Arabidopsis thaliana OX=3702 GN=At1g50140 PE=4 SV=1;tr|F4I4Y6|F4I4Y6_ARATH p-loop containing nucleoside triphosphate hydrolases superfamily protein OS=Arabid	4		578740		1860400	517350	692700
F4I4Z2;P36428	Alanine--tRNA ligase	ALATS	tr|F4I4Z2|F4I4Z2_ARATH Alanine--tRNA ligase OS=Arabidopsis thaliana OX=3702 GN=ALATS PE=1 SV=2;sp|P36428|SYA_ARATH Alanine--tRNA ligase OS=Arabidopsis thaliana OX=3702 GN=ALATS PE=1 SV=3	12	11084000	8184600	6273100	8841200	12543000	12478000
P92947;F4I576;F4I577	Monodehydroascorbate reductase, chloroplastic	MDAR6	sp|P92947|MDAR_ARATH Monodehydroascorbate reductase, chloroplastic/mitochondrial OS=Arabidopsis thaliana OX=3702 GN=MDAR5 PE=1 SV=3;tr|F4I576|F4I576_ARATH Monodehydroascorbate reductase 6 OS=Arabidopsis thaliana OX=3702 GN=MDAR6 PE=4 SV=1;tr|F4I577|F4I577_	16	34799000	14070000	15841000	65000000	33321000	38415000
F4I5V8;Q9SGY2;O22718	ATP-citrate synthase alpha chain protein 1;ATP-citrate synthase alpha chain protein 2	ACLA-1;ACLA-2	tr|F4I5V8|F4I5V8_ARATH ATP-citrate lyase A-1 OS=Arabidopsis thaliana OX=3702 GN=ACLA-1 PE=4 SV=1;sp|Q9SGY2|ACLA1_ARATH ATP-citrate synthase alpha chain protein 1 OS=Arabidopsis thaliana OX=3702 GN=ACLA-1 PE=1 SV=1;sp|O22718|ACLA2_ARATH ATP-citrate synthase	2	4666600	2726800	2096000	4444100	3176700	3219600
Q84TI5;F4I601;F4I600		At1g16820	tr|Q84TI5|Q84TI5_ARATH Vacuolar ATP synthase catalytic subunit-related / V-ATPase-related / vacuolar proton pump-like protein OS=Arabidopsis thaliana OX=3702 GN=At1g16820 PE=2 SV=1;tr|F4I601|F4I601_ARATH Vacuolar ATP synthase catalytic subunit-related / V-	1	2989800				1831800
F4I6B4;F4I6B3;F4I6B2		At1g30470	tr|F4I6B4|F4I6B4_ARATH SIT4 phosphatase-associated family protein OS=Arabidopsis thaliana OX=3702 GN=At1g30470 PE=1 SV=2;tr|F4I6B3|F4I6B3_ARATH SIT4 phosphatase-associated family protein OS=Arabidopsis thaliana OX=3702 GN=At1g30470 PE=1 SV=1;tr|F4I6B2|F4I6	1					505570	428660
F4I6W4;Q9SGC1;F4I6W3	Probable phosphoglucomutase, cytoplasmic 2	At1g70730	tr|F4I6W4|F4I6W4_ARATH Phosphoglucomutase/phosphomannomutase family protein OS=Arabidopsis thaliana OX=3702 GN=PGM2 PE=1 SV=1;sp|Q9SGC1|PGMC2_ARATH Probable phosphoglucomutase, cytoplasmic 2 OS=Arabidopsis thaliana OX=3702 GN=At1g70730 PE=1 SV=1;tr|F4I6W3|	25	66438000	57166000	76779000	72630000	85220000	84870000
F4I7B6;P43291;Q9C958;B3H6F9;O64812;Q39193;Q940H6	Serine/threonine-protein kinase SRK2A;Serine/threonine-protein kinase SRK2B	At1g10940;SRK2A;SRK2B	tr|F4I7B6|F4I7B6_ARATH Protein kinase superfamily protein OS=Arabidopsis thaliana OX=3702 GN=SNRK2.4 PE=3 SV=1;sp|P43291|SRK2A_ARATH Serine/threonine-protein kinase SRK2A OS=Arabidopsis thaliana OX=3702 GN=SRK2A PE=1 SV=1;sp|Q9C958|SRK2B_ARATH Serine/threo	2	5978500	2457400	2125400	3632100	2664000	3438100
F4I7I0	Alanine aminotransferase 1, mitochondrial	ALAAT1	sp|F4I7I0|ALAT1_ARATH Alanine aminotransferase 1, mitochondrial OS=Arabidopsis thaliana OX=3702 GN=ALAAT1 PE=1 SV=1	12	16088000	12418000	7320500	30152000	23310000	26158000
F4I7M5;Q9ZUB3	Spermidine synthase 1	SPDS1;SPDSYN1	tr|F4I7M5|F4I7M5_ARATH Spermidine synthase OS=Arabidopsis thaliana OX=3702 GN=SPDS1 PE=3 SV=1;sp|Q9ZUB3|SPD1_ARATH Spermidine synthase 1 OS=Arabidopsis thaliana OX=3702 GN=SPDSYN1 PE=1 SV=1	4	7313100	4025200	2386400	5435100	7651100	6761600
F4I7X1		SKS6	tr|F4I7X1|F4I7X1_ARATH SKU5-similar 6 OS=Arabidopsis thaliana OX=3702 GN=SKS6 PE=4 SV=1	3	5804500	2275700	3024400	1684100	1640700	1491800
F4I9E1	Protein NUCLEAR FUSION DEFECTIVE 4	NFD4	sp|F4I9E1|NFD4_ARATH Protein NUCLEAR FUSION DEFECTIVE 4 OS=Arabidopsis thaliana OX=3702 GN=NFD4 PE=3 SV=1	1	316760	451510	341260	289530	196460	371190
F4IAG5;Q9SAA2	ATP-dependent Clp protease proteolytic subunit;ATP-dependent Clp protease proteolytic subunit 6, chloroplastic	CLPP6	tr|F4IAG5|F4IAG5_ARATH ATP-dependent Clp protease proteolytic subunit OS=Arabidopsis thaliana OX=3702 GN=CLPP6 PE=3 SV=1;sp|Q9SAA2|CLPP6_ARATH ATP-dependent Clp protease proteolytic subunit 6, chloroplastic OS=Arabidopsis thaliana OX=3702 GN=CLPP6 PE=1 SV=	5	12161000	13098000	10507000	9434100	16015000	8633500
F4IAX0;P0DO00;F4IAX1		At1g31690	tr|F4IAX0|F4IAX0_ARATH Amine oxidase OS=Arabidopsis thaliana OX=3702 GN=At1g31690 PE=3 SV=1	7	34085000	8293600	15126000	6857600	6912800	8159200
Q9FWX0;F4IC59		T28K15.4;At1g12230	tr|Q9FWX0|Q9FWX0_ARATH Aldolase superfamily protein OS=Arabidopsis thaliana OX=3702 GN=At1g12230 PE=2 SV=1;tr|F4IC59|F4IC59_ARATH Aldolase superfamily protein OS=Arabidopsis thaliana OX=3702 GN=At1g12230 PE=4 SV=1	3	1526600	1808300	3198300	2045000	4236000	2665900
Q8H0X2;F4ICB5		At1g18660	tr|Q8H0X2|Q8H0X2_ARATH At1g18660 OS=Arabidopsis thaliana OX=3702 GN=At1g18660 PE=2 SV=1;tr|F4ICB5|F4ICB5_ARATH Zinc finger (C3HC4-type RING finger) family protein OS=Arabidopsis thaliana OX=3702 GN=At1g18660 PE=4 SV=1	1				74098
Q8LCE1;F4ID91;F4ID92	Glutamine synthetase cytosolic isozyme 1-2;Glutamine synthetase	GLN1-2;GSR2	sp|Q8LCE1|GLN12_ARATH Glutamine synthetase cytosolic isozyme 1-2 OS=Arabidopsis thaliana OX=3702 GN=GLN1-2 PE=1 SV=2;tr|F4ID91|F4ID91_ARATH Glutamine synthetase OS=Arabidopsis thaliana OX=3702 GN=GSR2 PE=1 SV=1	12	45862000	45562000	60777000	92285000	66315000	83490000
F4IDC2		EDA25	tr|F4IDC2|F4IDC2_ARATH CCAAT-binding factor OS=Arabidopsis thaliana OX=3702 GN=EDA25 PE=4 SV=1	5	1753100	1016600	662980	2330700	982780	1410100
F4IDD6;Q9SGE9	Probable phenylalanine--tRNA ligase beta subunit	At1g72550	tr|F4IDD6|F4IDD6_ARATH tRNA synthetase beta subunit family protein OS=Arabidopsis thaliana OX=3702 GN=At1g72550 PE=4 SV=1;sp|Q9SGE9|SYFB_ARATH Phenylalanine--tRNA ligase beta subunit, cytoplasmic OS=Arabidopsis thaliana OX=3702 GN=At1g72550 PE=2 SV=1	5	284400	2470700	4219400	1627000	9379600	5052800
F4IDE8;Q6NMC1;A0A1P8AVW7;A0A1P8AW09		At1g72640	tr|F4IDE8|F4IDE8_ARATH NAD(P)-binding Rossmann-fold superfamily protein OS=Arabidopsis thaliana OX=3702 GN=At1g72640 PE=1 SV=1;tr|Q6NMC1|Q6NMC1_ARATH At1g72640 OS=Arabidopsis thaliana OX=3702 GN=At1g72640 PE=2 SV=1;tr|A0A1P8AVW7|A0A1P8AVW7_ARATH NAD(P)-bin	3				1172400	395040	546980
F4IDJ0		At1g79150	tr|F4IDJ0|F4IDJ0_ARATH Binding protein OS=Arabidopsis thaliana OX=3702 GN=YUP8H12R.24 PE=4 SV=1	1				164270
Q9C7Y4;F4IE99		T9G5.4;At1g32550	sp|Q9C7Y4|FDC2_ARATH Ferredoxin C 2, chloroplastic OS=Arabidopsis thaliana OX=3702 GN=FDC2 PE=2 SV=1;tr|F4IE99|F4IE99_ARATH 2Fe-2S ferredoxin-like superfamily protein OS=Arabidopsis thaliana OX=3702 GN=FdC2 PE=4 SV=1	2	1478100	2953000	2593500	1407200	2219600	2265100
F4IEU4;F4K8M3;F4K8M2;P0DH96;P0DH95	Calmodulin-4;Calmodulin-1	CAM4;CAM1	tr|F4IEU4|F4IEU4_ARATH Calmodulin 4 OS=Arabidopsis thaliana OX=3702 GN=CAM4 PE=4 SV=1;tr|F4K8M3|F4K8M3_ARATH Calmodulin 1 OS=Arabidopsis thaliana OX=3702 GN=CAM1 PE=4 SV=1;tr|F4K8M2|F4K8M2_ARATH Calmodulin 1 OS=Arabidopsis thaliana OX=3702 GN=CAM1 PE=4 SV=	2	11962000	3637700	6782000	8186000	11210000	7426300
F4IFC5		EMB2761	sp|F4IFC5|SYTM2_ARATH Threonine--tRNA ligase, chloroplastic/mitochondrial 2 OS=Arabidopsis thaliana OX=3702 GN=EMB2761 PE=2 SV=1	11	7955700	7825300	12590000	5938100	9957700	9652800
F4IFG2;F4IFG1;Q8LFT2	Dynamin-related protein 3B	DRP3B	tr|F4IFG2|F4IFG2_ARATH Dynamin related protein OS=Arabidopsis thaliana OX=3702 GN=DRP3B PE=1 SV=1;tr|F4IFG1|F4IFG1_ARATH Dynamin related protein OS=Arabidopsis thaliana OX=3702 GN=DRP3B PE=1 SV=1;sp|Q8LFT2|DRP3B_ARATH Dynamin-related protein 3B OS=Arabidop	1				380560		516910
F4IFH2;A0A1P8B2D9;P93732	Proline iminopeptidase	PIP	tr|F4IFH2|F4IFH2_ARATH Proline iminopeptidase OS=Arabidopsis thaliana OX=3702 GN=PIP PE=3 SV=1;tr|A0A1P8B2D9|A0A1P8B2D9_ARATH Proline iminopeptidase OS=Arabidopsis thaliana OX=3702 GN=PIP PE=3 SV=1;sp|P93732|PIP_ARATH Proline iminopeptidase OS=Arabidopsis	5	2277800		415170	2567300	3500800	3795300
F4IFM7;F4IFM6;Q9SKR2;F4IFM9	Synaptotagmin-1	SYTA;SYT1	tr|F4IFM7|F4IFM7_ARATH Synaptotagmin A OS=Arabidopsis thaliana OX=3702 GN=SYTA PE=4 SV=1;tr|F4IFM6|F4IFM6_ARATH Synaptotagmin A OS=Arabidopsis thaliana OX=3702 GN=SYTA PE=4 SV=1;sp|Q9SKR2|SYT1_ARATH Synaptotagmin-1 OS=Arabidopsis thaliana OX=3702 GN=SYT1 P	7	3749800	1981200	1632300	6341900	3320000	5833200
F4IG09		At2g39850	sp|F4IG09|SBT41_ARATH Subtilisin-like protease SBT4.1 OS=Arabidopsis thaliana OX=3702 GN=SBT4.1 PE=3 SV=1	5	3094500	2583400	2229000	1896200	2157600	2374600
F4IGA5;A0A2H1ZE14	Nuclear pore complex protein NUP133	NUP133	sp|F4IGA5|NU133_ARATH Nuclear pore complex protein NUP133 OS=Arabidopsis thaliana OX=3702 GN=NUP133 PE=1 SV=1;tr|A0A2H1ZE14|A0A2H1ZE14_ARATH Nucleoporin, Nup133/Nup155-like protein OS=Arabidopsis thaliana OX=3702 GN=At2g05120 PE=4 SV=1	9	6802500	7367400	9473500	4368700	8649100	10180000
F4IGI4;P45434	Translocon-associated protein subunit alpha	At2g21160	tr|F4IGI4|F4IGI4_ARATH Translocon-associated protein (TRAP), alpha subunit OS=Arabidopsis thaliana OX=3702 GN=At2g21160 PE=4 SV=1;sp|P45434|SSRA_ARATH Translocon-associated protein subunit alpha OS=Arabidopsis thaliana OX=3702 GN=At2g21160 PE=2 SV=3	3	1143900			2488200	902080	951580
Q9SJU4;F4IGL5;F4IGL7	Probable fructose-bisphosphate aldolase 1, chloroplastic;Fructose-bisphosphate aldolase	FBA1	sp|Q9SJU4|ALFP1_ARATH Fructose-bisphosphate aldolase 1, chloroplastic OS=Arabidopsis thaliana OX=3702 GN=FBA1 PE=1 SV=2;tr|F4IGL5|F4IGL5_ARATH Fructose-bisphosphate aldolase OS=Arabidopsis thaliana OX=3702 GN=FBA1 PE=3 SV=1;tr|F4IGL7|F4IGL7_ARATH Fructose-	5	70164000	31822000	68475000	93992000	82918000	98418000
F4IHJ8;Q9SIK2	40S ribosomal protein S25-2	At2g21580;RPS25B	tr|F4IHJ8|F4IHJ8_ARATH Ribosomal protein S25 family protein OS=Arabidopsis thaliana OX=3702 GN=At2g21580 PE=4 SV=1;sp|Q9SIK2|RS252_ARATH 40S ribosomal protein S25-2 OS=Arabidopsis thaliana OX=3702 GN=RPS25B PE=3 SV=1	8	796820000	422990000	462210000	1129100000	831610000	740250000
F4IHK9;Q03250	Glycine-rich RNA-binding protein 7	CCR2;RBG7	tr|F4IHK9|F4IHK9_ARATH Cold, circadian rhythm, and rna binding 2 OS=Arabidopsis thaliana OX=3702 GN=GRP7 PE=1 SV=1;sp|Q03250|RBG7_ARATH Glycine-rich RNA-binding protein 7 OS=Arabidopsis thaliana OX=3702 GN=RBG7 PE=1 SV=1	7	105610000	55711000	134640000	60402000	66849000	67229000
F4IHY7		PTAC12	sp|F4IHY7|PTA12_ARATH Protein PLASTID TRANSCRIPTIONALLY ACTIVE 12, chloroplastic OS=Arabidopsis thaliana OX=3702 GN=PTAC12 PE=1 SV=1	13	37252000	58422000	67786000	36691000	35536000	24558000
F4III4;Q9SJ12	Probable ATP synthase 24 kDa subunit, mitochondrial	MGP1	tr|F4III4|F4III4_ARATH MALE GAMETOPHYTE DEFECTIVE 1 OS=Arabidopsis thaliana OX=3702 GN=MGP1 PE=4 SV=1;sp|Q9SJ12|ATP7_ARATH Probable ATP synthase 24 kDa subunit, mitochondrial OS=Arabidopsis thaliana OX=3702 GN=At2g21870 PE=1 SV=1	5	1043200			1135400	2454200	1913300
F4IIM1		At2g22125	sp|F4IIM1|CSI1_ARATH Protein CELLULOSE SYNTHASE INTERACTIVE 1 OS=Arabidopsis thaliana OX=3702 GN=CSI1 PE=1 SV=1	2	958980			1393800	2206400	1364600
P25071;F4IJ44;F4IJ45	Calmodulin-like protein 12	CML12;TCH3	sp|P25071|CML12_ARATH Calmodulin-like protein 12 OS=Arabidopsis thaliana OX=3702 GN=CML12 PE=1 SV=3;tr|F4IJ44|F4IJ44_ARATH Calcium-binding EF hand family protein OS=Arabidopsis thaliana OX=3702 GN=TCH3 PE=4 SV=1	3	1011000		1312400	1075900	3654000	2296800
Q8LBP4;F4IJM1;B3H4X4	Inner membrane protein ALBINO3, chloroplastic	ALB3	sp|Q8LBP4|ALB3_ARATH Inner membrane protein ALBINO3, chloroplastic OS=Arabidopsis thaliana OX=3702 GN=ALB3 PE=1 SV=2;tr|F4IJM1|F4IJM1_ARATH 63 kDa inner membrane family protein OS=Arabidopsis thaliana OX=3702 GN=ALB3 PE=1 SV=1;tr|B3H4X4|B3H4X4_ARATH 63 kDa	2				493300	1643500	837710
Q84R15;F4IL68		At2g07360	tr|Q84R15|Q84R15_ARATH SH3 domain-containing protein OS=Arabidopsis thaliana OX=3702 GN=At2g07360 PE=1 SV=1;tr|F4IL68|F4IL68_ARATH SH3 domain-containing protein OS=Arabidopsis thaliana OX=3702 GN=At2g07360 PE=1 SV=1	1				467640	868770	759630
Q9ZVW9;F4ILE0;F4ILE1;Q8LPG3		At2g16940	tr|Q9ZVW9|Q9ZVW9_ARATH At2g16940 OS=Arabidopsis thaliana OX=3702 GN=At2g16940 PE=1 SV=2;tr|F4ILE0|F4ILE0_ARATH Splicing factor, CC1-like protein OS=Arabidopsis thaliana OX=3702 GN=At2g16940 PE=1 SV=1;tr|F4ILE1|F4ILE1_ARATH Splicing factor, CC1-like protein	8	31333000	15640000	15488000	18006000	13522000	14151000
F4IMT3;O04921	Ferrochelatase;Ferrochelatase-2, chloroplastic	FC2	tr|F4IMT3|F4IMT3_ARATH Ferrochelatase OS=Arabidopsis thaliana OX=3702 GN=FC2 PE=1 SV=1;sp|O04921|HEMH2_ARATH Ferrochelatase-2, chloroplastic OS=Arabidopsis thaliana OX=3702 GN=FC2 PE=1 SV=1	3				509310	852000	847330
Q1WIQ6;F4INS6;A0A2H1ZE23	NADP-dependent glyceraldehyde-3-phosphate dehydrogenase	ALDH11A3	sp|Q1WIQ6|GAPN_ARATH NADP-dependent glyceraldehyde-3-phosphate dehydrogenase OS=Arabidopsis thaliana OX=3702 GN=ALDH11A3 PE=1 SV=2;tr|F4INS6|F4INS6_ARATH Aldehyde dehydrogenase 11A3 OS=Arabidopsis thaliana OX=3702 GN=ALDH11A3 PE=1 SV=1;tr|A0A2H1ZE23|A0A2H1	5	2563800	1147000	1721000	2713500	3815800	2813700
F4IP53;F4IP55;Q96299	14-3-3-like protein GF14 mu	GRF9	tr|F4IP53|F4IP53_ARATH General regulatory factor 9 OS=Arabidopsis thaliana OX=3702 GN=GRF9 PE=3 SV=1;tr|F4IP55|F4IP55_ARATH General regulatory factor 9 OS=Arabidopsis thaliana OX=3702 GN=GRF9 PE=1 SV=1;sp|Q96299|14339_ARATH 14-3-3-like protein GF14 mu OS=A	3	845710		4879000	6308100	8481700	6795000
F4IPA6;Q9ZU97	Protein VAC14 homolog	At2g01690;VAC14	tr|F4IPA6|F4IPA6_ARATH ARM repeat superfamily protein OS=Arabidopsis thaliana OX=3702 GN=At2g01690 PE=1 SV=1;sp|Q9ZU97|VAC14_ARATH Protein VAC14 homolog OS=Arabidopsis thaliana OX=3702 GN=VAC14 PE=1 SV=2	1						338680
F4IPW5;F4IPW4;B3LF44		At2g31060	tr|F4IPW5|F4IPW5_ARATH Elongation factor family protein OS=Arabidopsis thaliana OX=3702 GN=EMB2785 PE=4 SV=1;tr|F4IPW4|F4IPW4_ARATH Elongation factor family protein OS=Arabidopsis thaliana OX=3702 GN=EMB2785 PE=4 SV=1;tr|B3LF44|B3LF44_ARATH At2g31060 OS=Ar	3				539030	789310	745310
F4IQQ3;F4IPY2		SYCO ARATH	tr|F4IQQ3|F4IQQ3_ARATH Cysteinyl-tRNA synthetase, class Ia family protein OS=Arabidopsis thaliana OX=3702 GN=SYCO ARATH PE=4 SV=1;sp|F4IPY2|SYCM_ARATH Cysteine--tRNA ligase, chloroplastic/mitochondrial OS=Arabidopsis thaliana OX=3702 GN=SYCO PE=2 SV=1	1				239390
F4IQ61;Q9ZW85	3-isopropylmalate dehydratase small subunit 3	At2g43090	tr|F4IQ61|F4IQ61_ARATH Aconitase/3-isopropylmalate dehydratase protein OS=Arabidopsis thaliana OX=3702 GN=MFL8.15 PE=4 SV=1;sp|Q9ZW85|LEUD3_ARATH 3-isopropylmalate dehydratase small subunit 3 OS=Arabidopsis thaliana OX=3702 GN=At2g43090 PE=1 SV=1	2	3753400	793530	3304300	2142700	2417900	3045700
F4IS20;O04421	Signal recognition particle 14 kDa protein	At2g43640;SRP14	tr|F4IS20|F4IS20_ARATH Signal recognition particle, SRP9/SRP14 subunit OS=Arabidopsis thaliana OX=3702 GN=At2g43640 PE=4 SV=1;sp|O04421|SRP14_ARATH Signal recognition particle 14 kDa protein OS=Arabidopsis thaliana OX=3702 GN=SRP14 PE=2 SV=2	1		574570		341050	542360	414510
F4ISU2		At2g32240	tr|F4ISU2|F4ISU2_ARATH Early endosome antigen OS=Arabidopsis thaliana OX=3702 GN=At2g32240 PE=1 SV=1	5	1075800			1066600	1534800	1357200
F4IT21		At2g43945	tr|F4IT21|F4IT21_ARATH Uncharacterized protein OS=Arabidopsis thaliana OX=3702 GN=At2g43945 PE=4 SV=1	1	1283200			706820	914060	765240
F4IT48;P60039	60S ribosomal protein L7-3	At2g44120;RPL7C	tr|F4IT48|F4IT48_ARATH Ribosomal protein L30/L7 family protein OS=Arabidopsis thaliana OX=3702 GN=At2g44120 PE=4 SV=1;sp|P60039|RL73_ARATH 60S ribosomal protein L7-3 OS=Arabidopsis thaliana OX=3702 GN=RPL7C PE=2 SV=1	9	591750000	307630000	331930000	476070000	409230000	361100000
Q8GW56;Q9ZPR2;F4IT98		At2g03640	tr|Q8GW56|Q8GW56_ARATH At2g03640 OS=Arabidopsis thaliana OX=3702 GN=At2g03640 PE=2 SV=1;tr|Q9ZPR2|Q9ZPR2_ARATH Nuclear transport factor 2 (NTF2) family protein with RNA binding (RRM-RBD-RNP motifs) domain-containing protein OS=Arabidopsis thaliana OX=3702	4	2052600	1424600	1003600	1217200	1854400	2445200
F4ITR5;O80885;O23053	Membrane metalloprotease ARASP, chloroplastic	ARASP	tr|F4ITR5|F4ITR5_ARATH Chloroplastic membrane metallo proteases OS=Arabidopsis thaliana OX=3702 GN=ARASP PE=4 SV=1;sp|O80885|ARASP_ARATH Membrane metalloprotease ARASP, chloroplastic OS=Arabidopsis thaliana OX=3702 GN=ARASP PE=2 SV=1	3	2587700	2716200	3666800	2060900	3774400	2952600
F4IUD7;Q9SL76	Protein phosphatase 2C and cyclic nucleotide-binding/kinase domain-containing protein;Probable protein phosphatase 2C 19;Probable inactive cyclic nucleotide-dependent protein kinase At2g20050	At2g20050	tr|F4IUD7|F4IUD7_ARATH Protein phosphatase 2C and cyclic nucleotide-binding/kinase domain-containing protein OS=Arabidopsis thaliana OX=3702 GN=At2g20050 PE=3 SV=1;sp|Q9SL76|P2C19_ARATH Protein phosphatase 2C and cyclic nucleotide-binding/kinase domain-con	1			359720		600930	620520
F4IUJ0;F4IUI9		At2g26340	tr|F4IUJ0|F4IUJ0_ARATH Uncharacterized protein OS=Arabidopsis thaliana OX=3702 GN=At2g26340 PE=4 SV=1;tr|F4IUI9|F4IUI9_ARATH Uncharacterized protein OS=Arabidopsis thaliana OX=3702 GN=At2g26340 PE=4 SV=1	1				494830	128080	191460	1154300
F4IVE5;Q93XX8	H/ACA ribonucleoprotein complex subunit 3-like protein	NOP10	tr|F4IVE5|F4IVE5_ARATH Nucleolar RNA-binding Nop10p family protein OS=Arabidopsis thaliana OX=3702 GN=NOP10 PE=4 SV=1;sp|Q93XX8|NOP10_ARATH H/ACA ribonucleoprotein complex subunit 3-like protein OS=Arabidopsis thaliana OX=3702 GN=At2g20490 PE=3 SV=2	2				789800	1511600	1507300	1445000
F4IVR2;Q8L7B5	Chaperonin CPN60-like 1, mitochondrial	HSP60-2	tr|F4IVR2|F4IVR2_ARATH Heat shock protein 60-2 OS=Arabidopsis thaliana OX=3702 GN=HSP60-2 PE=1 SV=1;sp|Q8L7B5|CH60B_ARATH Chaperonin CPN60-like 1, mitochondrial OS=Arabidopsis thaliana OX=3702 GN=At2g33210 PE=1 SV=1	8	7144400	9833900	4881300	6828000	9046300	7767200	5771300
F4IVT2;O22785;F4I5P3;Q94BR4	Pre-mRNA-processing factor 19 homolog 2;Pre-mRNA-processing factor 19 homolog 1	MAC3B;PRP19B;MAC3A;PRP19A	tr|F4IVT2|F4IVT2_ARATH MOS4-associated complex 3B OS=Arabidopsis thaliana OX=3702 GN=MAC3B PE=4 SV=1;sp|O22785|PR19B_ARATH Pre-mRNA-processing factor 19 homolog 2 OS=Arabidopsis thaliana OX=3702 GN=PRP19B PE=1 SV=3;tr|F4I5P3|F4I5P3_ARATH MOS4-associated co	2	1005600		960990	786660	2043600	1285700
F4IVZ7;P10896	Ribulose bisphosphate carboxylase/oxygenase activase, chloroplastic	RCA	tr|F4IVZ7|F4IVZ7_ARATH Rubisco activase OS=Arabidopsis thaliana OX=3702 GN=RCA PE=1 SV=1;sp|P10896|RCA_ARATH Ribulose bisphosphate carboxylase/oxygenase activase, chloroplastic OS=Arabidopsis thaliana OX=3702 GN=RCA PE=1 SV=2	27	928070000	541940000	1077600000	1532200000	1447600000	1425000000	1439500000
F4IW10;Q9C641;A0A1P8AQG8	Elongation factor G-2, mitochondrial;Elongation factor G-1, mitochondrial	MEFG2;MEFG1	sp|F4IW10|EFGM2_ARATH Elongation factor G-2, mitochondrial OS=Arabidopsis thaliana OX=3702 GN=MEFG2 PE=1 SV=1;sp|Q9C641|EFGM1_ARATH Elongation factor G-1, mitochondrial OS=Arabidopsis thaliana OX=3702 GN=MEFG1 PE=1 SV=1;tr|A0A1P8AQG8|A0A1P8AQG8_ARATH Trans	2						744980
F4IWV2		At3g55410	tr|F4IWV2|F4IWV2_ARATH 2-oxoglutarate dehydrogenase, E1 component OS=Arabidopsis thaliana OX=3702 GN=At3g55410 PE=1 SV=1	26	33863000	35824000	35908000	28770000	33114000	32940000	25874000
F4IX01;Q9M277		At3g61870;F21F14.40	tr|F4IX01|F4IX01_ARATH Plant/protein OS=Arabidopsis thaliana OX=3702 GN=At3g61870 PE=4 SV=1;tr|Q9M277|Q9M277_ARATH AT3g61870/F21F14_40 OS=Arabidopsis thaliana OX=3702 GN=F21F14.40 PE=2 SV=1	2	964390	4637900	10261000	8573900	13920000	10312000	20210000
F4IX23;F4IX22		At3g62010	tr|F4IX23|F4IX23_ARATH Metal ion-binding protein OS=Arabidopsis thaliana OX=3702 GN=At3g62010 PE=4 SV=1;tr|F4IX22|F4IX22_ARATH Metal ion-binding protein OS=Arabidopsis thaliana OX=3702 GN=At3g62010 PE=4 SV=1	2				196320	140890	127520
F4IX28;F4IX26;P34791	Peptidyl-prolyl cis-trans isomerase;Peptidyl-prolyl cis-trans isomerase CYP20-3, chloroplastic	ROC4;CYP20-3	tr|F4IX28|F4IX28_ARATH Peptidyl-prolyl cis-trans isomerase OS=Arabidopsis thaliana OX=3702 GN=ROC4 PE=3 SV=1;tr|F4IX26|F4IX26_ARATH Rotamase CYP 4 OS=Arabidopsis thaliana OX=3702 GN=ROC4 PE=4 SV=1;sp|P34791|CP20C_ARATH Peptidyl-prolyl cis-trans isomerase C	4	16644000	4642600	8019500	21897000	12148000	9688500	25274000
F4IXW2	Brefeldin A-inhibited guanine nucleotide-exchange protein 5	BIG5	sp|F4IXW2|BIG5_ARATH Brefeldin A-inhibited guanine nucleotide-exchange protein 5 OS=Arabidopsis thaliana OX=3702 GN=BIG5 PE=1 SV=2	6				676510	1219800	1212900	557880
Q8RWI4;F4IYD5;F4IYD7		At3g01060	tr|Q8RWI4|Q8RWI4_ARATH Lysine-tRNA ligase OS=Arabidopsis thaliana OX=3702 GN=At3g01060 PE=1 SV=1;tr|F4IYD5|F4IYD5_ARATH Lysine-tRNA ligase OS=Arabidopsis thaliana OX=3702 GN=At3g01060 PE=1 SV=1;tr|F4IYD7|F4IYD7_ARATH Lysine-tRNA ligase OS=Arabidopsis thali	5	1488100			1482700	1601100	1487500
F4IYF8		At3g02760	sp|F4IYF8|SYHC_ARATH Histidine--tRNA ligase, cytoplasmic OS=Arabidopsis thaliana OX=3702 GN=At3g02760 PE=2 SV=1	13	22661000	25012000	21556000	11320000	14384000	15582000	11665000
F4IYK3;Q0WML1		At3g08943	tr|F4IYK3|F4IYK3_ARATH ARM repeat superfamily protein OS=Arabidopsis thaliana OX=3702 GN=At3g08943 PE=1 SV=2;tr|Q0WML1|Q0WML1_ARATH ARM repeat superfamily protein OS=Arabidopsis thaliana OX=3702 GN=At3g08947 PE=2 SV=1	2			628810	771790	896860	507110	461110
F4IZ56;Q9M236		At3g43540;T18D12_110	tr|F4IZ56|F4IZ56_ARATH Initiation factor 4F subunit (DUF1350) OS=Arabidopsis thaliana OX=3702 GN=At3g43540 PE=4 SV=1;tr|Q9M236|Q9M236_ARATH Initiation factor 4F subunit (DUF1350) OS=Arabidopsis thaliana OX=3702 GN=T18D12_110 PE=2 SV=1	3				1381400	619650	638110	1077800
F4IZC8;Q9SPE6;Q9LXZ5	Alpha-soluble NSF attachment protein 2;Alpha-soluble NSF attachment protein 1	ALPHA-SNAP2;ASNAP2;ASNAP1	tr|F4IZC8|F4IZC8_ARATH Alpha-soluble NSF attachment protein 2 OS=Arabidopsis thaliana OX=3702 GN=ALPHA-SNAP2 PE=4 SV=1;sp|Q9SPE6|SNAA2_ARATH Alpha-soluble NSF attachment protein 2 OS=Arabidopsis thaliana OX=3702 GN=ASNAP2 PE=1 SV=1;sp|Q9LXZ5|SNAA1_ARATH Al	2	1007000			1014000	745930	984430	840720
F4IZR4;Q9M9M9	Probable NADH dehydrogenase [ubiquinone] 1 alpha subcomplex subunit 12	At3g03100	tr|F4IZR4|F4IZR4_ARATH NADH dehydrogenase [ubiquinone] 1 alpha subcomplex subunit 12 OS=Arabidopsis thaliana OX=3702 GN=At3g03100 PE=3 SV=1;sp|Q9M9M9|NDUAC_ARATH Probable NADH dehydrogenase [ubiquinone] 1 alpha subcomplex subunit 12 OS=Arabidopsis thaliana	1				1122200	1502000	771810	1040100
F4J034;Q9LVZ5;F4J036;B3H4M0;F4J037		PIFI	tr|F4J034|F4J034_ARATH Post-illumination chlorophyll fluorescence increase OS=Arabidopsis thaliana OX=3702 GN=PIFI PE=4 SV=1;tr|Q9LVZ5|Q9LVZ5_ARATH Post-illumination chlorophyll fluorescence increase OS=Arabidopsis thaliana OX=3702 GN=PIFI PE=2 SV=1;tr|F4J	2						2639000
F4J0N1;Q39192	Serine/threonine-protein kinase SRK2D	SNRK2.2;SRK2D	tr|F4J0N1|F4J0N1_ARATH SNF1-related protein kinase 2.2 OS=Arabidopsis thaliana OX=3702 GN=SNRK2.2 PE=3 SV=1;sp|Q39192|SRK2D_ARATH Serine/threonine-protein kinase SRK2D OS=Arabidopsis thaliana OX=3702 GN=SRK2D PE=1 SV=1	4	376280	354980	380750	654200	341400	589370
F4J0Y1;O22100		ATMRK1;F16M2_110	tr|F4J0Y1|F4J0Y1_ARATH Protein kinase superfamily protein OS=Arabidopsis thaliana OX=3702 GN=ATMRK1 PE=4 SV=1;tr|O22100|O22100_ARATH ATMRK1 OS=Arabidopsis thaliana OX=3702 GN=F16M2_110 PE=2 SV=1	2			348170	365460	668840	404910
F4J117;A0A1I9LL73	Phosphoglucan phosphatase LSF1, chloroplastic	LSF1	sp|F4J117|LSF1_ARATH Phosphoglucan phosphatase LSF1, chloroplastic OS=Arabidopsis thaliana OX=3702 GN=LSF1 PE=1 SV=1;tr|A0A1I9LL73|A0A1I9LL73_ARATH Like SEX4 1 OS=Arabidopsis thaliana OX=3702 GN=LSF1 PE=4 SV=1	2	1449400	1526700	1895300	997080	1521900	1970400
F4J1U2;F4J2Z0		At3g29185	tr|F4J1U2|F4J1U2_ARATH Glutamate NMDA receptor subunit epsilon-1, putative (DUF3598) OS=Arabidopsis thaliana OX=3702 GN=At3g29185 PE=1 SV=1;tr|F4J2Z0|F4J2Z0_ARATH Glutamate NMDA receptor subunit epsilon-1, putative (DUF3598) OS=Arabidopsis thaliana OX=3702	6	5412500	4225800	4558200	3468600	4088600	5547900
F4J1V2;Q94AW8	Chaperone protein dnaJ 3	ATJ3	tr|F4J1V2|F4J1V2_ARATH DNAJ homologue 3 OS=Arabidopsis thaliana OX=3702 GN=J3 PE=4 SV=1;sp|Q94AW8|DNAJ3_ARATH Chaperone protein dnaJ 3 OS=Arabidopsis thaliana OX=3702 GN=ATJ3 PE=1 SV=2	3	21979000	24830000	27838000	15515000	17321000	13137000
F4J1Y2;Q9M291	Protein transport protein Sec24-like CEF	CEF	tr|F4J1Y2|F4J1Y2_ARATH Uncharacterized protein OS=Arabidopsis thaliana OX=3702 GN=CEF PE=4 SV=1;sp|Q9M291|SC24C_ARATH Protein transport protein Sec24-like CEF OS=Arabidopsis thaliana OX=3702 GN=CEF PE=2 SV=3	4	4147000	3690600	5419200	5159000	6146800	6863400
F4J2B4;Q8W4A0	Eukaryotic translation initiation factor 3 subunit M	At3g02200;F14P3.15	tr|F4J2B4|F4J2B4_ARATH Proteasome component (PCI) domain protein OS=Arabidopsis thaliana OX=3702 GN=At3g02200 PE=1 SV=1;tr|Q8W4A0|Q8W4A0_ARATH Eukaryotic translation initiation factor 3 subunit M OS=Arabidopsis thaliana OX=3702 GN=F14P3.15 PE=1 SV=1	2	356490			400630	222710	301960
F4J2E9;Q3MK94		ECT1	tr|F4J2E9|F4J2E9_ARATH Evolutionarily conserved C-terminal region 1 OS=Arabidopsis thaliana OX=3702 GN=ECT1 PE=4 SV=1;sp|Q3MK94|ECT1_ARATH YTH domain-containing protein ECT1 OS=Arabidopsis thaliana OX=3702 GN=ECT1 PE=1 SV=1	8	35168000	22799000	22823000	27241000	65032000	66049000
F4J378;Q9FVE6	Histone deacetylase HDT1	HDA3;HDT1	tr|F4J378|F4J378_ARATH Histone deacetylase 3 OS=Arabidopsis thaliana OX=3702 GN=HDA3 PE=1 SV=1;sp|Q9FVE6|HDT1_ARATH Histone deacetylase HDT1 OS=Arabidopsis thaliana OX=3702 GN=HDT1 PE=1 SV=1	6	17448000	11105000	16725000	8881300	11829000	9821000
F4J381		At3g51050	tr|F4J381|F4J381_ARATH FG-GAP repeat-containing protein OS=Arabidopsis thaliana OX=3702 GN=At3g51050 PE=4 SV=1	2	418830		1120500	843850	549680		655400
F4J3D0;Q9CAZ7	Protein STRICTOSIDINE SYNTHASE-LIKE 5	YLS2;SSL5	tr|F4J3D0|F4J3D0_ARATH Calcium-dependent phosphotriesterase superfamily protein OS=Arabidopsis thaliana OX=3702 GN=YLS2 PE=4 SV=1;sp|Q9CAZ7|SSL5_ARATH Protein STRICTOSIDINE SYNTHASE-LIKE 5 OS=Arabidopsis thaliana OX=3702 GN=SSL5 PE=2 SV=1	1				668510	969950	875530
F4J3M2		PTAC3	tr|F4J3M2|F4J3M2_ARATH Plastid transcriptionally active 3 OS=Arabidopsis thaliana OX=3702 GN=PTAC3 PE=4 SV=1	10	13593000	3772900	2786700	11286000	7359400	5103300
F4J3N2		emb2458	sp|F4J3N2|FTSI5_ARATH Probable inactive ATP-dependent zinc metalloprotease FTSHI 5, chloroplastic OS=Arabidopsis thaliana OX=3702 GN=FTSHI5 PE=2 SV=1	7	6521200	6050400	10089000	1790700	3781300	3100500
F4J3P1;P49690	60S ribosomal protein L23	emb2171;RPL23A	tr|F4J3P1|F4J3P1_ARATH Ribosomal protein L14p/L23e family protein OS=Arabidopsis thaliana OX=3702 GN=emb2171 PE=3 SV=1;sp|P49690|RL23_ARATH 60S ribosomal protein L23 OS=Arabidopsis thaliana OX=3702 GN=RPL23A PE=2 SV=3	9	603440000	670910000	637810000	370810000	685410000	587390000
F4J3Q1		At3g04480	tr|F4J3Q1|F4J3Q1_ARATH Endoribonuclease OS=Arabidopsis thaliana OX=3702 GN=At3g04480 PE=4 SV=1	2	436210	514760	272560	530770	501430	545680
Q9CAE6;F4J3R7		F13M14.30;At3g10420	tr|Q9CAE6|Q9CAE6_ARATH P-loop containing nucleoside triphosphate hydrolases superfamily protein OS=Arabidopsis thaliana OX=3702 GN=F13M14.30 PE=4 SV=1;tr|F4J3R7|F4J3R7_ARATH P-loop containing nucleoside triphosphate hydrolases superfamily protein OS=Arabid	1
F4J447;Q9LUG8		At3g23600	tr|F4J447|F4J447_ARATH Alpha/beta-Hydrolases superfamily protein OS=Arabidopsis thaliana OX=3702 GN=At3g23600 PE=4 SV=1;tr|Q9LUG8|Q9LUG8_ARATH AT3g23600/MDB19_9 OS=Arabidopsis thaliana OX=3702 GN=At3g23600 PE=2 SV=1	6	44921000	29069000	42841000	34374000	51754000	39514000
Q940S9;F4J4K6		At3g57890	tr|Q940S9|Q940S9_ARATH AT3g57890/T10K17_100 OS=Arabidopsis thaliana OX=3702 GN=At3g57890 PE=2 SV=1;tr|F4J4K6|F4J4K6_ARATH Tubulin binding cofactor C domain-containing protein OS=Arabidopsis thaliana OX=3702 GN=At3g57890 PE=4 SV=1	2	1059600	535820	574540	1708700	957380	1501100
F4J4N6;Q9M2K5		At3g58110;F9D24.20	tr|F4J4N6|F4J4N6_ARATH Uncharacterized protein OS=Arabidopsis thaliana OX=3702 GN=At3g58110 PE=4 SV=1;tr|Q9M2K5|Q9M2K5_ARATH Uncharacterized protein F9D24.20 OS=Arabidopsis thaliana OX=3702 GN=F9D24.20 PE=4 SV=1	1				757500	212950	114370
F4J504;O81235	Superoxide dismutase;Superoxide dismutase [Mn] 1, mitochondrial	MSD1	tr|F4J504|F4J504_ARATH Superoxide dismutase OS=Arabidopsis thaliana OX=3702 GN=MSD1 PE=1 SV=1;sp|O81235|SODM1_ARATH Superoxide dismutase [Mn] 1, mitochondrial OS=Arabidopsis thaliana OX=3702 GN=MSD1 PE=1 SV=2	2				1942200
F4J5A9;F4J5A7		At3g23900	tr|F4J5A9|F4J5A9_ARATH RNA recognition motif (RRM)-containing protein OS=Arabidopsis thaliana OX=3702 GN=At3g23900 PE=1 SV=1;tr|F4J5A7|F4J5A7_ARATH RNA recognition motif (RRM)-containing protein OS=Arabidopsis thaliana OX=3702 GN=At3g23900 PE=1 SV=1	1	365830			681920	884910	1650100	791020
F4J5J9;Q8RWQ9	Thiol protease aleurain-like	At3g45310	tr|F4J5J9|F4J5J9_ARATH Cysteine proteinases superfamily protein OS=Arabidopsis thaliana OX=3702 GN=At3g45310 PE=3 SV=1;sp|Q8RWQ9|ALEUL_ARATH Thiol protease aleurain-like OS=Arabidopsis thaliana OX=3702 GN=At3g45310 PE=2 SV=1	1				486700	786110	779230
F4J5M5;O49595	High mobility group B protein 1	HMGB1	tr|F4J5M5|F4J5M5_ARATH High mobility group B1 OS=Arabidopsis thaliana OX=3702 GN=HMGB1 PE=1 SV=1;sp|O49595|HMGB1_ARATH High mobility group B protein 1 OS=Arabidopsis thaliana OX=3702 GN=HMGB1 PE=1 SV=1	4	15198000	8281400	21315000	5044100	4736700	4542400
F4J5M9	Clathrin light chain 3		sp|F4J5M9|CLC3_ARATH Clathrin light chain 3 OS=Arabidopsis thaliana OX=3702 GN=At3g51890 PE=1 SV=1	2	2706300	1735900	1833900	1607200	1753500	1635100
F4J5S0;F4J5R9;F4J5S1	Clustered mitochondria protein homolog;Clustered mitochondria protein	At3g52140;FMT	tr|F4J5S0|F4J5S0_ARATH Clustered mitochondria protein homolog OS=Arabidopsis thaliana OX=3702 GN=NOXY38 PE=3 SV=1;tr|F4J5R9|F4J5R9_ARATH Clustered mitochondria protein homolog OS=Arabidopsis thaliana OX=3702 GN=NOXY38 PE=3 SV=1;sp|F4J5S1|CLU_ARATH Clustere	8	3772800	2678600	3567800	3063800	5381600	4170100
Q9SSJ0;F4J6A1	Eukaryotic translation initiation factor 3 subunit G	F24K9.7;EIF3G1	tr|Q9SSJ0|Q9SSJ0_ARATH Eukaryotic translation initiation factor 3 subunit G OS=Arabidopsis thaliana OX=3702 GN=F24K9.7 PE=2 SV=1;tr|F4J6A1|F4J6A1_ARATH Eukaryotic translation initiation factor 3 subunit G OS=Arabidopsis thaliana OX=3702 GN=EIF3G1 PE=3 SV=1	3	3171600	3188500	2525700	3198300	2984400	3488600
F4J6A8		At3g11450	tr|F4J6A8|F4J6A8_ARATH DnaJ and Myb-like DNA-binding domain-containing protein OS=Arabidopsis thaliana OX=3702 GN=At3g11450 PE=4 SV=1	8	5559700	16602000	14772000	7109600	5549300	4993900
F4J6F6	Probable serine/threonine protein kinase IREH1	IREH1	sp|F4J6F6|IREH1_ARATH Probable serine/threonine protein kinase IREH1 OS=Arabidopsis thaliana OX=3702 GN=IREH1 PE=1 SV=1	1					302010	397120
F4J6K6;Q9LK09	Syntaxin-32	SYP32	tr|F4J6K6|F4J6K6_ARATH Syntaxin of plants 32 OS=Arabidopsis thaliana OX=3702 GN=SYP32 PE=3 SV=1;sp|Q9LK09|SYP32_ARATH Syntaxin-32 OS=Arabidopsis thaliana OX=3702 GN=SYP32 PE=2 SV=1	1					350310
Q9M1E5;F4J6P6		F9K21.200;At3g45620	tr|Q9M1E5|Q9M1E5_ARATH Transducin/WD40 repeat-like superfamily protein OS=Arabidopsis thaliana OX=3702 GN=F9K21.200 PE=1 SV=1;tr|F4J6P6|F4J6P6_ARATH Transducin/WD40 repeat-like superfamily protein OS=Arabidopsis thaliana OX=3702 GN=At3g45620 PE=4 SV=1	2				251290		232640
F4J6Z1;Q9SVD7;F4I6V4;F4I6V2;Q93YP0;Q9CAB6	Ubiquitin-conjugating enzyme E2 variant 1D	UEV1D-4;UEV1D	tr|F4J6Z1|F4J6Z1_ARATH Ubiquitin E2 variant 1D-4 OS=Arabidopsis thaliana OX=3702 GN=UEV1D-4 PE=1 SV=1;sp|Q9SVD7|UEV1D_ARATH Ubiquitin-conjugating enzyme E2 variant 1D OS=Arabidopsis thaliana OX=3702 GN=UEV1D PE=1 SV=1	3	1277900			2230700	1300200	2689100
F4J737;F4J738	Importin beta-like SAD2 homolog	At3g59020	tr|F4J737|F4J737_ARATH ARM repeat superfamily protein OS=Arabidopsis thaliana OX=3702 GN=At3g59020 PE=1 SV=1;sp|F4J738|SAD2H_ARATH Importin beta-like SAD2 homolog OS=Arabidopsis thaliana OX=3702 GN=At3g59020 PE=1 SV=1	1				303000	135540	147880
F4J7I2;Q84WU2	Ubiquitin carboxyl-terminal hydrolase;Ubiquitin carboxyl-terminal hydrolase 13	UBP13	tr|F4J7I2|F4J7I2_ARATH Ubiquitin-specific protease 13 OS=Arabidopsis thaliana OX=3702 GN=UBP13 PE=3 SV=1;sp|Q84WU2|UBP13_ARATH Ubiquitin carboxyl-terminal hydrolase 13 OS=Arabidopsis thaliana OX=3702 GN=UBP13 PE=1 SV=1	4	3870000	1939000	4535600	2330900	5123100	3737100
F4J849;Q9LFA3	Probable monodehydroascorbate reductase, cytoplasmic isoform 3	MDAR1	tr|F4J849|F4J849_ARATH Monodehydroascorbate reductase 1 OS=Arabidopsis thaliana OX=3702 GN=MDAR1 PE=1 SV=1;sp|Q9LFA3|MDAR1_ARATH Monodehydroascorbate reductase 1, peroxisomal OS=Arabidopsis thaliana OX=3702 GN=MDAR1 PE=1 SV=1	15	82480000	57861000	99314000	104050000	117060000	109500000
F4J8C0		HRF1	tr|F4J8C0|F4J8C0_ARATH HRF1 protein OS=Arabidopsis thaliana OX=3702 GN=HRF1 PE=2 SV=1	1				492080
F4J8D3;A0A1I9LST8	Protein TPLATE	TPLATE	sp|F4J8D3|TPLAT_ARATH Protein TPLATE OS=Arabidopsis thaliana OX=3702 GN=TPLATE PE=1 SV=1;tr|A0A1I9LST8|A0A1I9LST8_ARATH ARM repeat superfamily protein OS=Arabidopsis thaliana OX=3702 GN=TPLATE PE=4 SV=1	6	2416300	2180300	1442800	1930500	2428900	1219500
F4J8K6		At3g11964	sp|F4J8K6|RRP5_ARATH rRNA biogenesis protein RRP5 OS=Arabidopsis thaliana OX=3702 GN=RRP5 PE=2 SV=2	16	5146900	14621000	15104000	13248000	11043000	11484000
F4J8L1		At3g12010	tr|F4J8L1|F4J8L1_ARATH C18orf8 OS=Arabidopsis thaliana OX=3702 GN=At3g12010 PE=4 SV=1	1		277410	266050	529170	290990	385940
F4J9A0		At3g53180	tr|F4J9A0|F4J9A0_ARATH Nodulin/glutamine synthase-like protein OS=Arabidopsis thaliana OX=3702 GN=NodGS PE=1 SV=1	6	1533600	860900	1027200	3850400	6101600	2854800
F4J9G2		At3g59780	tr|F4J9G2|F4J9G2_ARATH Rhodanese/Cell cycle control phosphatase superfamily protein OS=Arabidopsis thaliana OX=3702 GN=At3g59780 PE=4 SV=1	12	10754000	4791000	5048400	11376000	13481000	9814300
Q9LHN3;F4J9W8		At3g18860	tr|Q9LHN3|Q9LHN3_ARATH AT3g18860/MCB22_3 OS=Arabidopsis thaliana OX=3702 GN=At3g18860 PE=2 SV=1;tr|F4J9W8|F4J9W8_ARATH Transducin family protein / WD-40 repeat family protein OS=Arabidopsis thaliana OX=3702 GN=At3g18860 PE=4 SV=1	4	1732100	1039100	1485700	2018600	1884000	2361600
F4J9Z1;F4J9Y9;Q9LJ65		At3g19010	tr|F4J9Z1|F4J9Z1_ARATH 2-oxoglutarate (2OG) and Fe(II)-dependent oxygenase superfamily protein OS=Arabidopsis thaliana OX=3702 GN=At3g19010 PE=3 SV=1;tr|F4J9Y9|F4J9Y9_ARATH 2-oxoglutarate (2OG) and Fe(II)-dependent oxygenase superfamily protein OS=Arabidop	3				1348900	1254200	1069700
F4JAE0		At3g53390	tr|F4JAE0|F4JAE0_ARATH Transducin/WD40 repeat-like superfamily protein OS=Arabidopsis thaliana OX=3702 GN=At3g53390 PE=4 SV=1	1
F4JAV9;Q8RWY3;F4JY24;F4JY25	Putative chromatin-remodeling complex ATPase chain	CHR11;CHR17	tr|F4JAV9|F4JAV9_ARATH Chromatin-remodeling complex ATPase OS=Arabidopsis thaliana OX=3702 GN=CHR11 PE=3 SV=1;sp|Q8RWY3|ISW2_ARATH ISWI chromatin-remodeling complex ATPase CHR11 OS=Arabidopsis thaliana OX=3702 GN=CHR11 PE=1 SV=4;sp|F4JY24|CHR17_ARATH ISWI	16	12081000	10819000	12266000	8370800	11396000	10918000
F4JBH5;P49078;F4JBH6;A0A1I9LPY0	Asparagine synthetase [glutamine-hydrolyzing] 1	ASN1	tr|F4JBH5|F4JBH5_ARATH Glutamine-dependent asparagine synthase 1 OS=Arabidopsis thaliana OX=3702 GN=ASN1 PE=4 SV=1;sp|P49078|ASNS1_ARATH Asparagine synthetase [glutamine-hydrolyzing] 1 OS=Arabidopsis thaliana OX=3702 GN=ASN1 PE=2 SV=2;tr|F4JBH6|F4JBH6_ARAT	4	8032700	4091000	17510000	785940	1367900
F4JBU0;A0A1I9LT53		At3g60440	tr|F4JBU0|F4JBU0_ARATH Phosphoglycerate mutase family protein OS=Arabidopsis thaliana OX=3702 GN=At3g60440 PE=4 SV=1;tr|A0A1I9LT53|A0A1I9LT53_ARATH Phosphoglycerate mutase family protein OS=Arabidopsis thaliana OX=3702 GN=At3g60440 PE=4 SV=1	3			1093700	2207200	1295800	1050700
F4JBY2;Q8RWV0	Transketolase-1, chloroplastic	At3g60750;TKL-1	tr|F4JBY2|F4JBY2_ARATH Transketolase OS=Arabidopsis thaliana OX=3702 GN=AtTKL1 PE=1 SV=1;sp|Q8RWV0|TKTC1_ARATH Transketolase-1, chloroplastic OS=Arabidopsis thaliana OX=3702 GN=TKL-1 PE=1 SV=1	33	774310000	422330000	824400000	870450000	867310000	801040000
Q8LPS4;F4JC31		At3g06670	tr|Q8LPS4|Q8LPS4_ARATH At3g06670/T8E24.10 OS=Arabidopsis thaliana OX=3702 GN=At3g06670 PE=1 SV=1;tr|F4JC31|F4JC31_ARATH Binding protein OS=Arabidopsis thaliana OX=3702 GN=At3g06670 PE=1 SV=1	2				213920	207170	225430
F4JD01;P42742	Proteasome subunit beta type;Proteasome subunit beta type-1	PBF1	tr|F4JD01|F4JD01_ARATH Proteasome subunit beta OS=Arabidopsis thaliana OX=3702 GN=PBF1 PE=3 SV=1;sp|P42742|PSB1_ARATH Proteasome subunit beta type-1 OS=Arabidopsis thaliana OX=3702 GN=PBF1 PE=1 SV=2	3	4496000	2183500	1558700	5239700	3171700	3617100	5139700
F4JEL4;P41376;A8MRZ7;F4JEL5;A0A1I9LSZ7;P41377;F4HV96;Q9CAI7	Eukaryotic initiation factor 4A-1;Eukaryotic initiation factor 4A-2;Eukaryotic initiation factor 4A-3	EIF4A1;TIF4A-1;TIF4A-2;EIF4A-2;TIF4A-3	tr|F4JEL4|F4JEL4_ARATH Eukaryotic translation initiation factor 4A1 OS=Arabidopsis thaliana OX=3702 GN=EIF4A1 PE=1 SV=1;sp|P41376|IF4A1_ARATH Eukaryotic initiation factor 4A-1 OS=Arabidopsis thaliana OX=3702 GN=TIF4A-1 PE=1 SV=1;tr|A8MRZ7|A8MRZ7_ARATH Euka	22	138700000	117400000	136280000	144700000	167590000	170550000
F4JEX5		At3g27120	sp|F4JEX5|FIGL1_ARATH ATPase family AAA domain-containing protein FIGL1 OS=Arabidopsis thaliana OX=3702 GN=FIGL1 PE=2 SV=2	1	1424700	1618600	614010	1595000	1475300	466320
F4JF21		PDE312	sp|F4JF21|PTA10_ARATH Protein PLASTID TRANSCRIPTIONALLY ACTIVE 10 OS=Arabidopsis thaliana OX=3702 GN=PTAC10 PE=1 SV=1	15	42855000	28960000	13660000	21615000	15633000	18035000
F4JF64;Q9SXJ7	Chaperone protein ClpC2, chloroplastic	HSP93-III;CLPC2	tr|F4JF64|F4JF64_ARATH Clp ATPase OS=Arabidopsis thaliana OX=3702 GN=HSP93-III PE=3 SV=1;sp|Q9SXJ7|CLPC2_ARATH Chaperone protein ClpC2, chloroplastic OS=Arabidopsis thaliana OX=3702 GN=CLPC2 PE=1 SV=1	3	983210	1439100	1681000	863710	2872600	1408100
F4JFK6;F4JFK4;Q9SSE9	Lysine-specific demethylase JMJ25	IBM1;JMJ25	tr|F4JFK6|F4JFK6_ARATH Transcription factor jumonji (JmjC) domain-containing protein OS=Arabidopsis thaliana OX=3702 GN=IBM1 PE=4 SV=1;tr|F4JFK4|F4JFK4_ARATH Transcription factor jumonji (JmjC) domain-containing protein OS=Arabidopsis thaliana OX=3702 GN=I	3				485970
F4JFN3		Hsp89.1	sp|F4JFN3|HS906_ARATH Heat shock protein 90-6, mitochondrial OS=Arabidopsis thaliana OX=3702 GN=HSP90-6 PE=1 SV=1	6	13444000	8372600	12393000	13475000	15106000	18869000
F4JFR2;F4JFR1;Q940U6	Protein FLUORESCENT IN BLUE LIGHT, chloroplastic	FLU	tr|F4JFR2|F4JFR2_ARATH Tetratricopeptide repeat (TPR)-like superfamily protein OS=Arabidopsis thaliana OX=3702 GN=FLU PE=4 SV=1;tr|F4JFR1|F4JFR1_ARATH Tetratricopeptide repeat (TPR)-like superfamily protein OS=Arabidopsis thaliana OX=3702 GN=FLU PE=4 SV=1;	1	544940	356590	410420	660720	3488200	696550	1891700
F4JFY4;F4JFY5;Q42592	L-ascorbate peroxidase S, chloroplastic/mitochondrial	SAPX;APXS	tr|F4JFY4|F4JFY4_ARATH Stromal ascorbate peroxidase OS=Arabidopsis thaliana OX=3702 GN=SAPX PE=3 SV=1;tr|F4JFY5|F4JFY5_ARATH Stromal ascorbate peroxidase OS=Arabidopsis thaliana OX=3702 GN=SAPX PE=3 SV=1;sp|Q42592|APXS_ARATH L-ascorbate peroxidase S, chlor	6	17356000	4947300	5358700	17393000	8907000	14654000
F4JG94;Q9SEU8	Thioredoxin M2, chloroplastic	ATHM2	tr|F4JG94|F4JG94_ARATH Thioredoxin superfamily protein OS=Arabidopsis thaliana OX=3702 GN=ATHM2 PE=4 SV=1;sp|Q9SEU8|TRXM2_ARATH Thioredoxin M2, chloroplastic OS=Arabidopsis thaliana OX=3702 GN=TRXM2 PE=1 SV=2	5	18086000	21037000	32688000	7774100	12935000	13329000
F4JGB9;Q7Y1Z8		At4g04320	tr|F4JGB9|F4JGB9_ARATH Malonyl-CoA decarboxylase family protein OS=Arabidopsis thaliana OX=3702 GN=At4g04320 PE=4 SV=1;tr|Q7Y1Z8|Q7Y1Z8_ARATH Malonyl-CoA decarboxylase family protein OS=Arabidopsis thaliana OX=3702 GN=At4g04320 PE=2 SV=1	1		70517		39757		102090
F4JGL5;Q94BV7;A0A1P8B848;F4JJJ3	External alternative NAD(P)H-ubiquinone oxidoreductase B2, mitochondrial	NDB2	tr|F4JGL5|F4JGL5_ARATH NAD(P)H dehydrogenase B2 OS=Arabidopsis thaliana OX=3702 GN=NDB2 PE=4 SV=1;sp|Q94BV7|NDB2_ARATH External alternative NAD(P)H-ubiquinone oxidoreductase B2, mitochondrial OS=Arabidopsis thaliana OX=3702 GN=NDB2 PE=1 SV=1	3				3520600	2887200	2832200
F4JGR5	Pyrophosphate--fructose 6-phosphate 1-phosphotransferase subunit beta 2	PFP-BETA2	sp|F4JGR5|PFPB2_ARATH Pyrophosphate--fructose 6-phosphate 1-phosphotransferase subunit beta 2 OS=Arabidopsis thaliana OX=3702 GN=PFP-BETA2 PE=3 SV=1	10	9563000	7762800	8139400	6175000	10607000	10816000	3893500
F4JHB6;Q39196	Probable aquaporin PIP1-4	PIP1;4;PIP1.4	tr|F4JHB6|F4JHB6_ARATH Plasma membrane intrinsic protein 14 OS=Arabidopsis thaliana OX=3702 GN=PIP1:4 PE=3 SV=1;sp|Q39196|PIP14_ARATH Probable aquaporin PIP1-4 OS=Arabidopsis thaliana OX=3702 GN=PIP1.4 PE=1 SV=1	1	5918400	6424700	6677400	3162500	4374300	3263400
F4JHJ0;Q8L7U4		At4g02450	tr|F4JHJ0|F4JHJ0_ARATH HSP20-like chaperones superfamily protein OS=Arabidopsis thaliana OX=3702 GN=At4g02450 PE=1 SV=1;sp|Q8L7U4|P23A_ARATH Co-chaperone protein p23-1 OS=Arabidopsis thaliana OX=3702 GN=P23-1 PE=1 SV=1	4	1990000	1443900	3315300	3920000	3370300	4174500	4586700
F4JHS0;Q9M156	UDP-glycosyltransferase 72B1	GT72B1;UGT72B1	tr|F4JHS0|F4JHS0_ARATH UDP-Glycosyltransferase superfamily protein OS=Arabidopsis thaliana OX=3702 GN=GT72B1 PE=4 SV=1;sp|Q9M156|U72B1_ARATH UDP-glycosyltransferase 72B1 OS=Arabidopsis thaliana OX=3702 GN=UGT72B1 PE=1 SV=1	2	971720	542670		1738900	1215000	1405500
O04619;F4JHS4;A0A1P8B4I5	Mitochondrial adenine nucleotide transporter ADNT1	ADNT1	sp|O04619|ADNT1_ARATH Mitochondrial adenine nucleotide transporter ADNT1 OS=Arabidopsis thaliana OX=3702 GN=ADNT1 PE=1 SV=1;tr|F4JHS4|F4JHS4_ARATH Adenine nucleotide transporter 1 OS=Arabidopsis thaliana OX=3702 GN=ADNT1 PE=1 SV=1;tr|A0A1P8B4I5|A0A1P8B4I5_	5	1384500	4425000	4844300	3449500	4220800	5104600
F4JI64;F4JI63		At4g03200	tr|F4JI64|F4JI64_ARATH Catalytics OS=Arabidopsis thaliana OX=3702 GN=At4g03200 PE=4 SV=1;tr|F4JI63|F4JI63_ARATH Catalytics OS=Arabidopsis thaliana OX=3702 GN=At4g03200 PE=1 SV=1	5	4023400	2153600	2533400	1333100	2841900	2445100
F4JIM7;Q93Z16	Dolichyl-diphosphooligosaccharide--protein glycosyltransferase subunit 2	HAP6;RPN2	tr|F4JIM7|F4JIM7_ARATH Ribophorin II (RPN2) family protein OS=Arabidopsis thaliana OX=3702 GN=HAP6 PE=1 SV=2;sp|Q93Z16|RPN2_ARATH Dolichyl-diphosphooligosaccharide--protein glycosyltransferase subunit 2 OS=Arabidopsis thaliana OX=3702 GN=RPN2 PE=1 SV=1	12	29818000	22257000	32434000	23869000	33115000	35990000	13678000
Q9SZB3;F4JIW8;B3H6K6		F17M5.120;FLDH	tr|Q9SZB3|Q9SZB3_ARATH NAD(P)-binding Rossmann-fold superfamily protein OS=Arabidopsis thaliana OX=3702 GN=FLDH PE=2 SV=1;tr|F4JIW8|F4JIW8_ARATH NAD(P)-binding Rossmann-fold superfamily protein OS=Arabidopsis thaliana OX=3702 GN=FLDH PE=4 SV=1;tr|B3H6K6|B3	4	2717000	2541400	2758300	2681400	3111500	3820900
Q8S944;F4JJ15;A0A1P8AX46	Dynamin-related protein 3A	DRP3A	sp|Q8S944|DRP3A_ARATH Dynamin-related protein 3A OS=Arabidopsis thaliana OX=3702 GN=DRP3A PE=1 SV=2;tr|F4JJ15|F4JJ15_ARATH Dynamin-related protein 3A OS=Arabidopsis thaliana OX=3702 GN=DRP3A PE=3 SV=1;tr|A0A1P8AX46|A0A1P8AX46_ARATH Dynamin related protein	7	30334000	34772000	38806000	27433000	31935000	37035000	16570000
F4JJ94;P42643	14-3-3-like protein GF14 chi	GRF1	tr|F4JJ94|F4JJ94_ARATH General regulatory factor 1 OS=Arabidopsis thaliana OX=3702 GN=GRF1 PE=1 SV=1;sp|P42643|14331_ARATH 14-3-3-like protein GF14 chi OS=Arabidopsis thaliana OX=3702 GN=GRF1 PE=1 SV=3	11	24013000	14840000	19197000	32145000	37264000	33548000
Q3E7I4;Q94JY0;F4JJY7		At4g34090;F28A23.80	tr|Q3E7I4|Q3E7I4_ARATH Cyclin delta-3 OS=Arabidopsis thaliana OX=3702 GN=At4g34090 PE=4 SV=3;sp|Q94JY0|PAB_ARATH Protein IN CHLOROPLAST ATPASE BIOGENESIS, chloroplastic OS=Arabidopsis thaliana OX=3702 GN=PAB PE=1 SV=1;tr|F4JJY7|F4JJY7_ARATH Cyclin delta-3	8	5959400	2777000	4200200	5551400	4221800	5470900
O81815;F4JK85		MO1	sp|O81815|MO1_ARATH Monooxygenase 1 OS=Arabidopsis thaliana OX=3702 GN=MO1 PE=2 SV=1;tr|F4JK85|F4JK85_ARATH Monooxygenase 1 OS=Arabidopsis thaliana OX=3702 GN=MO1 PE=4 SV=2	4	570610		350900	7300000	5309100	7815400
F4JKH6		At4g28080	sp|F4JKH6|TSS_ARATH Protein TSS OS=Arabidopsis thaliana OX=3702 GN=TSS PE=1 SV=1	25	22957000	28415000	27654000	12462000	20779000	9926000
F4JKZ9		At4g16060	tr|F4JKZ9|F4JKZ9_ARATH Uncharacterized protein OS=Arabidopsis thaliana OX=3702 GN=At4g16060 PE=1 SV=1	3	2155300	1421200	747700	1374700	1749900	1545800	1317000
F4JL02		At4g16080	tr|F4JL02|F4JL02_ARATH Uncharacterized protein OS=Arabidopsis thaliana OX=3702 GN=At4g16080 PE=4 SV=1	1	3013000		5907100			4358400
F4JL11;F4HXL3;Q9FWY7	Importin subunit alpha-2	IMPA2	sp|F4JL11|IMPA2_ARATH Importin subunit alpha-2 OS=Arabidopsis thaliana OX=3702 GN=IMPA2 PE=1 SV=1	8	6612900	3590100	5752600	8744900	7065200	7405500
F4JLJ2	Non-lysosomal glucosylceramidase	At4g10060	tr|F4JLJ2|F4JLJ2_ARATH Non-lysosomal glucosylceramidase OS=Arabidopsis thaliana OX=3702 GN=At4g10060 PE=3 SV=1	5	2562100	3613500	3583800	2104500	3252200	2208400
F4JLM5;F4J2W0		At4g10320	sp|F4JLM5|SYIC_ARATH Isoleucine--tRNA ligase, cytoplasmic OS=Arabidopsis thaliana OX=3702 GN=At4g10320 PE=2 SV=1	64	2961300000	4347600000	4506900000	2336400000	3776800000	4018300000
F4JLP5;A8MS68	Dihydrolipoyl dehydrogenase 2, chloroplastic;Dihydrolipoyl dehydrogenase 1, chloroplastic	LPD2;LPD1	sp|F4JLP5|PLPD2_ARATH Dihydrolipoyl dehydrogenase 2, chloroplastic OS=Arabidopsis thaliana OX=3702 GN=LPD2 PE=2 SV=2;sp|A8MS68|PLPD1_ARATH Dihydrolipoyl dehydrogenase 1, chloroplastic OS=Arabidopsis thaliana OX=3702 GN=LPD1 PE=2 SV=1	4	1263400	650610	1878800	1019400
F4JLQ2;Q5Q0B6		At4g16180	tr|F4JLQ2|F4JLQ2_ARATH Transmembrane protein OS=Arabidopsis thaliana OX=3702 GN=At4g16180 PE=4 SV=1	14	10701000	18337000	18680000	6547000	16104000	17690000
F4JLY4;O49652;Q9STI1		CYP706A1;T12H17.100	tr|F4JLY4|F4JLY4_ARATH Cytochrome P450, family 706, subfamily A, polypeptide 1 OS=Arabidopsis thaliana OX=3702 GN=CYP706A1 PE=3 SV=1;tr|O49652|O49652_ARATH Cytochrome P450 - like protein OS=Arabidopsis thaliana OX=3702 GN=cytochrome P450 PE=2 SV=1	10	5156000	4253300	2757900	5083200	6408300	7205300
Q944J2;F4JM17;Q8VZA8;F4JM15		At4g28706	tr|Q944J2|Q944J2_ARATH At4g29227 OS=Arabidopsis thaliana OX=3702 GN=At4g28706 PE=2 SV=1;tr|F4JM17|F4JM17_ARATH PfkB-like carbohydrate kinase family protein OS=Arabidopsis thaliana OX=3702 GN=At4g28706 PE=3 SV=1;tr|Q8VZA8|Q8VZA8_ARATH PfkB-like carbohydrate	1	449940			509610	278140	483370	828630
F4JM19;A0A1P8ARX4;F4I460	Myosin-14;Myosin-8	XI-H;XI-B	sp|F4JM19|MYO14_ARATH Myosin-14 OS=Arabidopsis thaliana OX=3702 GN=XI-H PE=3 SV=1;tr|A0A1P8ARX4|A0A1P8ARX4_ARATH Myosin XI B OS=Arabidopsis thaliana OX=3702 GN=XIB PE=3 SV=1;sp|F4I460|MYO8_ARATH Myosin-8 OS=Arabidopsis thaliana OX=3702 GN=XI-B PE=3 SV=1	2	943480		902850	1752000	979950	439130
F4JMK8;O65202	Acyl-coenzyme A oxidase;Peroxisomal acyl-coenzyme A oxidase 1	ACX1	tr|F4JMK8|F4JMK8_ARATH Acyl-coenzyme A oxidase OS=Arabidopsis thaliana OX=3702 GN=ACX1 PE=3 SV=1;sp|O65202|ACOX1_ARATH Peroxisomal acyl-coenzyme A oxidase 1 OS=Arabidopsis thaliana OX=3702 GN=ACX1 PE=1 SV=1	1			719660	1013500		1250900
Q9SAR5;F4JN13;F4JN17	Ankyrin repeat domain-containing protein 2	AKR2	sp|Q9SAR5|AKR2A_ARATH Ankyrin repeat domain-containing protein 2A OS=Arabidopsis thaliana OX=3702 GN=AKR2A PE=1 SV=2;tr|F4JN13|F4JN13_ARATH Ankyrin repeat-containing protein 2 OS=Arabidopsis thaliana OX=3702 GN=AKR2 PE=4 SV=1;tr|F4JN17|F4JN17_ARATH Ankyrin	5	1018200		1814600	3746600	8206500	6067900
F4JNE1		At4g17100	tr|F4JNE1|F4JNE1_ARATH Poly(U)-specific endoribonuclease-B protein OS=Arabidopsis thaliana OX=3702 GN=At4g17100 PE=4 SV=2	2	575420	845080	908430	588610	575730	676400
F4JNE4;F4JNE3;F4JNE2		At4g17140	tr|F4JNE4|F4JNE4_ARATH Pleckstrin homology (PH) domain-containing protein OS=Arabidopsis thaliana OX=3702 GN=At4g17140 PE=4 SV=1;tr|F4JNE3|F4JNE3_ARATH Pleckstrin homology (PH) domain-containing protein OS=Arabidopsis thaliana OX=3702 GN=At4g17140 PE=4 SV=	5	2763200		3474800	1233000	1871800	1659700
F4JNT9;F4JNU3;F4JNU2;Q494N5;F4JNU1		At4g35785	tr|F4JNT9|F4JNT9_ARATH RNA-binding (RRM/RBD/RNP motifs) family protein OS=Arabidopsis thaliana OX=3702 GN=At4g35785 PE=4 SV=2;tr|F4JNU3|F4JNU3_ARATH RNA-binding (RRM/RBD/RNP motifs) family protein OS=Arabidopsis thaliana OX=3702 GN=At4g35785 PE=4 SV=1;tr|F	5	736280	3866300	13479000	4090700	8483500	7490900
Q8RY73;F4JP90;F4JP92	Decapping nuclease DXO homolog, chloroplastic	At4g17620	sp|Q8RY73|DXO_ARATH Decapping nuclease DXO homolog, chloroplastic OS=Arabidopsis thaliana OX=3702 GN=At4g17620 PE=1 SV=1;tr|F4JP90|F4JP90_ARATH Glycine-rich protein OS=Arabidopsis thaliana OX=3702 GN=At4g17620 PE=1 SV=1;tr|F4JP92|F4JP92_ARATH Glycine-rich	2	1454500		1063100	772910	837260	1108500
F4JPD8;Q8LAH8;O49203	Nucleoside diphosphate kinase;Nucleoside diphosphate kinase IV, chloroplastic/mitochondrial;Nucleoside diphosphate kinase III, chloroplastic/mitochondrial	At4g23895;NDK4;NDPK3	tr|F4JPD8|F4JPD8_ARATH Nucleoside diphosphate kinase OS=Arabidopsis thaliana OX=3702 GN=At4g23895 PE=3 SV=1;sp|Q8LAH8|NDK4_ARATH Nucleoside diphosphate kinase IV, chloroplastic/mitochondrial OS=Arabidopsis thaliana OX=3702 GN=NDK4 PE=1 SV=2;sp|O49203|NDK3_	4	1765100	8856100	9452800	7731600	6238200	8414400	6797500
F4JPJ7;P19456;Q43128;A0A1P8B2U9;A0A1P8B2Y6;Q9SJB3;A0A1I9LS30;Q9LY32	ATPase 2, plasma membrane-type	HA2;AHA2	tr|F4JPJ7|F4JPJ7_ARATH Plasma membrane ATPase OS=Arabidopsis thaliana OX=3702 GN=HA2 PE=1 SV=1;sp|P19456|PMA2_ARATH ATPase 2, plasma membrane-type OS=Arabidopsis thaliana OX=3702 GN=AHA2 PE=1 SV=2	4	5767600	3430700	4689100	3983100	4027900	5797700
F4JPZ7;Q9C5C4	Acetylornithine deacetylase	At4g17830	tr|F4JPZ7|F4JPZ7_ARATH Peptidase M20/M25/M40 family protein OS=Arabidopsis thaliana OX=3702 GN=At4g17830 PE=4 SV=1;sp|Q9C5C4|ARGE_ARATH Acetylornithine deacetylase OS=Arabidopsis thaliana OX=3702 GN=At4g17830 PE=2 SV=1	4	1904400	1623800	1434600	3907500	1755100	2116800
F4JQ55;Q9STX5	Endoplasmin homolog	SHD	tr|F4JQ55|F4JQ55_ARATH Chaperone protein htpG family protein OS=Arabidopsis thaliana OX=3702 GN=SHD PE=1 SV=1;sp|Q9STX5|ENPL_ARATH Endoplasmin homolog OS=Arabidopsis thaliana OX=3702 GN=HSP90-7 PE=1 SV=1	33	132880000	172470000	166490000	127840000	162440000	156120000
F4JQ90;F4JQ92;A0A1P8B635;F4JQ91		At4g30310	tr|F4JQ90|F4JQ90_ARATH FGGY family of carbohydrate kinase OS=Arabidopsis thaliana OX=3702 GN=At4g30310 PE=1 SV=1;tr|F4JQ92|F4JQ92_ARATH FGGY family of carbohydrate kinase OS=Arabidopsis thaliana OX=3702 GN=At4g30310 PE=4 SV=1;tr|A0A1P8B635|A0A1P8B635_ARATH	4	1412800	1231300	1115600	1562800	1969300	756550	1326100
F4JQE2		At4g30720	tr|F4JQE2|F4JQE2_ARATH FAD/NAD(P)-binding oxidoreductase family protein OS=Arabidopsis thaliana OX=3702 GN=PDE327 PE=4 SV=1	3	1132300				449270	420310
F4JQG2;O23212	Splicing factor U2af large subunit A	ATU2AF65A;U2AF65A	tr|F4JQG2|F4JQG2_ARATH U2 snRNP auxiliary factor large subunit OS=Arabidopsis thaliana OX=3702 GN=ATU2AF65A PE=3 SV=1;sp|O23212|U2A2A_ARATH Splicing factor U2af large subunit A OS=Arabidopsis thaliana OX=3702 GN=U2AF65A PE=1 SV=2	5	14133000	5779700	3532000	15897000	3593900	4405700
F4JQY4;Q9SB48	NADPH--cytochrome P450 reductase;NADPH--cytochrome P450 reductase 1	ATR1	tr|F4JQY4|F4JQY4_ARATH NADPH--cytochrome P450 reductase OS=Arabidopsis thaliana OX=3702 GN=ATR1 PE=1 SV=1;sp|Q9SB48|NCPR1_ARATH NADPH--cytochrome P450 reductase 1 OS=Arabidopsis thaliana OX=3702 GN=ATR1 PE=1 SV=1	2			235650	595780	181610	377160
F4JRE0	Transmembrane 9 superfamily member 12	TMN12	sp|F4JRE0|TMN12_ARATH Transmembrane 9 superfamily member 12 OS=Arabidopsis thaliana OX=3702 GN=TMN12 PE=2 SV=1	2	751450	627810	891630	709200	579670	446730	424510
F4JRH9;Q9STZ8		ENODL19;T20K18.230	tr|F4JRH9|F4JRH9_ARATH Early nodulin-like protein 19 OS=Arabidopsis thaliana OX=3702 GN=ENODL19 PE=4 SV=1;tr|Q9STZ8|Q9STZ8_ARATH At4g12880 OS=Arabidopsis thaliana OX=3702 GN=AtENODL19 PE=2 SV=1	2	1645500	2994000	995040	1016700	1023100	1214600
Q8VYA4;F4JRN8		F28A21.220;At4g18810	tr|Q8VYA4|Q8VYA4_ARATH At4g18810 OS=Arabidopsis thaliana OX=3702 GN=At4g18810 PE=2 SV=1;tr|F4JRN8|F4JRN8_ARATH NAD(P)-binding Rossmann-fold superfamily protein OS=Arabidopsis thaliana OX=3702 GN=At4g18810 PE=4 SV=1	2				382030	304130	324920
F4JRT7;Q9SW21	Acyl carrier protein;Acyl carrier protein 4, chloroplastic	ACP4	tr|F4JRT7|F4JRT7_ARATH Acyl carrier protein 4 OS=Arabidopsis thaliana OX=3702 GN=ACP4 PE=4 SV=1;sp|Q9SW21|ACP4_ARATH Acyl carrier protein 4, chloroplastic OS=Arabidopsis thaliana OX=3702 GN=ACP4 PE=2 SV=1	2	5894500	1751100	490190	282010	861690	1150600
F4JRY2;Q8LD27	Proteasome subunit beta type;Proteasome subunit beta type-6	PBA1	tr|F4JRY2|F4JRY2_ARATH Proteasome subunit beta OS=Arabidopsis thaliana OX=3702 GN=PBA1 PE=3 SV=1;sp|Q8LD27|PSB6_ARATH Proteasome subunit beta type-6 OS=Arabidopsis thaliana OX=3702 GN=PBA1 PE=1 SV=2	2	571990		3839000	3057600	2944800	4011600
F4JRY9;Q8GUN1		At4g31340	tr|F4JRY9|F4JRY9_ARATH Myosin heavy chain-like protein OS=Arabidopsis thaliana OX=3702 GN=At4g31340 PE=4 SV=1;tr|Q8GUN1|Q8GUN1_ARATH AT4G31340 protein OS=Arabidopsis thaliana OX=3702 GN=At4g31340 PE=2 SV=1	3	2716400	2359600	2453100	2751200	2090400	1931700
F4JSK5;Q93ZG9	Peptidyl-prolyl cis-trans isomerase;Peptidyl-prolyl cis-trans isomerase FKBP53	FKBP53	tr|F4JSK5|F4JSK5_ARATH Peptidylprolyl isomerase OS=Arabidopsis thaliana OX=3702 GN=FKBP53 PE=1 SV=1;sp|Q93ZG9|FKB53_ARATH Peptidyl-prolyl cis-trans isomerase FKBP53 OS=Arabidopsis thaliana OX=3702 GN=FKBP53 PE=1 SV=1	3	1815700	4583500	3702800	2840500	1876500	1898900
F4JSM3;Q8LPQ6	ABC transporter B family member 28	NAP8;ABCB28	tr|F4JSM3|F4JSM3_ARATH Non-intrinsic ABC protein 8 OS=Arabidopsis thaliana OX=3702 GN=ABCB28 PE=4 SV=1;sp|Q8LPQ6|AB28B_ARATH ABC transporter B family member 28 OS=Arabidopsis thaliana OX=3702 GN=ABCB28 PE=2 SV=1	3	1329600	1165200	1540200	1493500	653680	1661900
F4JT64;Q940J8	Pectin acetylesterase 7	At4g19410;PAE7	tr|F4JT64|F4JT64_ARATH Pectin acetylesterase OS=Arabidopsis thaliana OX=3702 GN=PAE7 PE=3 SV=1;sp|Q940J8|PAE7_ARATH Pectin acetylesterase 7 OS=Arabidopsis thaliana OX=3702 GN=PAE7 PE=2 SV=1	10	55590000	57953000	66453000	33942000	48354000	46574000
F4JTD2	Putative rRNA methyltransferase	At4g25730	tr|F4JTD2|F4JTD2_ARATH Putative rRNA methyltransferase OS=Arabidopsis thaliana OX=3702 GN=At4g25730 PE=1 SV=1	8	250850	3129200	2752500	9627700	14934000	4323200
F4JTF2;Q8GUP3		At4g31880	tr|F4JTF2|F4JTF2_ARATH Transcriptional regulator OS=Arabidopsis thaliana OX=3702 GN=At4g31880 PE=1 SV=1;tr|Q8GUP3|Q8GUP3_ARATH Transcriptional regulator OS=Arabidopsis thaliana OX=3702 GN=At4g31880 PE=1 SV=1	10	19815000	10960000	21866000	13810000	8247300	8334200	13604000
F4JTI1;F4IRM4			sp|F4JTI1|PHOX4_ARATH Protein PHOX4 OS=Arabidopsis thaliana OX=3702 GN=PHOX4 PE=2 SV=1	5	5355900	4587300	5128400	5280900	2948400	2440200
F4JTJ6;Q8L5Y9	Pantothenate kinase 2	PANK2	tr|F4JTJ6|F4JTJ6_ARATH Pantothenate kinase 2 OS=Arabidopsis thaliana OX=3702 GN=PANK2 PE=1 SV=1;sp|Q8L5Y9|PANK2_ARATH Pantothenate kinase 2 OS=Arabidopsis thaliana OX=3702 GN=PANK2 PE=1 SV=2	2					663650	951730
Q8S9L3;F4JTK8	Aminoacylase-1	At4g38220	tr|Q8S9L3|Q8S9L3_ARATH AT4g38220/F20D10_340 OS=Arabidopsis thaliana OX=3702 GN=AQI PE=2 SV=1;tr|F4JTK8|F4JTK8_ARATH Peptidase M20/M25/M40 family protein OS=Arabidopsis thaliana OX=3702 GN=AQI PE=4 SV=1	9	13569000	8193400	13744000	12841000	13667000	17271000
F4JTL2;Q8LAA8;F4JTL0		At4g38225	tr|F4JTL2|F4JTL2_ARATH Glycerol kinase OS=Arabidopsis thaliana OX=3702 GN=At4g38225 PE=4 SV=1;tr|Q8LAA8|Q8LAA8_ARATH Glycerol kinase OS=Arabidopsis thaliana OX=3702 GN=At4g38225 PE=2 SV=1;tr|F4JTL0|F4JTL0_ARATH Glycerol kinase OS=Arabidopsis thaliana OX=37	1	649720	682740	245600	684270	381170	174440	720310
F4JTL3	Calcium-dependent protein kinase 26;Calcium-dependent protein kinase 6;Calcium-dependent protein kinase 5	CPK26;CPK6;CPK5	tr|F4JTL3|F4JTL3_ARATH Calcium-dependent protein kinase 26 OS=Arabidopsis thaliana OX=3702 GN=CPK26 PE=4 SV=1;sp|Q9SZM3|CDPKQ_ARATH Calcium-dependent protein kinase 26 OS=Arabidopsis thaliana OX=3702 GN=CPK26 PE=2 SV=1;sp|Q38872|CDPK6_ARATH Calcium-depende	2	5747700	2636700	1911000	6978300	8007000	9283000
F4JTQ0;Q9SZN1	V-type proton ATPase subunit B2	At4g38510;VHA-B2	tr|F4JTQ0|F4JTQ0_ARATH ATPase, V1 complex, subunit B protein OS=Arabidopsis thaliana OX=3702 GN=VAB2 PE=1 SV=1;sp|Q9SZN1|VATB2_ARATH V-type proton ATPase subunit B2 OS=Arabidopsis thaliana OX=3702 GN=VHA-B2 PE=1 SV=1	2	2939600	1270100	1240300	2527700	2223500	2310200
F4JU04;Q8H121;F4JU03		At4g19880	tr|F4JU04|F4JU04_ARATH Glutathione S-transferase family protein OS=Arabidopsis thaliana OX=3702 GN=At4g19880 PE=1 SV=1;tr|Q8H121|Q8H121_ARATH Glutathione S-transferase family protein OS=Arabidopsis thaliana OX=3702 GN=At4g19880 PE=1 SV=1;tr|F4JU03|F4JU03_A	5			1395200	2339600	4163300	4182200
Q8VXX0;F4JUM1;F4JUM3;Q9SIJ7		At4g14160	tr|Q8VXX0|Q8VXX0_ARATH Protein transport protein SEC23 OS=Arabidopsis thaliana OX=3702 GN=At4g14160 PE=1 SV=1;tr|F4JUM1|F4JUM1_ARATH Protein transport protein SEC23 OS=Arabidopsis thaliana OX=3702 GN=At4g14160 PE=1 SV=1;tr|F4JUM3|F4JUM3_ARATH Protein trans	7	1591600		1446400	2779600	3190600	3105500	1577500
F4JV86;Q9SVI9		At4g39040;F19H22.140	tr|F4JV86|F4JV86_ARATH RNA-binding CRS1 / YhbY (CRM) domain protein OS=Arabidopsis thaliana OX=3702 GN=CFM4 PE=1 SV=1;tr|Q9SVI9|Q9SVI9_ARATH At4g39040 OS=Arabidopsis thaliana OX=3702 GN=CFM4 PE=1 SV=1	1				181360		150280
F4JVC5;Q9T034	Probable phenylalanine--tRNA ligase alpha subunit	At4g39280	tr|F4JVC5|F4JVC5_ARATH Phenylalanyl-tRNA synthetase, putative / phenylalanine-tRNA ligase OS=Arabidopsis thaliana OX=3702 GN=At4g39280 PE=4 SV=1;sp|Q9T034|SYFA_ARATH Phenylalanine--tRNA ligase alpha subunit, cytoplasmic OS=Arabidopsis thaliana OX=3702 GN=A	6	1082700	12262000	8302300	4287800	6862800	4808800
F4JVN6	Tripeptidyl-peptidase 2	TPP2	sp|F4JVN6|TPPII_ARATH Tripeptidyl-peptidase 2 OS=Arabidopsis thaliana OX=3702 GN=TPP2 PE=1 SV=1	15	22311000	15264000	13443000	8495800	9091900	10989000
Q94JS1;F4JVS4		At4g26860	tr|Q94JS1|Q94JS1_ARATH Pyridoxal phosphate homeostasis protein OS=Arabidopsis thaliana OX=3702 GN=At4g26860 PE=1 SV=1;tr|F4JVS4|F4JVS4_ARATH Pyridoxal phosphate homeostasis protein OS=Arabidopsis thaliana OX=3702 GN=At4g26860 PE=1 SV=1	1	379250			295440	90556	205430
F4JWF7;F4JWF6;Q9LFN6;Q56XG6;F4JWF3	DEAD-box ATP-dependent RNA helicase 56;DEAD-box ATP-dependent RNA helicase 15	At5g11200;RH56;RH15;At5g11170	tr|F4JWF7|F4JWF7_ARATH DEAD/DEAH box RNA helicase family protein OS=Arabidopsis thaliana OX=3702 GN=UAP56b PE=4 SV=1;tr|F4JWF6|F4JWF6_ARATH DEAD/DEAH box RNA helicase family protein OS=Arabidopsis thaliana OX=3702 GN=UAP56b PE=4 SV=1;sp|Q9LFN6|RH56_ARATH D	5	19026000	13687000	16784000	13460000	15818000	15962000	7539200
F4JXC2		At5g53800	tr|F4JXC2|F4JXC2_ARATH Nucleic acid-binding protein OS=Arabidopsis thaliana OX=3702 GN=MGN6.19 PE=4 SV=1	1					1857100	761880	472690
F4JXD5;Q9ZSK4	Actin-depolymerizing factor 3	ADF3	tr|F4JXD5|F4JXD5_ARATH Actin depolymerizing factor 3 OS=Arabidopsis thaliana OX=3702 GN=ADF3 PE=3 SV=1;sp|Q9ZSK4|ADF3_ARATH Actin-depolymerizing factor 3 OS=Arabidopsis thaliana OX=3702 GN=ADF3 PE=1 SV=1	2	266880			336240	108480
F4JXK3;Q9FLH0	Protein CROWDED NUCLEI 4	ATBCAT-5;CRWN4	tr|F4JXK3|F4JXK3_ARATH Branched-chain amino acid aminotransferase 5 / branched-chain amino acid transaminase 5 (BCAT5) OS=Arabidopsis thaliana OX=3702 GN=LINC4 PE=4 SV=1;sp|Q9FLH0|CRWN4_ARATH Protein CROWDED NUCLEI 4 OS=Arabidopsis thaliana OX=3702 GN=CRWN	4	1567300		2175700	1133100	2686400	3504300
F4JXW9		At5g11560	tr|F4JXW9|F4JXW9_ARATH Catalytics OS=Arabidopsis thaliana OX=3702 GN=At5g11560 PE=4 SV=1	7	3143200		1252400	4019600	3035300	2412700
F4JY76	Eukaryotic translation initiation factor 3 subunit L		tr|F4JY76|F4JY76_ARATH Eukaryotic translation initiation factor 3 subunit L OS=Arabidopsis thaliana OX=3702 GN=At5g25754 PE=1 SV=1	4	1137700	818690	600110	1110500	1835800	1952800
F4JYC0;Q8VYL1	Adenylate kinase 5, chloroplastic	At5g35170	tr|F4JYC0|F4JYC0_ARATH Adenylate kinase family protein OS=Arabidopsis thaliana OX=3702 GN=At5g35170 PE=3 SV=1;sp|Q8VYL1|KAD5_ARATH Adenylate kinase 5, chloroplastic OS=Arabidopsis thaliana OX=3702 GN=At5g35170 PE=1 SV=1	1	487660		433750	298770	301430	444120	736760
F4JYR1;Q93W26;F4JYQ7;F4JYQ8;F4JYR0		emb2737	tr|F4JYR1|F4JYR1_ARATH Embryo defective 2737 OS=Arabidopsis thaliana OX=3702 GN=emb2737 PE=4 SV=1;tr|Q93W26|Q93W26_ARATH AT5g53860/K19P17_2 OS=Arabidopsis thaliana OX=3702 GN=emb2737 PE=2 SV=1;tr|F4JYQ7|F4JYQ7_ARATH Embryo defective 2737 OS=Arabidopsis tha	2	492530			663580	312540	394420
Q94BR2;F4JZM6;A0A1P8B9Q2		AILP1	tr|Q94BR2|Q94BR2_ARATH Aluminum induced protein with YGL and LRDR motifs OS=Arabidopsis thaliana OX=3702 GN=AILP1 PE=2 SV=1;tr|F4JZM6|F4JZM6_ARATH Aluminum induced protein with YGL and LRDR motifs OS=Arabidopsis thaliana OX=3702 GN=AILP1 PE=4 SV=1;tr|A0A1P	2	1498200	693670	431500
F4JZX8		At5g41770	tr|F4JZX8|F4JZX8_ARATH Crooked neck protein, putative / cell cycle protein OS=Arabidopsis thaliana OX=3702 GN=At5g41770 PE=4 SV=1	1
F4JZY1		CIP1	sp|F4JZY1|CIP1_ARATH COP1-interactive protein 1 OS=Arabidopsis thaliana OX=3702 GN=CIP1 PE=1 SV=1	22	32750000	27172000	26690000	8159500	6648100	3998500
F4K000		At5g41970	tr|F4K000|F4K000_ARATH Metal-dependent protein hydrolase OS=Arabidopsis thaliana OX=3702 GN=MJC20.7 PE=1 SV=1	5	2455500	3967500	5053900	3141400	5085600	6187800
F4K020;Q9FHX5	Glucan endo-1,3-beta-glucosidase 10	BG_PPAP	tr|F4K020|F4K020_ARATH Beta-1,3-glucanase OS=Arabidopsis thaliana OX=3702 GN=BG_PPAP PE=3 SV=1;sp|Q9FHX5|E1310_ARATH Glucan endo-1,3-beta-glucosidase 10 OS=Arabidopsis thaliana OX=3702 GN=At5g42100 PE=2 SV=1	2				319420		274080
F4K0E8;B3H725	4-hydroxy-3-methylbut-2-en-1-yl diphosphate synthase (ferredoxin), chloroplastic	ISPG;HDS	sp|F4K0E8|ISPG_ARATH 4-hydroxy-3-methylbut-2-en-1-yl diphosphate synthase (ferredoxin), chloroplastic OS=Arabidopsis thaliana OX=3702 GN=ISPG PE=1 SV=1;tr|B3H725|B3H725_ARATH 4-hydroxy-3-methylbut-2-enyl diphosphate synthase OS=Arabidopsis thaliana OX=3702	16	17975000	15970000	24056000	20594000	20840000	21196000
Q9FJH5;F4K0H3		At5g60800	sp|Q9FJH5|HIP3_ARATH Heavy metal-associated isoprenylated plant protein 3 OS=Arabidopsis thaliana OX=3702 GN=HIPP03 PE=1 SV=1;tr|F4K0H3|F4K0H3_ARATH Heavy metal transport/detoxification superfamily protein OS=Arabidopsis thaliana OX=3702 GN=MAE1.5 PE=4 SV=	2				1005100	704830	585270
F4K0R2;P48622;P46310	Temperature-sensitive omega-3 fatty acid desaturase, chloroplastic;Omega-3 fatty acid desaturase, chloroplastic	FAD8;FAD7	tr|F4K0R2|F4K0R2_ARATH Fatty acid desaturase 8 OS=Arabidopsis thaliana OX=3702 GN=FAD8 PE=4 SV=1;sp|P48622|FAD3D_ARATH Temperature-sensitive sn-2 acyl-lipid omega-3 desaturase (ferredoxin), chloroplastic OS=Arabidopsis thaliana OX=3702 GN=FAD8 PE=1 SV=1;sp	1	450380		304760	393710	338840	483650
F4K0T5;P32068	Anthranilate synthase alpha subunit 1, chloroplastic	ASA1	tr|F4K0T5|F4K0T5_ARATH Anthranilate synthase alpha subunit 1 OS=Arabidopsis thaliana OX=3702 GN=ASA1 PE=1 SV=1;sp|P32068|TRPE_ARATH Anthranilate synthase alpha subunit 1, chloroplastic OS=Arabidopsis thaliana OX=3702 GN=ASA1 PE=1 SV=1	1	884410			719450	860760	874570
F4K0T6;F4K0T7;Q9FFK3	Probable zinc metalloprotease EGY2, chloroplastic	EGY2	tr|F4K0T6|F4K0T6_ARATH Ethylene-dependent gravitropism-deficient and yellow-green-like 2 OS=Arabidopsis thaliana OX=3702 GN=EGY2 PE=4 SV=1;tr|F4K0T7|F4K0T7_ARATH Ethylene-dependent gravitropism-deficient and yellow-green-like 2 OS=Arabidopsis thaliana OX=3	1				258250		225400
F4K0X7;X5JA13;X5JB51		SEC10;AT5G12370;SEC10b	tr|F4K0X7|F4K0X7_ARATH Exocyst complex component sec10 OS=Arabidopsis thaliana OX=3702 GN=SEC10 PE=1 SV=1;sp|X5JA13|SECAA_ARATH Exocyst complex component SEC10a OS=Arabidopsis thaliana OX=3702 GN=SEC10a PE=1 SV=1;sp|X5JB51|SECAB_ARATH Exocyst complex compo	2	1402000	1405400	1254700	1878400	1401300	1049600
Q9SJB9;Q9FKI2;F4K1D3		At2g04520;MXH1.2;At5g35680	tr|Q9SJB9|Q9SJB9_ARATH Nucleic acid-binding, OB-fold-like protein OS=Arabidopsis thaliana OX=3702 GN=At2g04520 PE=2 SV=1;tr|Q9FKI2|Q9FKI2_ARATH Nucleic acid-binding, OB-fold-like protein OS=Arabidopsis thaliana OX=3702 GN=MXH1.2 PE=2 SV=1;tr|F4K1D3|F4K1D3_	3	8812400	65014000	100300000	60318000	44638000	35822000
F4K1G7		At5g35970	tr|F4K1G7|F4K1G7_ARATH P-loop containing nucleoside triphosphate hydrolases superfamily protein OS=Arabidopsis thaliana OX=3702 GN=MEE13.8 PE=4 SV=1	14	16928000	25497000	16743000	9413700	11274000	7446600
Q9FFV2;F4K1U5		At5g54750	tr|Q9FFV2|Q9FFV2_ARATH Trafficking protein particle complex subunit OS=Arabidopsis thaliana OX=3702 GN=MBG8.1 PE=2 SV=1;tr|F4K1U5|F4K1U5_ARATH Trafficking protein particle complex subunit OS=Arabidopsis thaliana OX=3702 GN=MBG8.1 PE=3 SV=1	2				659870	700160	505940
F4K1Y4;Q9FME2		At5g60980	tr|F4K1Y4|F4K1Y4_ARATH Nuclear transport factor 2 (NTF2) family protein with RNA binding (RRM-RBD-RNP motifs) domain-containing protein OS=Arabidopsis thaliana OX=3702 GN=MSL3.12 PE=1 SV=1;tr|Q9FME2|Q9FME2_ARATH AT5g60980/MSL3_100 OS=Arabidopsis thaliana O	7	3230800	2182500	4652700	1941000	2520800	2583700
F4K1Z0		ECT3	sp|F4K1Z0|ECT3_ARATH YTH domain-containing protein ECT3 OS=Arabidopsis thaliana OX=3702 GN=ECT3 PE=1 SV=1	1				696820	565760	709380
F4K2E9		EMB3011	sp|F4K2E9|PRP16_ARATH Pre-mRNA-splicing factor ATP-dependent RNA helicase DEAH7 OS=Arabidopsis thaliana OX=3702 GN=CUV PE=1 SV=1	1					124930
F4K2Y3		At5g36210	tr|F4K2Y3|F4K2Y3_ARATH Alpha/beta-Hydrolases superfamily protein OS=Arabidopsis thaliana OX=3702 GN=MAB16.20 PE=1 SV=1	7	3674300	1042500	801800	4865900	6175400	3731400
F4K3A9		At5g48960	tr|F4K3A9|F4K3A9_ARATH HAD-superfamily hydrolase, subfamily IG, 5-nucleotidase OS=Arabidopsis thaliana OX=3702 GN=At5g48960 PE=4 SV=1	2			1064500	660080	799240	708230
F4K3E4;Q9FLP0	65-kDa microtubule-associated protein 1	MAP65-1	tr|F4K3E4|F4K3E4_ARATH Microtubule-associated proteins 65-1 OS=Arabidopsis thaliana OX=3702 GN=MAP65-1 PE=1 SV=1;sp|Q9FLP0|MA651_ARATH 65-kDa microtubule-associated protein 1 OS=Arabidopsis thaliana OX=3702 GN=MAP65-1 PE=1 SV=1	1				202020	411840	290000	282740
F4K3F4;P30181;F4K3F5;Q9FJ79	DNA topoisomerase 1	TOP1ALPHA;TOP1	tr|F4K3F4|F4K3F4_ARATH DNA topoisomerase I OS=Arabidopsis thaliana OX=3702 GN=TOP1ALPHA PE=1 SV=1;sp|P30181|TOP1A_ARATH DNA topoisomerase 1 alpha OS=Arabidopsis thaliana OX=3702 GN=TOP1A PE=1 SV=1	9	9034400	15461000	11321000	8074300	6425900	6434400
F4K3M1;Q9ASU7	Peter Pan-like protein	PPAN	tr|F4K3M1|F4K3M1_ARATH PETER PAN-like protein OS=Arabidopsis thaliana OX=3702 GN=PPAN PE=4 SV=1;sp|Q9ASU7|PPAN_ARATH Peter Pan-like protein OS=Arabidopsis thaliana OX=3702 GN=PPAN PE=1 SV=1	5	2058300	2994300	2792600	2171000	1988400	2000800
F4K410;F4K409		At5g13650	sp|F4K410|SVR3_ARATH Putative elongation factor TypA-like SVR3, chloroplastic OS=Arabidopsis thaliana OX=3702 GN=SVR3 PE=1 SV=1;tr|F4K409|F4K409_ARATH Elongation factor family protein OS=Arabidopsis thaliana OX=3702 GN=SVR3 PE=4 SV=1	12	20855000	14324000	16897000	12697000	21261000	20042000
F4K470;Q8RX87	Probable galactinol--sucrose galactosyltransferase 6	DIN10;RFS6	tr|F4K470|F4K470_ARATH Raffinose synthase family protein OS=Arabidopsis thaliana OX=3702 GN=DIN10 PE=4 SV=1;sp|Q8RX87|RFS6_ARATH Probable galactinol--sucrose galactosyltransferase 6 OS=Arabidopsis thaliana OX=3702 GN=RFS6 PE=2 SV=2	6	8142300	7187700	9647000	1997600	2790000	3116400
F4K4D5;Q9C5Z1;Q8GUM1	Eukaryotic translation initiation factor 3 subunit B	TIF3B1;EIF3B-2	tr|F4K4D5|F4K4D5_ARATH Eukaryotic translation initiation factor 3 subunit B OS=Arabidopsis thaliana OX=3702 GN=TIF3B1 PE=1 SV=1;sp|Q9C5Z1|EIF3B_ARATH Eukaryotic translation initiation factor 3 subunit B OS=Arabidopsis thaliana OX=3702 GN=TIF3B1 PE=1 SV=1;t	15	30101000	39950000	36854000	25192000	28281000	25190000
F4K4D6		At5g27650	tr|F4K4D6|F4K4D6_ARATH Tudor/PWWP/MBT superfamily protein OS=Arabidopsis thaliana OX=3702 GN=At5g27650 PE=1 SV=1	3	1350700	1790500		623010	668970	776110
F4K4E3	Sm-like protein LSM4	LSM4	sp|F4K4E3|LSM4_ARATH Sm-like protein LSM4 OS=Arabidopsis thaliana OX=3702 GN=LSM4 PE=1 SV=1	1
Q8RXK8;F4K4Q2		OVA2	sp|Q8RXK8|SYIM_ARATH Isoleucine--tRNA ligase, chloroplastic/mitochondrial OS=Arabidopsis thaliana OX=3702 GN=OVA2 PE=2 SV=1;tr|F4K4Q2|F4K4Q2_ARATH tRNA synthetase class I (I, L, M and V) family protein OS=Arabidopsis thaliana OX=3702 GN=OVA2 PE=3 SV=1	10	4534300	5123400	5887100	5330500	3669700	4895200
F4K4Y5		At5g55660	tr|F4K4Y5|F4K4Y5_ARATH DEK domain-containing chromatin associated protein OS=Arabidopsis thaliana OX=3702 GN=MDF20.10 PE=1 SV=1	17	69711000	53860000	85706000	84754000	60452000	57002000
F4K5B9		At5g07030	tr|F4K5B9|F4K5B9_ARATH Eukaryotic aspartyl protease family protein OS=Arabidopsis thaliana OX=3702 GN=MOJ9.20 PE=3 SV=1	3	2415300	4519500	2813900	1080400	1962900	1703300
F4K5C7;Q93VH9;P49204;F4IMI7	40S ribosomal protein S4;40S ribosomal protein S4-1;40S ribosomal protein S4-2	At5g07090;RPS4A;RPS4B;At2g17360	tr|F4K5C7|F4K5C7_ARATH 40S ribosomal protein S4 OS=Arabidopsis thaliana OX=3702 GN=At5g07090 PE=3 SV=1;sp|Q93VH9|RS41_ARATH 40S ribosomal protein S4-1 OS=Arabidopsis thaliana OX=3702 GN=RPS4A PE=2 SV=1;sp|P49204|RS42_ARATH 40S ribosomal protein S4-2 OS=Ara	16	773830000	953290000	1167800000	609350000	1059400000	695550000
F4K5T4;Q9CAV7		At5g28040;T9J14.12	sp|F4K5T4|STKLU_ARATH Probable transcription factor At5g28040 OS=Arabidopsis thaliana OX=3702 GN=At5g28040 PE=1 SV=1;sp|Q9CAV7|STKLJ_ARATH Probable transcription factor At3g04930 OS=Arabidopsis thaliana OX=3702 GN=At3g04930 PE=1 SV=1	2	184840	884820	1734300	1039100	688220	952380
F4K6P9;Q38946;Q43314	Glutamate dehydrogenase 2	GDH2	tr|F4K6P9|F4K6P9_ARATH Glutamate dehydrogenase 2 OS=Arabidopsis thaliana OX=3702 GN=GDH2 PE=3 SV=1;sp|Q38946|DHE2_ARATH Glutamate dehydrogenase 2 OS=Arabidopsis thaliana OX=3702 GN=GDH2 PE=1 SV=1	3	558740			671920	685480	628560
F4K6Z6;F4K6Z4;F4K6Z5		At5g21105	tr|F4K6Z6|F4K6Z6_ARATH Plant L-ascorbate oxidase OS=Arabidopsis thaliana OX=3702 GN=At5g21105 PE=3 SV=1;tr|F4K6Z4|F4K6Z4_ARATH Plant L-ascorbate oxidase OS=Arabidopsis thaliana OX=3702 GN=At5g21105 PE=4 SV=1;tr|F4K6Z5|F4K6Z5_ARATH Plant L-ascorbate oxidase	1						121740
F4K704;F4K703;Q940X9	La-related protein 1A	At5g21160;LARP1A	tr|F4K704|F4K704_ARATH LA RNA-binding protein OS=Arabidopsis thaliana OX=3702 GN=LARP1a PE=1 SV=1;tr|F4K703|F4K703_ARATH LA RNA-binding protein OS=Arabidopsis thaliana OX=3702 GN=LARP1a PE=1 SV=1;sp|Q940X9|LRP1A_ARATH La-related protein 1A OS=Arabidopsis t	2	1191500	1125800	1154200	859650	1004100	1066100
F4K748;Q9FHT0;Q9SK34	Serine/threonine-protein kinase RIO1	At5g37350;At2g24990	tr|F4K748|F4K748_ARATH Serine/threonine-protein kinase Rio1 OS=Arabidopsis thaliana OX=3702 GN=MNJ8.10 PE=4 SV=1;tr|Q9FHT0|Q9FHT0_ARATH Serine/threonine-protein kinase RIO1 OS=Arabidopsis thaliana OX=3702 GN=MNJ8.10 PE=2 SV=1;tr|Q9SK34|Q9SK34_ARATH Serine/	1	158920			461400	96404	126870
F4K7C5;Q9LKB9;F4K7C4	Myosin-6	MYA2;XI-2	tr|F4K7C5|F4K7C5_ARATH Myosin 2 OS=Arabidopsis thaliana OX=3702 GN=MYA2 PE=3 SV=1;sp|Q9LKB9|MYO6_ARATH Myosin-6 OS=Arabidopsis thaliana OX=3702 GN=XI-2 PE=1 SV=1;tr|F4K7C4|F4K7C4_ARATH Myosin 2 OS=Arabidopsis thaliana OX=3702 GN=MYA2 PE=3 SV=1	1			550890		488050	771480
F4K7D6;Q96533	S-(hydroxymethyl)glutathione dehydrogenase;Alcohol dehydrogenase class-3	HOT5;ADH2	tr|F4K7D6|F4K7D6_ARATH S-(hydroxymethyl)glutathione dehydrogenase OS=Arabidopsis thaliana OX=3702 GN=HOT5 PE=1 SV=1;sp|Q96533|ADHX_ARATH Alcohol dehydrogenase class-3 OS=Arabidopsis thaliana OX=3702 GN=ADH2 PE=1 SV=2	9	10263000	14820000	22975000	47306000	21555000	26627000
F4K7E0;Q9FND0_ARATHGb		At5g43960	tr|F4K7E0|F4K7E0_ARATH Nuclear transport factor 2 (NTF2) family protein with RNA binding (RRM-RBD-RNP motifs) domain-containing protein OS=Arabidopsis thaliana OX=3702 GN=MRH10.6 PE=4 SV=1;tr|Q9FND0|Q9FND0_ARATH Gb|AAD20086.1 OS=Arabidopsis thaliana OX=370	4	6551200	3311500	5516800	3476500	7538500	7961900	2817700
F4K875;A8MQY4;F4K873	Carbonic anhydrase	CA2	tr|F4K875|F4K875_ARATH Carbonic anhydrase OS=Arabidopsis thaliana OX=3702 GN=CA2 PE=1 SV=1;tr|A8MQY4|A8MQY4_ARATH Carbonic anhydrase OS=Arabidopsis thaliana OX=3702 GN=CA2 PE=1 SV=1;tr|F4K873|F4K873_ARATH Carbonic anhydrase OS=Arabidopsis thaliana OX=3702	1				147480			318040
F4K9U4;Q9FMS0		At5g22320	tr|F4K9U4|F4K9U4_ARATH Leucine-rich repeat (LRR) family protein OS=Arabidopsis thaliana OX=3702 GN=MWD9.11 PE=1 SV=1;tr|Q9FMS0|Q9FMS0_ARATH AT5g22320/MWD9_11 OS=Arabidopsis thaliana OX=3702 GN=MWD9.11 PE=1 SV=1	5	2308700	3154800	2212800	5744300	1427100	1715400
F4KA19		At5g28830	tr|F4KA19|F4KA19_ARATH Calcium-binding EF hand family protein OS=Arabidopsis thaliana OX=3702 GN=At5g28830 PE=4 SV=1	1				96470			103490
F4KAG5;Q9FI61	Ubiquitin-conjugating enzyme E2 27	UBC27	tr|F4KAG5|F4KAG5_ARATH Ubiquitin-conjugating enzyme 27 OS=Arabidopsis thaliana OX=3702 GN=UBC27 PE=3 SV=1;sp|Q9FI61|UBC27_ARATH Ubiquitin-conjugating enzyme E2 27 OS=Arabidopsis thaliana OX=3702 GN=UBC27 PE=2 SV=1	1
F4KAQ8;Q9FMV1;Q9SMN1	Gamma carbonic anhydrase-like 1, mitochondrial;Gamma carbonic anhydrase-like 2, mitochondrial	GAMMA CAL1;GAMMACAL1;GAMMACAL2	tr|F4KAQ8|F4KAQ8_ARATH Gamma carbonic anhydrase like 1 OS=Arabidopsis thaliana OX=3702 GN=GAMMA CAL1 PE=4 SV=1;sp|Q9FMV1|GCAL1_ARATH Gamma carbonic anhydrase-like 1, mitochondrial OS=Arabidopsis thaliana OX=3702 GN=GAMMACAL1 PE=1 SV=1;sp|Q9SMN1|GCAL2_ARATH	6	6835700	4448700	1732400	11203000	6974900	11095000
F4KAS6;Q93ZM6;A0A1P8BEP1		At5g63620	tr|F4KAS6|F4KAS6_ARATH GroES-like zinc-binding alcohol dehydrogenase family protein OS=Arabidopsis thaliana OX=3702 GN=MBK5.9 PE=4 SV=1;tr|Q93ZM6|Q93ZM6_ARATH AT5g63620/MBK5_9 OS=Arabidopsis thaliana OX=3702 GN=MBK5.9 PE=2 SV=1	3	1959500	1926400	361690	1317900	1718600	2194400
F4KB46;Q8LCQ3	Transcription elongation factor SPT4 homolog;Transcription elongation factor SPT4 homolog 1	At5g08565	tr|F4KB46|F4KB46_ARATH Transcription elongation factor SPT4 homolog OS=Arabidopsis thaliana OX=3702 GN=SPT4-1 PE=3 SV=1;sp|Q8LCQ3|SPT41_ARATH Transcription elongation factor SPT4 homolog 1 OS=Arabidopsis thaliana OX=3702 GN=At5g08565 PE=3 SV=3	2	1518800	1213100		912240	847060	937500
Q9FFW9;F4KBJ3		At5g38520	tr|Q9FFW9|Q9FFW9_ARATH Alpha/beta-Hydrolases superfamily protein OS=Arabidopsis thaliana OX=3702 GN=MBB18.5 PE=2 SV=1;tr|F4KBJ3|F4KBJ3_ARATH Alpha/beta-Hydrolases superfamily protein OS=Arabidopsis thaliana OX=3702 GN=MBB18.5 PE=4 SV=1	2				841490			1659100
F4KBV0;Q9LU63		At5g51110;pdl1	tr|F4KBV0|F4KBV0_ARATH Transcriptional coactivator/pterin dehydratase OS=Arabidopsis thaliana OX=3702 GN=MWD22.5 PE=4 SV=1;sp|Q9LU63|ATP1_ARATH Probable pterin-4-alpha-carbinolamine dehydratase, chloroplastic OS=Arabidopsis thaliana OX=3702 GN=ATP1 PE=1 SV	1				1738200	1785100	1989700
F4KC24;Q9FKK7	Xylose isomerase	At5g57655;XYLA	tr|F4KC24|F4KC24_ARATH Xylose isomerase OS=Arabidopsis thaliana OX=3702 GN=At5g57655 PE=3 SV=1;sp|Q9FKK7|XYLA_ARATH Xylose isomerase OS=Arabidopsis thaliana OX=3702 GN=XYLA PE=2 SV=2	2	684930			532470	445180	663060
F4KC80;P49107	Photosystem I reaction center subunit N, chloroplastic	PSAN	tr|F4KC80|F4KC80_ARATH Photosystem I reaction center subunit PSI-N, chloroplast, putative / PSI-N, putative (PSAN) OS=Arabidopsis thaliana OX=3702 GN=PSAN PE=1 SV=1;sp|P49107|PSAN_ARATH Photosystem I reaction center subunit N, chloroplastic OS=Arabidopsis	2	39295000	33814000	52237000	18956000	44746000	51859000
F4KDI6		At5g58100	tr|F4KDI6|F4KDI6_ARATH Transmembrane protein OS=Arabidopsis thaliana OX=3702 GN=At5g58100 PE=4 SV=1	2	366050		274450	873630	279330	663450
F4KDR2;Q9LZ41	60S ribosomal protein L35-4	At5g02610;RPL35D	tr|F4KDR2|F4KDR2_ARATH Ribosomal L29 family protein OS=Arabidopsis thaliana OX=3702 GN=At5g02610 PE=3 SV=1;sp|Q9LZ41|RL354_ARATH 60S ribosomal protein L35-4 OS=Arabidopsis thaliana OX=3702 GN=RPL35D PE=2 SV=1	11	215350000	173250000	214930000	125310000	140950000	118850000
F4KDZ4;Q9ZP05;A0A1P8BBQ0;A8MRP1;B3H560	Malate dehydrogenase;Malate dehydrogenase, glyoxysomal	PMDH2	tr|F4KDZ4|F4KDZ4_ARATH Malate dehydrogenase OS=Arabidopsis thaliana OX=3702 GN=PMDH2 PE=3 SV=1;sp|Q9ZP05|MDHX2_ARATH Malate dehydrogenase 2, peroxisomal OS=Arabidopsis thaliana OX=3702 GN=PMDH2 PE=1 SV=1;tr|A0A1P8BBQ0|A0A1P8BBQ0_ARATH Peroxisomal NAD-malat	12	32368000	10199000	23709000	20841000	26464000	26915000
F4KE21;Q42533	Biotin carboxyl carrier protein of acetyl-CoA carboxylase 1, chloroplastic	CAC1;BCCP1	tr|F4KE21|F4KE21_ARATH Biotin carboxyl carrier protein of acetyl-CoA carboxylase OS=Arabidopsis thaliana OX=3702 GN=CAC1 PE=4 SV=1;sp|Q42533|BCCP1_ARATH Biotin carboxyl carrier protein of acetyl-CoA carboxylase 1, chloroplastic OS=Arabidopsis thaliana OX=3	3	1533500	1838100	1622700	917580	1175700	2052600
F4KE63		EMB2247	sp|F4KE63|SYVM2_ARATH Valine--tRNA ligase, chloroplastic/mitochondrial 2 OS=Arabidopsis thaliana OX=3702 GN=EMB2247 PE=3 SV=1	8	6183900	3526200	5534800	4673800	5610000	5306700
F4KF14		At5g64580	sp|F4KF14|FTSI4_ARATH Probable inactive ATP-dependent zinc metalloprotease FTSHI 4, chloroplastic OS=Arabidopsis thaliana OX=3702 GN=FTSHI4 PE=1 SV=1	8	9718400	6778900	5898100	5052900	4252600	4482500
Q93V54;F4KFD4		AtNdr1;At5g09890	tr|Q93V54|Q93V54_ARATH Non-specific serine/threonine protein kinase OS=Arabidopsis thaliana OX=3702 GN=AtNdr1 PE=1 SV=1;tr|F4KFD4|F4KFD4_ARATH Non-specific serine/threonine protein kinase OS=Arabidopsis thaliana OX=3702 GN=MYH9.10 PE=1 SV=1	1							113790000
F4KFD7;Q9FIB6;A0A1P8BHB1;F4KF39;B3H6B0;Q8VWK0	26S proteasome non-ATPase regulatory subunit 12 homolog A;26S proteasome non-ATPase regulatory subunit 12 homolog B	EMB2107;RPN5A;RPN5B	tr|F4KFD7|F4KFD7_ARATH 26S proteasome regulatory subunit, putative (RPN5) OS=Arabidopsis thaliana OX=3702 GN=EMB2107 PE=4 SV=1;sp|Q9FIB6|PS12A_ARATH 26S proteasome non-ATPase regulatory subunit 12 homolog A OS=Arabidopsis thaliana OX=3702 GN=RPN5A PE=1 SV=	4	2492700	2114000	3250000	2009700	2723200	3113800
F4KFT7	Probable aminopyrimidine aminohydrolase, mitochondrial	TNEA_C	sp|F4KFT7|TENAC_ARATH Bifunctional TH2 protein, mitochondrial OS=Arabidopsis thaliana OX=3702 GN=TH2 PE=1 SV=1	1				179430
F4KG14		At5g46070	tr|F4KG14|F4KG14_ARATH Guanylate-binding family protein OS=Arabidopsis thaliana OX=3702 GN=MCL19.12 PE=4 SV=1	7	3016000	7121700	10314000	2347600	4133200	3327200
F4KGV2;F4KGV5;P48349;Q9S9Z8;Q9C5W6	14-3-3-like protein GF14 lambda	GRF6	tr|F4KGV2|F4KGV2_ARATH G-box regulating factor 6 OS=Arabidopsis thaliana OX=3702 GN=GRF6 PE=3 SV=1;tr|F4KGV5|F4KGV5_ARATH G-box regulating factor 6 OS=Arabidopsis thaliana OX=3702 GN=GRF6 PE=3 SV=1;sp|P48349|14336_ARATH 14-3-3-like protein GF14 lambda OS=A	8	10508000	8570700	14185000	10460000	15626000	14352000
F4KGW0;Q8VZB2	Very-long-chain (3R)-3-hydroxyacyl-CoA dehydratase PASTICCINO 2	PAS2	tr|F4KGW0|F4KGW0_ARATH Very-long-chain (3R)-3-hydroxyacyl-CoA dehydratase OS=Arabidopsis thaliana OX=3702 GN=PAS2 PE=3 SV=1;sp|Q8VZB2|HACD_ARATH Very-long-chain (3R)-3-hydroxyacyl-CoA dehydratase PASTICCINO 2 OS=Arabidopsis thaliana OX=3702 GN=PAS2 PE=1 SV	1		1314700					851150
F4KHD5		At5g40450	tr|F4KHD5|F4KHD5_ARATH A-kinase anchor-like protein OS=Arabidopsis thaliana OX=3702 GN=MPO12.160 PE=1 SV=1	2	1233600		449740		558520
F4KHJ7;O23140	AP-2 complex subunit mu	At5g46630;AP2M	tr|F4KHJ7|F4KHJ7_ARATH Clathrin adaptor complexes medium subunit family protein OS=Arabidopsis thaliana OX=3702 GN=adaptor protein-2 mu-adaptin PE=3 SV=1;sp|O23140|AP2M_ARATH AP-2 complex subunit mu OS=Arabidopsis thaliana OX=3702 GN=AP2M PE=1 SV=1	3	2630900	3020000	3497700	1721000	2586900	2420400
F4KHY7;P48348	14-3-3-like protein GF14 kappa	GRF8	tr|F4KHY7|F4KHY7_ARATH General regulatory factor 8 OS=Arabidopsis thaliana OX=3702 GN=GRF8 PE=3 SV=1;sp|P48348|14338_ARATH 14-3-3-like protein GF14 kappa OS=Arabidopsis thaliana OX=3702 GN=GRF8 PE=1 SV=2	2	2091900		2091100	1498600	2506700	1758000
F4KIM7;Q9C5N2;F4KIB2	Transmembrane 9 superfamily member 9;Transmembrane 9 superfamily member 8	At5g25100;TMN9;TMN8	tr|F4KIM7|F4KIM7_ARATH Transmembrane 9 superfamily member OS=Arabidopsis thaliana OX=3702 GN=At5g25100 PE=3 SV=1;sp|Q9C5N2|TMN9_ARATH Transmembrane 9 superfamily member 9 OS=Arabidopsis thaliana OX=3702 GN=TMN9 PE=2 SV=1;sp|F4KIB2|TMN8_ARATH Transmembrane	2	1274100		1105900	1151300	1552900	1192500
F4KIH8		At5g24710	tr|F4KIH8|F4KIH8_ARATH Transducin/WD40 repeat-like superfamily protein OS=Arabidopsis thaliana OX=3702 GN=MXC17.10 PE=4 SV=1	4	1902800	1400800	982630	1923900	1506700	1467300	1053300
F4KIT3;P92941	Chloride channel protein;Chloride channel protein CLC-a	CLC-A	tr|F4KIT3|F4KIT3_ARATH Chloride channel A OS=Arabidopsis thaliana OX=3702 GN=CLC-A PE=3 SV=1;sp|P92941|CLCA_ARATH Chloride channel protein CLC-a OS=Arabidopsis thaliana OX=3702 GN=CLC-A PE=1 SV=2	2				749420
G1C2R4;P93303	ATP synthase protein YMF19	atp8;YMF19	tr|G1C2R4|G1C2R4_ARATH ATPase subunit 8 OS=Arabidopsis thaliana OX=3702 GN=atp8 PE=4 SV=1;sp|P93303|YMF19_ARATH ATP synthase protein YMF19 OS=Arabidopsis thaliana OX=3702 GN=YMF19 PE=1 SV=1	2	15463000	7038800	11035000	10745000	12968000	12813000
O03042;F4INE2;P93292	Ribulose bisphosphate carboxylase large chain	rbcL	sp|O03042|RBL_ARATH Ribulose bisphosphate carboxylase large chain OS=Arabidopsis thaliana OX=3702 GN=rbcL PE=1 SV=1	37	7358800000	2294200000	3676500000	8861900000	3465400000	6615900000
O04023		F7G19.6	sp|O04023|SRC2_ARATH Protein SRC2 homolog OS=Arabidopsis thaliana OX=3702 GN=SRC2 PE=1 SV=1	2				427840	416760
O04130	D-3-phosphoglycerate dehydrogenase 2, chloroplastic	PGDH2	sp|O04130|SERA2_ARATH D-3-phosphoglycerate dehydrogenase 2, chloroplastic OS=Arabidopsis thaliana OX=3702 GN=PGDH2 PE=1 SV=2	12	878260		377490	9412500	23227000	20530000
O04202	Eukaryotic translation initiation factor 3 subunit F	TIF3F1	sp|O04202|EIF3F_ARATH Eukaryotic translation initiation factor 3 subunit F OS=Arabidopsis thaliana OX=3702 GN=TIF3F1 PE=1 SV=1	4	3576200	1188400	1974600	4164600	3812000	3739400
O04209	Clathrin light chain 2	CLC2	sp|O04209|CLC2_ARATH Clathrin light chain 2 OS=Arabidopsis thaliana OX=3702 GN=CLC2 PE=1 SV=1	2	1922200		2773600	811100	2267400	1645200
O04265;F4K9L9		T22D6_100;PK3	tr|O04265|O04265_ARATH AT5g08160 OS=Arabidopsis thaliana OX=3702 GN=PK3 PE=2 SV=1;tr|F4K9L9|F4K9L9_ARATH Serine/threonine protein kinase 3 OS=Arabidopsis thaliana OX=3702 GN=PK3 PE=4 SV=1	2				917130	1359600	1086400
O04308	Probable mitochondrial-processing peptidase subunit alpha-2	MPPA2	sp|O04308|MPPA2_ARATH Probable mitochondrial-processing peptidase subunit alpha-2, chloroplastic/mitochondrial OS=Arabidopsis thaliana OX=3702 GN=MPPA2 PE=1 SV=1	2				1432000	918990	497360
O04314;O04313	PYK10-binding protein 1;PYK10-binding protein 2	PBP1;PBP2	sp|O04314|JAL30_ARATH PYK10-binding protein 1 OS=Arabidopsis thaliana OX=3702 GN=PBP1 PE=1 SV=1;sp|O04313|JAL31_ARATH PYK10-binding protein 2 OS=Arabidopsis thaliana OX=3702 GN=PBP2 PE=1 SV=1	5	657910		5484800	2357200	6821600	6782100
O04316;Q9SDM9;O04318	Nitrile-specifier protein 4;Nitrile-specifier protein 1	NSP4;NSP1	sp|O04316|JAL29_ARATH Nitrile-specifier protein 4 OS=Arabidopsis thaliana OX=3702 GN=NSP4 PE=2 SV=1;sp|Q9SDM9|JAL28_ARATH Nitrile-specifier protein 1 OS=Arabidopsis thaliana OX=3702 GN=NSP1 PE=1 SV=2	4	3574700	3687800	3598200	6833400	5901300	5764200
O04331;Q9LY99	Prohibitin-3, mitochondrial	PHB3	sp|O04331|PHB3_ARATH Prohibitin-3, mitochondrial OS=Arabidopsis thaliana OX=3702 GN=PHB3 PE=1 SV=1	7	12840000	5770800	3757200	17040000	11558000	15801000
Q9SWX9;O04373	IAA-amino acid hydrolase ILR1-like 5;IAA-amino acid hydrolase ILR1-like 4	ILL5;ILL4	sp|Q9SWX9|ILL5_ARATH IAA-amino acid hydrolase ILR1-like 5 OS=Arabidopsis thaliana OX=3702 GN=ILL5 PE=3 SV=1;sp|O04373|ILL4_ARATH IAA-amino acid hydrolase ILR1-like 4 OS=Arabidopsis thaliana OX=3702 GN=ILL4 PE=1 SV=2	1
O04375	Serine/threonine protein phosphatase 2A 57 kDa regulatory subunit B alpha isoform	BALPHA	sp|O04375|2A5A_ARATH Serine/threonine protein phosphatase 2A 57 kDa regulatory subunit B alpha isoform OS=Arabidopsis thaliana OX=3702 GN=BALPHA PE=1 SV=1	7	6150200	6395400	7372400	3093900	5374300	4743100
O04376;A0A1P8B4K9;Q8RW96;Q9LVE2	Serine/threonine protein phosphatase 2A 57 kDa regulatory subunit B beta isoform	BBETA	sp|O04376|2A5B_ARATH Serine/threonine protein phosphatase 2A 57 kDa regulatory subunit B beta isoform OS=Arabidopsis thaliana OX=3702 GN=BBETA PE=1 SV=1	9	17847000	10180000	13052000	9554900	9107000	10665000
O04379;Q9XGW1;Q9SJK3	Protein argonaute 1	AGO1	sp|O04379|AGO1_ARATH Protein argonaute 1 OS=Arabidopsis thaliana OX=3702 GN=AGO1 PE=1 SV=1	6	3460700	2017000	992490	1434900	2280500	2627800
O04487;C0Z2L8	Probable elongation factor 1-gamma 1		sp|O04487|EF1G1_ARATH Probable elongation factor 1-gamma 1 OS=Arabidopsis thaliana OX=3702 GN=At1g09640 PE=1 SV=1	16	363460000	352500000	445430000	550260000	588290000	867600000
O04496		F21M12.13	sp|O04496|AED3_ARATH Aspartyl protease AED3 OS=Arabidopsis thaliana OX=3702 GN=AED3 PE=1 SV=1	3	10962000	4599900	7404500	9633400	4129000	5716800	13193000
O04499	2,3-bisphosphoglycerate-independent phosphoglycerate mutase 1	PGM1	sp|O04499|PMG1_ARATH 2,3-bisphosphoglycerate-independent phosphoglycerate mutase 1 OS=Arabidopsis thaliana OX=3702 GN=PGM1 PE=2 SV=3	3	3285700	734180	434150	4381400	1149200	890880
O04539	Paired amphipathic helix protein Sin3-like 4	SNL4	sp|O04539|SNL4_ARATH Paired amphipathic helix protein Sin3-like 4 OS=Arabidopsis thaliana OX=3702 GN=SNL4 PE=3 SV=3	3	10804000	6882700	8500000	6990000	15625000	9740500
O04603	50S ribosomal protein L5, chloroplastic	RPL5	sp|O04603|RK5_ARATH 50S ribosomal protein L5, chloroplastic OS=Arabidopsis thaliana OX=3702 GN=RPL5 PE=2 SV=1	10	50938000	40799000	18057000	21979000	49111000	27461000
O04616;B3H429	Protein CURVATURE THYLAKOID 1A, chloroplastic	CURT1A	sp|O04616|CUT1A_ARATH Protein CURVATURE THYLAKOID 1A, chloroplastic OS=Arabidopsis thaliana OX=3702 GN=CURT1A PE=1 SV=1	5	6255300	3794600	10646000	22934000	11954000	10085000
O04630	Threonine--tRNA ligase, mitochondrial	THRRS	sp|O04630|SYTM1_ARATH Threonine--tRNA ligase, mitochondrial 1 OS=Arabidopsis thaliana OX=3702 GN=THRRS PE=1 SV=3	11	13052000	11616000	8425900	15104000	14041000	15297000
O04658	Probable nucleolar protein 5-1	NOP5-1	sp|O04658|NOP5A_ARATH Probable nucleolar protein 5-1 OS=Arabidopsis thaliana OX=3702 GN=NOP5-1 PE=1 SV=2	11	18628000	7627900	19918000	27581000	16172000	18412000
O04905	UMP-CMP kinase 3	UMK3	sp|O04905|KCY3_ARATH UMP-CMP kinase 3 OS=Arabidopsis thaliana OX=3702 GN=UMK3 PE=1 SV=1	3	1675500	1567100		1948800	1676400	1269200
O04922	Probable glutathione peroxidase 2	GPX2	sp|O04922|GPX2_ARATH Probable glutathione peroxidase 2 OS=Arabidopsis thaliana OX=3702 GN=GPX2 PE=1 SV=1	1	1620900	828560	1847200	1392500	1655900	1459800	1340300
O04983;F4JYE0;F4JYE1	Biotin carboxylase, chloroplastic	CAC2	sp|O04983|ACCC_ARATH Biotin carboxylase, chloroplastic OS=Arabidopsis thaliana OX=3702 GN=CAC2 PE=1 SV=1;tr|F4JYE0|F4JYE0_ARATH Biotin carboxylase OS=Arabidopsis thaliana OX=3702 GN=CAC2 PE=1 SV=1;tr|F4JYE1|F4JYE1_ARATH Biotin carboxylase OS=Arabidopsis th	18	99389000	80473000	46229000	80847000	106580000	100940000
O22126	Fasciclin-like arabinogalactan protein 8	FLA8	sp|O22126|FLA8_ARATH Fasciclin-like arabinogalactan protein 8 OS=Arabidopsis thaliana OX=3702 GN=FLA8 PE=2 SV=1	3	4747300	4864400	7671700	3305200	3330900	4333000
O22173;O64380;Q05196	Polyadenylate-binding protein 4	PAB4	sp|O22173|PABP4_ARATH Polyadenylate-binding protein 4 OS=Arabidopsis thaliana OX=3702 GN=PAB4 PE=1 SV=1	11	19623000	12300000	13561000	12535000	17259000	14993000
O22187	Probable receptor-like protein kinase At2g23200		sp|O22187|Y2232_ARATH Probable receptor-like protein kinase At2g23200 OS=Arabidopsis thaliana OX=3702 GN=At2g23200 PE=3 SV=1	1				434420	814590	508370	425330
O22203	Cytochrome P450 98A3	CYP98A3	sp|O22203|C98A3_ARATH Cytochrome P450 98A3 OS=Arabidopsis thaliana OX=3702 GN=CYP98A3 PE=1 SV=1	1			747950	587150	931560	869620	420940
O22212	U4/U6 small nuclear ribonucleoprotein PRP4-like protein	EMB2776	sp|O22212|PRP4L_ARATH U4/U6 small nuclear ribonucleoprotein PRP4-like protein OS=Arabidopsis thaliana OX=3702 GN=LIS PE=2 SV=1	2				597040			892220
O22229	NADPH-dependent thioredoxin reductase 3	NTRC	sp|O22229|TRXB3_ARATH NADPH-dependent thioredoxin reductase 3 OS=Arabidopsis thaliana OX=3702 GN=NTRC PE=1 SV=2	2	2535100			1553100	1905000	1479200
Q9SGD6;Q9ZUY3;O22241;Q9FNJ8	Arogenate dehydratase/prephenate dehydratase 6, chloroplastic;Arogenate dehydratase 3, chloroplastic;Arogenate dehydratase 4, chloroplastic;Arogenate dehydratase 5, chloroplastic	ADT6;ADT3;ADT4;ADT5	sp|Q9SGD6|AROD6_ARATH Arogenate dehydratase/prephenate dehydratase 6, chloroplastic OS=Arabidopsis thaliana OX=3702 GN=ADT6 PE=1 SV=1;sp|Q9ZUY3|AROD3_ARATH Arogenate dehydratase 3, chloroplastic OS=Arabidopsis thaliana OX=3702 GN=ADT3 PE=1 SV=1;sp|O22241|A	3	1330500				3495200	2793200	1448800
O22263;F4IL52;A8MSC5;F4IL53	Protein disulfide-isomerase like 2-1	PDIL2-1;UNE5	sp|O22263|PDI21_ARATH Protein disulfide-isomerase like 2-1 OS=Arabidopsis thaliana OX=3702 GN=PDIL2-1 PE=2 SV=1;tr|F4IL52|F4IL52_ARATH Thioredoxin family protein OS=Arabidopsis thaliana OX=3702 GN=UNE5 PE=3 SV=1;tr|A8MSC5|A8MSC5_ARATH AT2G47470 protein OS=	11	14386000	12018000	13993000	10317000	14786000	16143000
O22265	Signal recognition particle 43 kDa protein, chloroplastic	CAO	sp|O22265|SR43C_ARATH Signal recognition particle 43 kDa protein, chloroplastic OS=Arabidopsis thaliana OX=3702 GN=CAO PE=1 SV=2	4				1107400	3316400	2274000	2247800
O22287;Q9M2S0	Mannose-1-phosphate guanylyltransferase 1;Probable mannose-1-phosphate guanylyltransferase 2	CYT1	sp|O22287|GMPP1_ARATH Mannose-1-phosphate guanylyltransferase 1 OS=Arabidopsis thaliana OX=3702 GN=CYT1 PE=1 SV=1;sp|Q9M2S0|GMPP2_ARATH Probable mannose-1-phosphate guanylyltransferase 2 OS=Arabidopsis thaliana OX=3702 GN=At3g55590 PE=2 SV=1	6	4950500	4465900	5552800	3120400	4943900	4543900
O22315;A0A1P8B3V3;A0A1P8B3U4;F4JHI7;A0A2H1ZEL7	Serine/arginine-rich-splicing factor SR34	SR34	sp|O22315|SR34_ARATH Serine/arginine-rich-splicing factor SR34 OS=Arabidopsis thaliana OX=3702 GN=SR34 PE=1 SV=1	11	21918000	12628000	36866000	21000000	55969000	53238000
O22558;A0A1P8B481;A0A1P8B466;Q8RWL6;F4JTP5		At2g17700	sp|O22558|STY8_ARATH Serine/threonine-protein kinase STY8 OS=Arabidopsis thaliana OX=3702 GN=STY8 PE=1 SV=2	3				6461900	10156000	9113400
O22607;A0A1P8B6T2;Q9SU78	WD-40 repeat-containing protein MSI4	MSI4	sp|O22607|MSI4_ARATH WD-40 repeat-containing protein MSI4 OS=Arabidopsis thaliana OX=3702 GN=MSI4 PE=1 SV=3	3	1285500	1434500	1151400	759500	1284000	1189100
O22609	Protease Do-like 1, chloroplastic	DEGP1	sp|O22609|DEGP1_ARATH Protease Do-like 1, chloroplastic OS=Arabidopsis thaliana OX=3702 GN=DEGP1 PE=1 SV=2	3	1677800	1223000	2912300	2239500	2653000	3737900
O22715;Q9SAC9	AP-1 complex subunit mu-2;AP-1 complex subunit mu-1	AP1M2;AP1M1	sp|O22715|AP1M2_ARATH AP-1 complex subunit mu-2 OS=Arabidopsis thaliana OX=3702 GN=AP1M2 PE=1 SV=1;sp|Q9SAC9|AP1M1_ARATH AP-1 complex subunit mu-1 OS=Arabidopsis thaliana OX=3702 GN=AP1M1 PE=3 SV=1	6	2137300	1609000	2507500	2386600	1489400	1630500
O22769	NADH dehydrogenase [ubiquinone] flavoprotein 2, mitochondrial		sp|O22769|NDUV2_ARATH NADH dehydrogenase [ubiquinone] flavoprotein 2, mitochondrial OS=Arabidopsis thaliana OX=3702 GN=At4g02580 PE=1 SV=3	2	4089200		2814000	2102400	2681200	3042600
O22791		At2g33410	tr|O22791|O22791_ARATH Putative RNA-binding protein OS=Arabidopsis thaliana OX=3702 GN=At2g33410 PE=2 SV=1	2				356660	156860	437590
O22795	50S ribosomal protein L28, chloroplastic	RPL28	sp|O22795|RK28_ARATH 50S ribosomal protein L28, chloroplastic OS=Arabidopsis thaliana OX=3702 GN=RPL28 PE=2 SV=2	2	2341800	5896500	3376200	930260	1292100	977640
O22810;O22809		At2g33600;At2g33590	tr|O22810|O22810_ARATH At2g33600 OS=Arabidopsis thaliana OX=3702 GN=CRL2 PE=2 SV=1;tr|O22809|O22809_ARATH NAD(P)-binding Rossmann-fold superfamily protein OS=Arabidopsis thaliana OX=3702 GN=CRL1 PE=2 SV=1	1	104220			563430	88461	105240
O22822;F4IS54;O22820	UDP-glycosyltransferase 74F2	UGT74F2	sp|O22822|U74F2_ARATH UDP-glycosyltransferase 74F2 OS=Arabidopsis thaliana OX=3702 GN=UGT74F2 PE=1 SV=1	4				5616000	5140300	5572200
O22832;F4IS32;A0A1P8BGU7;Q9LF04;Q9M879;Q9LF05;A0A1I9LTN9;A0A178VGR6;A0A178V7P2;Q9M880;Q9M881	Acyl-[acyl-carrier-protein] desaturase 7, chloroplastic;Acyl-[acyl-carrier-protein] desaturase	FAB2;SSI2	sp|O22832|STAD7_ARATH Stearoyl-[acyl-carrier-protein] 9-desaturase 7, chloroplastic OS=Arabidopsis thaliana OX=3702 GN=FAB2 PE=1 SV=1;tr|F4IS32|F4IS32_ARATH Acyl-[acyl-carrier-protein] desaturase OS=Arabidopsis thaliana OX=3702 GN=SSI2 PE=1 SV=1	7	6521200	3150400	3870400	7273000	9041900	5912400
O22860	60S ribosomal protein L38	RPL38A	sp|O22860|RL38_ARATH 60S ribosomal protein L38 OS=Arabidopsis thaliana OX=3702 GN=RPL38A PE=3 SV=1	5	305910000	123780000	119920000	222750000	183420000	203200000
O22886	Uroporphyrinogen decarboxylase 2, chloroplastic	HEME2	sp|O22886|DCUP2_ARATH Uroporphyrinogen decarboxylase 2, chloroplastic OS=Arabidopsis thaliana OX=3702 GN=HEME2 PE=2 SV=1	7	4255500	3341500	2293100	4063300	1901600	2184300
O22899	Probable pre-mRNA-splicing factor ATP-dependent RNA helicase		sp|O22899|PRP43_ARATH Probable pre-mRNA-splicing factor ATP-dependent RNA helicase DEAH3 OS=Arabidopsis thaliana OX=3702 GN=At2g47250 PE=2 SV=1	7	17703000	15311000	9229100	22817000	36507000	16055000
O22907	DEAD-box ATP-dependent RNA helicase 24	RH24	sp|O22907|RH24_ARATH DEAD-box ATP-dependent RNA helicase 24 OS=Arabidopsis thaliana OX=3702 GN=RH24 PE=1 SV=2	3				284760
O22914	Calvin cycle protein CP12-1, chloroplastic	CP12-1	sp|O22914|CP121_ARATH Calvin cycle protein CP12-1, chloroplastic OS=Arabidopsis thaliana OX=3702 GN=CP12-1 PE=1 SV=1	1	13708000	3398300	12946000	3428800	7721500	7440200	2947000
O22941	Zinc-metallopeptidase, peroxisomal	PXM16	sp|O22941|IDE1_ARATH Insulin-degrading enzyme-like 1, peroxisomal OS=Arabidopsis thaliana OX=3702 GN=PXM16 PE=2 SV=1	10	2258500	6130700	9069600	6535700	9307400	10142000
O22957;F4IGU7		At2g34040	tr|O22957|O22957_ARATH Apoptosis inhibitory protein 5 (API5) OS=Arabidopsis thaliana OX=3702 GN=At2g34040 PE=1 SV=2;tr|F4IGU7|F4IGU7_ARATH Apoptosis inhibitory protein 5 (API5) OS=Arabidopsis thaliana OX=3702 GN=At2g34040 PE=1 SV=1	2				1185700	1557800	899660	1035300
O22993		T19F6.22	sp|O22993|FTSI1_ARATH Probable inactive ATP-dependent zinc metalloprotease FTSHI 1, chloroplastic OS=Arabidopsis thaliana OX=3702 GN=FTSHI1 PE=1 SV=1	15	14893000	13692000	12231000	5260700	7924300	7488800
O23016	Probable voltage-gated potassium channel subunit beta	KAB1	sp|O23016|KCAB_ARATH Probable voltage-gated potassium channel subunit beta OS=Arabidopsis thaliana OX=3702 GN=KAB1 PE=1 SV=1	4	2355300	2332200	2506700	2564300	1966700	1878100
O23034	Ubiquitin-like modifier-activating enzyme 5		sp|O23034|UBA5_ARATH Ubiquitin-like modifier-activating enzyme 5 OS=Arabidopsis thaliana OX=3702 GN=At1g05350 PE=3 SV=2	3			1484400	1623000	2788500	2538400
O23049	50S ribosomal protein L6, chloroplastic	RPL6	sp|O23049|RK6_ARATH 50S ribosomal protein L6, chloroplastic OS=Arabidopsis thaliana OX=3702 GN=RPL6 PE=2 SV=1	14	66863000	70370000	61503000	35086000	56563000	37112000
Q8S8L9;O23052	Uncharacterized TPR repeat-containing protein At2g32450;Uncharacterized TPR repeat-containing protein At1g05150		sp|Q8S8L9|Y2245_ARATH Uncharacterized TPR repeat-containing protein At2g32450 OS=Arabidopsis thaliana OX=3702 GN=At2g32450 PE=1 SV=1;sp|O23052|Y1515_ARATH Uncharacterized TPR repeat-containing protein At1g05150 OS=Arabidopsis thaliana OX=3702 GN=At1g05150	1						311030
O23095	60S acidic ribosomal protein P1-2	RPP1B	sp|O23095|RLA12_ARATH 60S acidic ribosomal protein P1-2 OS=Arabidopsis thaliana OX=3702 GN=RPP1B PE=1 SV=2	1	1732800			3046500	2305800	1157000	1486600
O23144;A0A178UT56	Proton pump-interactor 1	PPI1	sp|O23144|PPI1_ARATH Proton pump-interactor 1 OS=Arabidopsis thaliana OX=3702 GN=PPI1 PE=1 SV=2;tr|A0A178UT56|A0A178UT56_ARATH Proton pump interactor 1 OS=Arabidopsis thaliana OX=3702 GN=PPI1 PE=4 SV=1	26	73114000	78732000	81585000	80341000	77608000	57433000
O23157		C7A10.60	tr|O23157|O23157_ARATH AT4g37300/C7A10_60 OS=Arabidopsis thaliana OX=3702 GN=C7A10.60 PE=1 SV=1	1	810580	2054300	1461300	1321700	1806600	1978000	845980
O23166	Thioredoxin-like protein HCF164, chloroplastic	HCF164	sp|O23166|TR164_ARATH Thioredoxin-like protein HCF164, chloroplastic OS=Arabidopsis thaliana OX=3702 GN=HCF164 PE=1 SV=2	1	1729600			916270	1022200	1052600	2217300
O23252	Eukaryotic translation initiation factor 4E-1	EIF4E1	sp|O23252|IF4E1_ARATH Eukaryotic translation initiation factor 4E-1 OS=Arabidopsis thaliana OX=3702 GN=EIF4E1 PE=1 SV=1	1	969180	761700		656700	866920	1042000
O23254;A0A1P8B5D5;Q9SVM4	Serine hydroxymethyltransferase 4	SHM4	sp|O23254|GLYC4_ARATH Serine hydroxymethyltransferase 4 OS=Arabidopsis thaliana OX=3702 GN=SHM4 PE=1 SV=1	16	45184000	43613000	51254000	39229000	43727000	44190000	23080000
O23255;F4JTV4;F4JTV5;A8MQP1	Adenosylhomocysteinase 1;Adenosylhomocysteinase	SAHH1;MEE58	sp|O23255|SAHH1_ARATH Adenosylhomocysteinase 1 OS=Arabidopsis thaliana OX=3702 GN=SAHH1 PE=1 SV=1;tr|F4JTV4|F4JTV4_ARATH Adenosylhomocysteinase OS=Arabidopsis thaliana OX=3702 GN=HOG1 PE=3 SV=1;tr|F4JTV5|F4JTV5_ARATH S-adenosyl-L-homocysteine hydrolase OS=	19	224020000	246710000	279730000	118310000	133320000	128930000
O23264	Selenium-binding protein 1	SBP1	sp|O23264|SEBP1_ARATH Selenium-binding protein 1 OS=Arabidopsis thaliana OX=3702 GN=SBP1 PE=1 SV=1	4	1544600	841990	971560	2160200	1234000	1842600
O23290;F4JUQ4	60S ribosomal protein L36a	RPL36AA;At4g14320	sp|O23290|RL36A_ARATH 60S ribosomal protein L36a OS=Arabidopsis thaliana OX=3702 GN=RPL36AA PE=3 SV=3;tr|F4JUQ4|F4JUQ4_ARATH Zinc-binding ribosomal protein family protein OS=Arabidopsis thaliana OX=3702 GN=API2 PE=3 SV=1	6	146020000	115310000	111430000	49433000	83954000	67908000
O23365	Cytochrome P450 97B3, chloroplastic	CYP97B3	sp|O23365|C97B3_ARATH Cytochrome P450 97B3, chloroplastic OS=Arabidopsis thaliana OX=3702 GN=CYP97B3 PE=1 SV=2	5	2216500	1826900	2706700	2379700	1679100	2569600
O23403	PsbP domain-containing protein 1, chloroplastic	PPD1	sp|O23403|PPD1_ARATH PsbP domain-containing protein 1, chloroplastic OS=Arabidopsis thaliana OX=3702 GN=PPD1 PE=1 SV=1	2	389870			349210	343700	224390	468630
O23404	Pyruvate, phosphate dikinase 1, chloroplastic	PPDK	sp|O23404|PPDK1_ARATH Pyruvate, phosphate dikinase 1, chloroplastic OS=Arabidopsis thaliana OX=3702 GN=PPDK PE=1 SV=2	8	1675700		1131900	7576500	2997600	3535800
O23406	UDP-glycosyltransferase 75D1	UGT75D1	sp|O23406|U75D1_ARATH UDP-glycosyltransferase 75D1 OS=Arabidopsis thaliana OX=3702 GN=UGT75D1 PE=2 SV=2	5	1043900	632470	696830	3499400	1693500	3131300
O23461;Q9M1M0;A0A1I9LRU1	L-arabinokinase	ARA1	sp|O23461|ARAK_ARATH L-arabinokinase OS=Arabidopsis thaliana OX=3702 GN=ARA1 PE=1 SV=1	11	6191100	4393200	6337400	6907500	9268800	6801000
O23515;Q8VYF1	60S ribosomal protein L15-1;60S ribosomal protein L15-2	RPL15A;RPL15B	sp|O23515|RL151_ARATH 60S ribosomal protein L15-1 OS=Arabidopsis thaliana OX=3702 GN=RPL15A PE=2 SV=1;sp|Q8VYF1|RL152_ARATH 60S ribosomal protein L15-2 OS=Arabidopsis thaliana OX=3702 GN=RPL15B PE=2 SV=1	12	1914500000	1278500000	1563000000	1044000000	1276000000	1484700000
O23523		dl4440w	sp|O23523|RGGA_ARATH RGG repeats nuclear RNA binding protein A OS=Arabidopsis thaliana OX=3702 GN=RGGA PE=1 SV=1	1	783170		1674100
O23553	Beta-amylase 3, chloroplastic	BAM3	sp|O23553|BAM3_ARATH Beta-amylase 3, chloroplastic OS=Arabidopsis thaliana OX=3702 GN=BAM3 PE=1 SV=3	19	30678000	34814000	40203000	35592000	56147000	49713000
O23593		dl4795w	sp|O23593|RGGB_ARATH RGG repeats nuclear RNA binding protein B OS=Arabidopsis thaliana OX=3702 GN=RGGB PE=1 SV=1	4	1795400	1782100	5237400	659420	1193600	1854300
O23627	Glycine--tRNA ligase 1, mitochondrial	GLYRS-1	sp|O23627|SYGM1_ARATH Glycine--tRNA ligase, mitochondrial 1 OS=Arabidopsis thaliana OX=3702 GN=At1g29880 PE=1 SV=1	15	24546000	16654000	18606000	24614000	19003000	24595000
O23647	1,4-alpha-glucan-branching enzyme 2-1, chloroplastic/amyloplastic	SBE2.1	sp|O23647|GLGB1_ARATH 1,4-alpha-glucan-branching enzyme 2-1, chloroplastic/amyloplastic OS=Arabidopsis thaliana OX=3702 GN=SBE2.1 PE=1 SV=1	14	14508000	14298000	10744000	10825000	12042000	11839000	11946000
O23653;A0A1P8BBD5	Aspartokinase 2, chloroplastic	AK2	sp|O23653|AK2_ARATH Aspartokinase 2, chloroplastic OS=Arabidopsis thaliana OX=3702 GN=AK2 PE=1 SV=2;tr|A0A1P8BBD5|A0A1P8BBD5_ARATH Aspartokinase OS=Arabidopsis thaliana OX=3702 GN=CARAB-AK-LYS PE=3 SV=1	2		546110	343600	1182300	1465700	1380400
O23654	V-type proton ATPase catalytic subunit A	VHA-A	sp|O23654|VATA_ARATH V-type proton ATPase catalytic subunit A OS=Arabidopsis thaliana OX=3702 GN=VHA-A PE=1 SV=1	29	116200000	98259000	110960000	152570000	163230000	152940000
O23657;O49841	Ras-related protein RABC1	RABC1	sp|O23657|RABC1_ARATH Ras-related protein RABC1 OS=Arabidopsis thaliana OX=3702 GN=RABC1 PE=1 SV=1	3	5829400	4819700	5336700	4363900	5404000	5992100
O23676	Protein mago nashi homolog		sp|O23676|MGN_ARATH Protein mago nashi homolog OS=Arabidopsis thaliana OX=3702 GN=MAGO PE=1 SV=1	1				913300	630440
O23680	Translocase of chloroplast 33, chloroplastic	TOC33	sp|O23680|TOC33_ARATH Translocase of chloroplast 33, chloroplastic OS=Arabidopsis thaliana OX=3702 GN=TOC33 PE=1 SV=1	4	3855200	2348500	2523200	2430000	3972800	2553700
O23702	C-terminal binding protein AN	AN	sp|O23702|CTBP_ARATH C-terminal binding protein AN OS=Arabidopsis thaliana OX=3702 GN=AN PE=1 SV=1	8	1228400	7920800	8776800	5214000	5219100	2670000
Q8L4A7;O23708	Proteasome subunit alpha type-2-B;Proteasome subunit alpha type-2-A	PAB2;PAB1	sp|Q8L4A7|PSA2B_ARATH Proteasome subunit alpha type-2-B OS=Arabidopsis thaliana OX=3702 GN=PAB2 PE=1 SV=1;sp|O23708|PSA2A_ARATH Proteasome subunit alpha type-2-A OS=Arabidopsis thaliana OX=3702 GN=PAB1 PE=1 SV=1	1				131690			312690
O23712;P34066	Proteasome subunit alpha type-1-B;Proteasome subunit alpha type-1-A	PAF2;PAF1	sp|O23712|PSA1B_ARATH Proteasome subunit alpha type-1-B OS=Arabidopsis thaliana OX=3702 GN=PAF2 PE=1 SV=2;sp|P34066|PSA1A_ARATH Proteasome subunit alpha type-1-A OS=Arabidopsis thaliana OX=3702 GN=PAF1 PE=1 SV=3	3	2909900		2111800	3251100	1825000	2711900
O23722		MVD1	sp|O23722|MVD1_ARATH Diphosphomevalonate decarboxylase MVD1, peroxisomal OS=Arabidopsis thaliana OX=3702 GN=MVD1 PE=1 SV=1	2	2037000	1323800	1183200	1545500	2656300	3338900
O24456	Receptor for activated C kinase 1A	RACK1A	sp|O24456|GBLPA_ARATH Receptor for activated C kinase 1A OS=Arabidopsis thaliana OX=3702 GN=RACK1A PE=1 SV=2	10	97947000	109060000	57301000	80566000	123280000	109910000
O24457	Pyruvate dehydrogenase E1 component subunit alpha-3, chloroplastic	PDH-E1 ALPHA	sp|O24457|ODPA3_ARATH Pyruvate dehydrogenase E1 component subunit alpha-3, chloroplastic OS=Arabidopsis thaliana OX=3702 GN=PDH-E1 ALPHA PE=2 SV=1	3	8091900	7077100	1654100	4934500	4249900	5563500
O24520	Non-symbiotic hemoglobin 1	AHB1	sp|O24520|HBL1_ARATH Non-symbiotic hemoglobin 1 OS=Arabidopsis thaliana OX=3702 GN=AHB1 PE=1 SV=1	3				1837400	1401000	1270300
O24521	Non-symbiotic hemoglobin 2	AHB2	sp|O24521|HBL2_ARATH Non-symbiotic hemoglobin 2 OS=Arabidopsis thaliana OX=3702 GN=AHB2 PE=1 SV=1	5	3468400		4729300	3367900	987080	2211500	1332100
O24653;Q96254;Q9LXC0	Guanosine nucleotide diphosphate dissociation inhibitor 2	GDI2	sp|O24653|GDI2_ARATH Guanosine nucleotide diphosphate dissociation inhibitor 2 OS=Arabidopsis thaliana OX=3702 GN=GDI2 PE=2 SV=1	11	15774000	13848000	18349000	14580000	18917000	17682000
O48528	Outer envelope pore protein 16-3, chloroplastic/mitochondrial	OEP163	sp|O48528|OP163_ARATH Outer envelope pore protein 16-3, chloroplastic/mitochondrial OS=Arabidopsis thaliana OX=3702 GN=OEP163 PE=1 SV=1	5	2020900	4101900	3080000	7007300	9240700	7035700
O48529	Rhodanese-like domain-containing protein 9, chloroplastic	STR9	sp|O48529|STR9_ARATH Rhodanese-like domain-containing protein 9, chloroplastic OS=Arabidopsis thaliana OX=3702 GN=STR9 PE=2 SV=1	3	1118200		1740800	2783900	2110900	1619500
O48549;A8MS03	40S ribosomal protein S6-1	RPS6A;RPS6	sp|O48549|RS61_ARATH 40S ribosomal protein S6-1 OS=Arabidopsis thaliana OX=3702 GN=RPS6A PE=1 SV=2;tr|A8MS03|A8MS03_ARATH Ribosomal protein S6 OS=Arabidopsis thaliana OX=3702 GN=RPS6 PE=1 SV=1	5	135430000	199460000	214370000	92975000	315440000	230290000
O48587		T19K24.16	tr|O48587|O48587_ARATH At5g44730 OS=Arabidopsis thaliana OX=3702 GN=T19K24.16 PE=2 SV=1	2			333550			523000	14398000
O48646	Probable phospholipid hydroperoxide glutathione peroxidase 6, mitochondrial	GPX6	sp|O48646|GPX6_ARATH Probable phospholipid hydroperoxide glutathione peroxidase 6, mitochondrial OS=Arabidopsis thaliana OX=3702 GN=GPX6 PE=2 SV=2	3	3629600	3983500	4133700	5765000	5390500	7735800
O48661	Spermidine synthase 2	SPDSYN2	sp|O48661|SPD2_ARATH Spermidine synthase 2 OS=Arabidopsis thaliana OX=3702 GN=SPDSYN2 PE=1 SV=2	8	14050000	5623700	3678800	12825000	13082000	12443000
O48676	UDP-glycosyltransferase 74B1	UGT74B1	sp|O48676|U74B1_ARATH UDP-glycosyltransferase 74B1 OS=Arabidopsis thaliana OX=3702 GN=UGT74B1 PE=1 SV=1	2	948850	398030	777790	518480	858790
O48723	Patatin-like protein 2	PLP2	sp|O48723|PLP2_ARATH Patatin-like protein 2 OS=Arabidopsis thaliana OX=3702 GN=PLP2 PE=1 SV=1	1				409540	88816	122810
O48737	Thioredoxin M1, chloroplastic		sp|O48737|TRXM1_ARATH Thioredoxin M1, chloroplastic OS=Arabidopsis thaliana OX=3702 GN=At1g03680 PE=2 SV=1	4	4581900	16890000	15390000	6585600	10267000	7961000
O48773	Protein disulfide-isomerase 2-3	PDIL2-3	sp|O48773|PDI23_ARATH Protein disulfide-isomerase 2-3 OS=Arabidopsis thaliana OX=3702 GN=PDIL2-3 PE=2 SV=1	6	146840000	145400000	119060000	232810000	133720000	116850000
O48802		At1g62390	sp|O48802|PHOX2_ARATH Protein CLMP1 OS=Arabidopsis thaliana OX=3702 GN=CLMP1 PE=1 SV=1	2	1140600		1134200	626390	1419200	1058700
O48844	26S proteasome non-ATPase regulatory subunit 1 homolog A	RPN2A	sp|O48844|PSD1A_ARATH 26S proteasome non-ATPase regulatory subunit 1 homolog A OS=Arabidopsis thaliana OX=3702 GN=RPN2A PE=1 SV=1	2		1397600		1999200	1687400	1995600
O48917	UDP-sulfoquinovose synthase, chloroplastic	SQD1	sp|O48917|SQD1_ARATH UDP-sulfoquinovose synthase, chloroplastic OS=Arabidopsis thaliana OX=3702 GN=SQD1 PE=1 SV=1	3	2287000	2851200	2987600	1472900	3711500	1741900
O48946	Cellulose synthase A catalytic subunit 1 [UDP-forming]	CESA1	sp|O48946|CESA1_ARATH Cellulose synthase A catalytic subunit 1 [UDP-forming] OS=Arabidopsis thaliana OX=3702 GN=CESA1 PE=1 SV=1	2	741460		1761600	914830	904720	1068200
O48962	Probable 3-beta-hydroxysteroid-Delta(8),Delta(7)-isomerase		sp|O48962|EBP_ARATH Probable 3-beta-hydroxysteroid-Delta(8),Delta(7)-isomerase OS=Arabidopsis thaliana OX=3702 GN=At1g20050 PE=2 SV=1	1	600920		317280	953480	2158800	881440	536870
O48963	Phototropin-1	PHOT1	sp|O48963|PHOT1_ARATH Phototropin-1 OS=Arabidopsis thaliana OX=3702 GN=PHOT1 PE=1 SV=1	8	4139100	6761200	4792300	4545100	7274900	5478800
O49006;Q42534	Pectinesterase/pectinesterase inhibitor 3;Pectinesterase inhibitor 3;Pectinesterase 3	PME3	sp|O49006|PME3_ARATH Pectinesterase/pectinesterase inhibitor 3 OS=Arabidopsis thaliana OX=3702 GN=PME3 PE=1 SV=2	12	126850000	101830000	132430000	73991000	102300000	86114000
O49160	Eukaryotic translation initiation factor 3 subunit C	TIF3C1	sp|O49160|EIF3C_ARATH Eukaryotic translation initiation factor 3 subunit C OS=Arabidopsis thaliana OX=3702 GN=TIF3C1 PE=1 SV=2	17	28508000	26472000	30807000	26808000	41525000	37189000
O49195;O82122	Vegetative storage protein 1;Vegetative storage protein 2	VSP1;VSP2	sp|O49195|VSP1_ARATH Vegetative storage protein 1 OS=Arabidopsis thaliana OX=3702 GN=VSP1 PE=1 SV=2;sp|O82122|VSP2_ARATH Vegetative storage protein 2 OS=Arabidopsis thaliana OX=3702 GN=VSP2 PE=2 SV=1	3				1550600	418460	182620
O49289	Putative DEAD-box ATP-dependent RNA helicase 29	RH29	sp|O49289|RH29_ARATH Putative DEAD-box ATP-dependent RNA helicase 29 OS=Arabidopsis thaliana OX=3702 GN=RH29 PE=3 SV=1	6	578830	1936900	2234500	3213500	2108800	2639400
O49292	PsbP domain-containing protein 4, chloroplastic	PPD4	sp|O49292|PPD4_ARATH PsbP domain-containing protein 4, chloroplastic OS=Arabidopsis thaliana OX=3702 GN=PPD4 PE=1 SV=2	2	561440	398520	491930	269610	337900	382190
O49299	Probable phosphoglucomutase, cytoplasmic 1		sp|O49299|PGMC1_ARATH Probable phosphoglucomutase, cytoplasmic 1 OS=Arabidopsis thaliana OX=3702 GN=At1g23190 PE=2 SV=2	8	13001000	14613000	10269000	21260000	23688000	27625000
O49304		T26J12.10	tr|O49304|O49304_ARATH At1g23130/T26J12_10 OS=Arabidopsis thaliana OX=3702 GN=At1g23130 PE=2 SV=1	2	5994300	2533700	3612500	1399200	1396700	1869900
O49323	Cellulose synthase-like protein D1	CSLD1	sp|O49323|CSLD1_ARATH Cellulose synthase-like protein D1 OS=Arabidopsis thaliana OX=3702 GN=CSLD1 PE=2 SV=1	1							649780
O49342;O49340	Indoleacetaldoxime dehydratase;Cytochrome P450 71A12	CYP71A13;CYP71A12	sp|O49342|C71AD_ARATH Indoleacetaldoxime dehydratase OS=Arabidopsis thaliana OX=3702 GN=CYP71A13 PE=1 SV=1;sp|O49340|C71AC_ARATH Cytochrome P450 71A12 OS=Arabidopsis thaliana OX=3702 GN=CYP71A12 PE=2 SV=1	2				676630	403950	218460
O49377	Vesicle-associated membrane protein 711	VAMP711	sp|O49377|VA711_ARATH Vesicle-associated membrane protein 711 OS=Arabidopsis thaliana OX=3702 GN=VAMP711 PE=1 SV=2	1				225700
O49453	Uncharacterized protein At4g28440		sp|O49453|Y4844_ARATH Uncharacterized protein At4g28440 OS=Arabidopsis thaliana OX=3702 GN=At4g28440 PE=1 SV=1	1	862500	949870	1665300	1446600	1670200	2834100
O49460;Q9FFH5	Prohibitin-1, mitochondrial	PHB1	sp|O49460|PHB1_ARATH Prohibitin-1, mitochondrial OS=Arabidopsis thaliana OX=3702 GN=PHB1 PE=1 SV=1	3	1191100		780860	2360400	2236300	1868000
O49485	D-3-phosphoglycerate dehydrogenase 1, chloroplastic	PGDH1	sp|O49485|SERA1_ARATH D-3-phosphoglycerate dehydrogenase 1, chloroplastic OS=Arabidopsis thaliana OX=3702 GN=PGDH1 PE=1 SV=1	14	6922500	19762000	13620000	16318000	20523000	20704000
O49513	Ras-related protein RABA1e	RABA1E	sp|O49513|RAA1E_ARATH Ras-related protein RABA1e OS=Arabidopsis thaliana OX=3702 GN=RABA1E PE=2 SV=1	1	216040	6288200	10126000	7064600	11587000	10187000	3474800
O49543;A8MSF1	Cysteine desulfurase, mitochondrial	NIFS1;NFS1	sp|O49543|MNIF1_ARATH Cysteine desulfurase, mitochondrial OS=Arabidopsis thaliana OX=3702 GN=NIFS1 PE=1 SV=1;tr|A8MSF1|A8MSF1_ARATH AT5G65720 protein OS=Arabidopsis thaliana OX=3702 GN=NFS1 PE=2 SV=1	7		5142000	6824800	6998500	9387900	7886500
O49553		F7J7.50	tr|O49553|O49553_ARATH AT4g21110/F7J7_50 OS=Arabidopsis thaliana OX=3702 GN=At4g21110 PE=2 SV=1	1	283170				259840	203410	630690
O49562	Pyruvate, phosphate dikinase regulatory protein 1, chloroplastic	RP1	sp|O49562|PDRP1_ARATH Pyruvate, phosphate dikinase regulatory protein 1, chloroplastic OS=Arabidopsis thaliana OX=3702 GN=RP1 PE=1 SV=1	3	2146900		1928200	1657800	2605800	2294200
O49607	Subtilisin-like protease SBT1.6	SBT1.6	sp|O49607|SBT16_ARATH Subtilisin-like protease SBT1.6 OS=Arabidopsis thaliana OX=3702 GN=SBT1.6 PE=2 SV=1	1		427500	966440				415880
O49653		T12H17.110	tr|O49653|O49653_ARATH Probable tRNA N6-adenosine threonylcarbamoyltransferase OS=Arabidopsis thaliana OX=3702 GN=GCP2 PE=2 SV=1	1				777530	1006100	727480
O49675	Probable carotenoid cleavage dioxygenase 4, chloroplastic	CCD4	sp|O49675|CCD4_ARATH Probable carotenoid cleavage dioxygenase 4, chloroplastic OS=Arabidopsis thaliana OX=3702 GN=CCD4 PE=1 SV=1	5	2692100	1171100	2259700	2002800	880470	1531800
O50008;Q0WNZ5;O22824	5-methyltetrahydropteroyltriglutamate--homocysteine methyltransferase 1	MS1	sp|O50008|METE1_ARATH 5-methyltetrahydropteroyltriglutamate--homocysteine methyltransferase 1 OS=Arabidopsis thaliana OX=3702 GN=MS1 PE=1 SV=1	39	999730000	661720000	581950000	1431900000	816590000	1035000000
O50039	Ornithine carbamoyltransferase, chloroplastic	OTC	sp|O50039|OTC_ARATH Ornithine carbamoyltransferase, chloroplastic OS=Arabidopsis thaliana OX=3702 GN=OTC PE=1 SV=2	2				555660			1012300
Q2V4Q4;Q3EDH2;O50061	50S ribosomal protein L4, chloroplastic	RPL4	tr|Q2V4Q4|Q2V4Q4_ARATH AT1G07320 protein OS=Arabidopsis thaliana OX=3702 GN=RPL4 PE=2 SV=1;tr|Q3EDH2|Q3EDH2_ARATH Ribosomal protein L4 OS=Arabidopsis thaliana OX=3702 GN=RPL4 PE=3 SV=1;sp|O50061|RK4_ARATH 50S ribosomal protein L4, chloroplastic OS=Arabidop	11	7939100	54328000	29031000	17421000	50699000	38724000
O64490;F4JQU2;F4JQU1;F4IRF5		F20D22.6	tr|O64490|O64490_ARATH Eukaryotic translation initiation factor 2 gamma subunit OS=Arabidopsis thaliana OX=3702 GN=EIF2 GAMMA PE=2 SV=1	7	5384000	11186000	4986900	6014200	6991500	2887000
O64495	Subtilisin-like protease SBT1.2	SBT1.2	sp|O64495|SBT12_ARATH Subtilisin-like protease SBT1.2 OS=Arabidopsis thaliana OX=3702 GN=SBT1.2 PE=2 SV=1	7	8732000	2208200	4896700	6879800	2471300	2518300
O64632		At2g45520	tr|O64632|O64632_ARATH Coiled-coil protein OS=Arabidopsis thaliana OX=3702 GN=At2g45520 PE=1 SV=1	4	2631600	2330900	1560500	1346100	2249200	2262100
O64644;F4IG85	Histone deacetylase complex subunit SAP18	SAP18	sp|O64644|SAP18_ARATH Histone deacetylase complex subunit SAP18 OS=Arabidopsis thaliana OX=3702 GN=At2g45640 PE=1 SV=1;tr|F4IG85|F4IG85_ARATH SIN3 associated polypeptide P18 OS=Arabidopsis thaliana OX=3702 GN=SAP18 PE=4 SV=1	5		4536900		1027300	4085000	2102800	5743300
O64650;Q9M2F1;A0A178VKE9;B3H5X2	40S ribosomal protein S27-1;40S ribosomal protein S27-2;40S ribosomal protein S27	RPS27A;RPS27B;At3g61111	sp|O64650|RS271_ARATH 40S ribosomal protein S27-1 OS=Arabidopsis thaliana OX=3702 GN=RPS27A PE=3 SV=1;sp|Q9M2F1|RS272_ARATH 40S ribosomal protein S27-2 OS=Arabidopsis thaliana OX=3702 GN=RPS27B PE=2 SV=2;tr|A0A178VKE9|A0A178VKE9_ARATH Zinc-binding ribosoma	3	20300000	14289000	6410700	20724000	18428000	19578000
Q9C6Z3;O64688	Pyruvate dehydrogenase E1 component subunit beta-2, chloroplastic;Pyruvate dehydrogenase E1 component subunit beta-3, chloroplastic	PDH-E1 BETA;E1-BETA-2	sp|Q9C6Z3|ODPB2_ARATH Pyruvate dehydrogenase E1 component subunit beta-2, chloroplastic OS=Arabidopsis thaliana OX=3702 GN=PDH-E1 BETA PE=2 SV=1;sp|O64688|ODPB3_ARATH Pyruvate dehydrogenase E1 component subunit beta-3, chloroplastic OS=Arabidopsis thaliana	2	3923600			1659100	3667400	2555900
O64733	UDP-glycosyltransferase 87A2	UGT87A2	sp|O64733|U87A2_ARATH UDP-glycosyltransferase 87A2 OS=Arabidopsis thaliana OX=3702 GN=UGT87A2 PE=1 SV=1	3				3309500	1686000	2670900
O64740	Protein transport protein SEC13 homolog B	SEC13B	sp|O64740|SC13B_ARATH Protein transport protein SEC13 homolog B OS=Arabidopsis thaliana OX=3702 GN=SEC13B PE=1 SV=1	1				580420			532450
O64745		At2g34810	sp|O64745|BBE16_ARATH Berberine bridge enzyme-like 16 OS=Arabidopsis thaliana OX=3702 GN=At2g34810 PE=2 SV=1	6	2239100			11538000	2519700	3580300
O64835		YCF37	tr|O64835|O64835_ARATH At2g23670/F26B6.32 OS=Arabidopsis thaliana OX=3702 GN=YCF37 PE=2 SV=1	2	3619300			2416500	3223600	2384200
O64855		At2g44200	tr|O64855|O64855_ARATH At2g44200/F6E13.34 OS=Arabidopsis thaliana OX=3702 GN=At2g44200 PE=2 SV=1	3			2776900	2421300	2831700
O64858		At2g44230	tr|O64858|O64858_ARATH At2g44230/F4I1.4 OS=Arabidopsis thaliana OX=3702 GN=At2g44230 PE=2 SV=1	1
O64883	Beta-glucosidase 26, peroxisomal	BGLU26	sp|O64883|BGL26_ARATH Beta-glucosidase 26, peroxisomal OS=Arabidopsis thaliana OX=3702 GN=BGLU26 PE=1 SV=1	4	1351100			1987300	2281100	1808000
O65258	Beta-amylase 2, chloroplastic	BAM2	sp|O65258|BAM2_ARATH Beta-amylase 2, chloroplastic OS=Arabidopsis thaliana OX=3702 GN=BAM2 PE=1 SV=2	7	15409000	13932000	12745000	10441000	11909000	11935000
O65271	Bifunctional protein FolD 4, chloroplastic;Methylenetetrahydrofolate dehydrogenase;Methenyltetrahydrofolate cyclohydrolase	FOLD4	sp|O65271|FOLD4_ARATH Bifunctional protein FolD 4, chloroplastic OS=Arabidopsis thaliana OX=3702 GN=FOLD4 PE=1 SV=1	2	522010			880710	402320	592170
O65282	20 kDa chaperonin, chloroplastic	CPN21	sp|O65282|CH20_ARATH 20 kDa chaperonin, chloroplastic OS=Arabidopsis thaliana OX=3702 GN=CPN20 PE=1 SV=2	11	30408000	3324600	9792700	27028000	53415000	36869000
O65378	1-aminocyclopropane-1-carboxylate oxidase 3		sp|O65378|ACCO3_ARATH 1-aminocyclopropane-1-carboxylate oxidase 3 OS=Arabidopsis thaliana OX=3702 GN=At1g12010 PE=2 SV=1	1				457920			714760
O65398	Lactoylglutathione lyase	F12F1.32	sp|O65398|GLX1_ARATH Lactoylglutathione lyase GLX1 OS=Arabidopsis thaliana OX=3702 GN=GLX1 PE=1 SV=1	1	165830		171810	279650	125970	243820	656220
O65449;Q9SUD0		sks4	tr|O65449|O65449_ARATH At4g22010 OS=Arabidopsis thaliana OX=3702 GN=sks4 PE=1 SV=1	9	18540000	12778000	12403000	12416000	12456000	11887000
O65502		F23E12.190	tr|O65502|O65502_ARATH AT4g35250/F23E12_190 OS=Arabidopsis thaliana OX=3702 GN=HCF244 PE=1 SV=1	8	28536000	23927000	15907000	23254000	22780000	23304000
O65570	Villin-4	VLN4	sp|O65570|VILI4_ARATH Villin-4 OS=Arabidopsis thaliana OX=3702 GN=VLN4 PE=1 SV=1	6	2812400	2197400	3029200	1852700	2375900	2177800
O65572	Carotenoid 9,10(9,10)-cleavage dioxygenase 1	CCD1	sp|O65572|CCD1_ARATH Carotenoid 9,10(9,10)-cleavage dioxygenase 1 OS=Arabidopsis thaliana OX=3702 GN=CCD1 PE=1 SV=2	5	3637800	2394300	3379000	2426100	2145300	1857700
O65581	Fructose-bisphosphate aldolase	M3E9.40	sp|O65581|ALFC5_ARATH Fructose-bisphosphate aldolase 5, cytosolic OS=Arabidopsis thaliana OX=3702 GN=FBA5 PE=1 SV=1	10	35837000	17705000	23642000	28342000	27824000	36311000
O65655		At4g39680	tr|O65655|O65655_ARATH SAP domain-containing protein OS=Arabidopsis thaliana OX=3702 GN=At4g39680 PE=1 SV=1	9	2372500	1173200	1440100	2626000	12754000	3304500
O65660		At4g39730	sp|O65660|PLAT1_ARATH PLAT domain-containing protein 1 OS=Arabidopsis thaliana OX=3702 GN=PLAT1 PE=1 SV=1	3	507180	5771600	7708900	8109600	8478100	10342000
O65686		T4L20.200	sp|O65686|RS16A_ARATH 30S ribosomal protein S16-1, chloroplastic OS=Arabidopsis thaliana OX=3702 GN=RPS16-1 PE=2 SV=1	5	21648000	12592000	18382000	10843000	18696000	9691200
O65719	Heat shock 70 kDa protein 3	HSP70-3	sp|O65719|HSP7C_ARATH Heat shock 70 kDa protein 3 OS=Arabidopsis thaliana OX=3702 GN=HSP70-3 PE=1 SV=1	14	58362000	28404000	31027000	66523000	91049000	76321000
O65782	Cytochrome P450 83B1	CYP83B1	sp|O65782|C83B1_ARATH Cytochrome P450 83B1 OS=Arabidopsis thaliana OX=3702 GN=CYP83B1 PE=1 SV=1	3	556780	254430	153880	2150500	1313300	2262800
O65787	Cytochrome P450 71B6	CYP71B6	sp|O65787|C71B6_ARATH Cytochrome P450 71B6 OS=Arabidopsis thaliana OX=3702 GN=CYP71B6 PE=2 SV=1	5	1889400	1220400	1139000	2603100	2216400	2913700
O78310	Superoxide dismutase [Cu-Zn] 2, chloroplastic	CSD2	sp|O78310|SODC2_ARATH Superoxide dismutase [Cu-Zn] 2, chloroplastic OS=Arabidopsis thaliana OX=3702 GN=CSD2 PE=1 SV=2	3	238680	870780		2647900	2094900		6017200
O80345	Cyclin-dependent kinase F-1	CDKF-1	sp|O80345|CDKF1_ARATH Cyclin-dependent kinase F-1 OS=Arabidopsis thaliana OX=3702 GN=CDKF-1 PE=1 SV=1	6	7648500	9590900	10135000	3842600	8187900	7703500
O80386		CIP7	sp|O80386|CIP7_ARATH COP1-interacting protein 7 OS=Arabidopsis thaliana OX=3702 GN=CIP7 PE=1 SV=1	5	6274500	5068700	5460900	2395900	3852400	3195000
O80439	30S ribosomal protein S31, chloroplastic	RPS31	sp|O80439|RR31_ARATH 30S ribosomal protein S31, chloroplastic OS=Arabidopsis thaliana OX=3702 GN=RPS31 PE=1 SV=1	5	9398100	15000000	16731000	3357400	5804300	3922300
O80448;O80446	Pyridoxal 5-phosphate synthase subunit PDX1.1	PDX11	sp|O80448|PDX11_ARATH Pyridoxal 5-phosphate synthase subunit PDX1.1 OS=Arabidopsis thaliana OX=3702 GN=PDX11 PE=1 SV=1	9	26528000	15416000	23673000	26781000	27542000	32775000
O80452	AMP deaminase	AMPD	sp|O80452|AMPD_ARATH AMP deaminase OS=Arabidopsis thaliana OX=3702 GN=AMPD PE=1 SV=2	1					650020	504140
O80456;A0A1P8AY18		At2g23390	tr|O80456|O80456_ARATH Acyl-CoA OS=Arabidopsis thaliana OX=3702 GN=At2g23390 PE=2 SV=1;tr|A0A1P8AY18|A0A1P8AY18_ARATH Acyl-CoA OS=Arabidopsis thaliana OX=3702 GN=At2g23390 PE=4 SV=1	19	346320000	360460000	238780000	148240000	164610000	186510000
O80477;O80474	Methylesterase 3;Methylesterase 4	MES3;MES4	sp|O80477|MES3_ARATH Methylesterase 3 OS=Arabidopsis thaliana OX=3702 GN=MES3 PE=2 SV=1;sp|O80474|MES4_ARATH Methylesterase 4 OS=Arabidopsis thaliana OX=3702 GN=MES4 PE=1 SV=1	1	443400			385270		286770	526160
O80503		At2g44640	tr|O80503|O80503_ARATH Expressed protein OS=Arabidopsis thaliana OX=3702 GN=At2g44640 PE=4 SV=2	7	9612200	9673800	9360100	4937000	8752200	8731900
O80504		CHL-CPN10	sp|O80504|CH102_ARATH 10 kDa chaperonin 2, chloroplastic OS=Arabidopsis thaliana OX=3702 GN=CPN10-2 PE=2 SV=1	3	2211200			4356000	2092600	2001300
O80526	ATP-citrate synthase alpha chain protein 3	ACLA-3	sp|O80526|ACLA3_ARATH ATP-citrate synthase alpha chain protein 3 OS=Arabidopsis thaliana OX=3702 GN=ACLA-3 PE=2 SV=1	9	14861000	16486000	27588000	17049000	20936000	20529000
O80565	Outer envelope pore protein 37, chloroplastic	OEP37	sp|O80565|OEP37_ARATH Outer envelope pore protein 37, chloroplastic OS=Arabidopsis thaliana OX=3702 GN=OEP37 PE=2 SV=2	1				436460	128430	207710	484880
O80567	La-related protein 6B	LARP6B	sp|O80567|LRP6B_ARATH La-related protein 6B OS=Arabidopsis thaliana OX=3702 GN=LARP6B PE=1 SV=2	3	1363900	1155100	1654200	702440	1592000	1188000
O80574;Q8LB01	4-hydroxy-tetrahydrodipicolinate reductase 1, chloroplastic;4-hydroxy-tetrahydrodipicolinate reductase 2, chloroplastic	DAPB1;DAPB2	sp|O80574|DAPB1_ARATH 4-hydroxy-tetrahydrodipicolinate reductase 1, chloroplastic OS=Arabidopsis thaliana OX=3702 GN=DAPB1 PE=1 SV=2;sp|Q8LB01|DAPB2_ARATH 4-hydroxy-tetrahydrodipicolinate reductase 2, chloroplastic OS=Arabidopsis thaliana OX=3702 GN=DAPB2	3	1521500	695750	578460	1826000	1067500	1500700
O80575	6,7-dimethyl-8-ribityllumazine synthase, chloroplastic		sp|O80575|RISB_ARATH 6,7-dimethyl-8-ribityllumazine synthase, chloroplastic OS=Arabidopsis thaliana OX=3702 GN=At2g44050 PE=2 SV=1	3	941970	2259900	2482200	614830	578420	812020
O80576		At2g44060	tr|O80576|O80576_ARATH At2g44060 OS=Arabidopsis thaliana OX=3702 GN=late embryogenesis abundant 26 PE=2 SV=1	7	4601200		3282900	7184800	6937700	9092200
O80585	Methylenetetrahydrofolate reductase 2	MTHFR2	sp|O80585|MTHR2_ARATH Methylenetetrahydrofolate reductase 2 OS=Arabidopsis thaliana OX=3702 GN=MTHFR2 PE=1 SV=2	8	23440000	16720000	9857500	17890000	21583000	21885000
O80626	60S ribosomal protein L35-2	RPL35B	sp|O80626|RL352_ARATH 60S ribosomal protein L35-2 OS=Arabidopsis thaliana OX=3702 GN=RPL35B PE=2 SV=1	2	42174000	34130000	43693000	19623000	27292000	30204000
O80634	Photosynthetic NDH subunit of lumenal location 1, chloroplastic	PNSL1	sp|O80634|PNSL1_ARATH Photosynthetic NDH subunit of lumenal location 1, chloroplastic OS=Arabidopsis thaliana OX=3702 GN=PNSL1 PE=1 SV=2	3	581940	6163000	4509600	1201000	2135400	3542900
O80653	SNW/SKI-interacting protein	SKIP	sp|O80653|SKIP_ARATH SNW/SKI-interacting protein OS=Arabidopsis thaliana OX=3702 GN=SKIP PE=1 SV=1	2					1519800	804340	1808700
O80725;Q9M1Q9;A0A1P8B4H4;A0A1P8B7I4;A0A1P8AYG2;A0A1P8AYF4;A0A1P8AYL3;A0A1P8B3X8;Q9SYI2;Q9SYI3;Q9M0M2;Q9FHF1;Q9FWX8;Q9FWX7	ABC transporter B family member 4;ABC transporter B family member 21;ABC transporter B family member 3;ABC transporter B family member 5;ABC transporter B family member 9;ABC transporter B family member 7;ABC transporter B family member 12;ABC transporter B family member 11	ABCB4;ABCB21;ABCB3;ABCB5;ABCB9;ABCB7;ABCB12;ABCB11	sp|O80725|AB4B_ARATH ABC transporter B family member 4 OS=Arabidopsis thaliana OX=3702 GN=ABCB4 PE=1 SV=1;sp|Q9M1Q9|AB21B_ARATH ABC transporter B family member 21 OS=Arabidopsis thaliana OX=3702 GN=ABCB21 PE=1 SV=2;tr|A0A1P8B4H4|A0A1P8B4H4_ARATH p-glycopro	2				600660	278890	134490
O80763	Probable nucleoredoxin 1		sp|O80763|NRX1_ARATH Probable nucleoredoxin 1 OS=Arabidopsis thaliana OX=3702 GN=At1g60420 PE=1 SV=1	2	1068200		1019800	1205100	1417600	1135400
Q8RWJ5;O80774		At1g29310;At2g34250	tr|Q8RWJ5|Q8RWJ5_ARATH SecY protein transport family protein OS=Arabidopsis thaliana OX=3702 GN=At1g29310 PE=2 SV=1;tr|O80774|O80774_ARATH AT2G34250 protein OS=Arabidopsis thaliana OX=3702 GN=At2g34250 PE=2 SV=1	3				1222400	1498100		1044300
O80840	Phosphomannomutase	PMM	sp|O80840|PMM_ARATH Phosphomannomutase OS=Arabidopsis thaliana OX=3702 GN=PMM PE=1 SV=1	4	1777600		446960	2162400	1210100	1358500
O80842	Cell division protein FtsY homolog, chloroplastic	CPFTSY	sp|O80842|CFTSY_ARATH Cell division protein FtsY homolog, chloroplastic OS=Arabidopsis thaliana OX=3702 GN=CPFTSY PE=1 SV=2	3							535410
O80845;Q84JW1;Q9LQ73	Peroxisomal membrane protein 11D;Peroxisomal membrane protein 11E;Peroxisomal membrane protein 11C	PEX11D;PEX11E;PEX11C	sp|O80845|PX11D_ARATH Peroxisomal membrane protein 11D OS=Arabidopsis thaliana OX=3702 GN=PEX11D PE=1 SV=2;sp|Q84JW1|PX11E_ARATH Peroxisomal membrane protein 11E OS=Arabidopsis thaliana OX=3702 GN=PEX11E PE=1 SV=1;sp|Q9LQ73|PX11C_ARATH Peroxisomal membrane	2	3786000	4480400	4150400	3313200	4869300	3343700
O80852	Glutathione S-transferase F9	GSTF9	sp|O80852|GSTF9_ARATH Glutathione S-transferase F9 OS=Arabidopsis thaliana OX=3702 GN=GSTF9 PE=1 SV=1	19	371550000	163580000	118540000	520580000	312610000	378100000
O80925	ADP-ribosylation factor GTPase-activating protein AGD7	AGD7	sp|O80925|AGD7_ARATH ADP-ribosylation factor GTPase-activating protein AGD7 OS=Arabidopsis thaliana OX=3702 GN=AGD7 PE=1 SV=1	1		886400	878470	565800	795560	1031000
O80934	Uncharacterized protein At2g37660, chloroplastic		sp|O80934|Y2766_ARATH Uncharacterized protein At2g37660, chloroplastic OS=Arabidopsis thaliana OX=3702 GN=At2g37660 PE=1 SV=2	2	3622000	1600500	2327700	1447300	1158300	1184000
O80939;A0A1P8BBW2;Q66GN2;A0A1P8BBV6;A0A1I9LTB8;A0A2H1ZE50;Q9LXA5;Q9LYX1;Q9FIF0;Q9SR87;Q9M020;A0A1P8BAS9;Q9M021;Q9FG33;Q9FHG4;Q9M345;Q9LSL5;Q9FIF1;O81292;Q9LFH9	L-type lectin-domain containing receptor kinase IV.1	LECRK41	sp|O80939|LRK41_ARATH L-type lectin-domain containing receptor kinase IV.1 OS=Arabidopsis thaliana OX=3702 GN=LECRK41 PE=2 SV=1	4	2231700		2859300	2355900	3535000	4345800
O80952	CDP-diacylglycerol--glycerol-3-phosphate 3-phosphatidyltransferase 1, chloroplastic	PGPS1	sp|O80952|PGPS1_ARATH CDP-diacylglycerol--glycerol-3-phosphate 3-phosphatidyltransferase 1, chloroplastic OS=Arabidopsis thaliana OX=3702 GN=PGPS1 PE=1 SV=1	1				229110	111720	171200
P93026;Q56ZQ3;O80977	Vacuolar-sorting receptor 1;Vacuolar-sorting receptor 4;Vacuolar-sorting receptor 3	VSR1;VSR4;VSR3	sp|P93026|VSR1_ARATH Vacuolar-sorting receptor 1 OS=Arabidopsis thaliana OX=3702 GN=VSR1 PE=1 SV=2;sp|Q56ZQ3|VSR4_ARATH Vacuolar-sorting receptor 4 OS=Arabidopsis thaliana OX=3702 GN=VSR4 PE=2 SV=2;sp|O80977|VSR3_ARATH Vacuolar-sorting receptor 3 OS=Arabid	1	637550		523330	962520	811590	1132200	914940
O80988	Glycine dehydrogenase (decarboxylating) 2, mitochondrial	GLDP2	sp|O80988|GCSP2_ARATH Glycine dehydrogenase (decarboxylating) 2, mitochondrial OS=Arabidopsis thaliana OX=3702 GN=GLDP2 PE=1 SV=1	10	9508900	4002600	6089100	10542000	5089700	9424600
O81014	4-diphosphocytidyl-2-C-methyl-D-erythritol kinase, chloroplastic	ISPE	sp|O81014|ISPE_ARATH 4-diphosphocytidyl-2-C-methyl-D-erythritol kinase, chloroplastic OS=Arabidopsis thaliana OX=3702 GN=ISPE PE=2 SV=1	1			1067600	524820	490100	692170	586720
O81047		At2g03270	tr|O81047|O81047_ARATH DNA-binding protein OS=Arabidopsis thaliana OX=3702 GN=At2g03270 PE=2 SV=2	1				203800		133490
O81108	Calcium-transporting ATPase 2, plasma membrane-type	ACA2	sp|O81108|ACA2_ARATH Calcium-transporting ATPase 2, plasma membrane-type OS=Arabidopsis thaliana OX=3702 GN=ACA2 PE=1 SV=1	1					487450	521810
O81126	Serine/arginine-rich splicing factor RSZ22	RSZ22	sp|O81126|RSZ22_ARATH Serine/arginine-rich splicing factor RSZ22 OS=Arabidopsis thaliana OX=3702 GN=RSZ22 PE=1 SV=1	2	24652000	9223300	9125700	5307800	4997200	5608100
O81148;F4JJE5	Proteasome subunit alpha type-4-A	PAC1	sp|O81148|PSA4A_ARATH Proteasome subunit alpha type-4-A OS=Arabidopsis thaliana OX=3702 GN=PAC1 PE=1 SV=1	5	1821400	27285000	22623000	7867500	8568700	9751400
O81283	Translocase of chloroplast 159, chloroplastic	TOC159	sp|O81283|TC159_ARATH Translocase of chloroplast 159, chloroplastic OS=Arabidopsis thaliana OX=3702 GN=TOC159 PE=1 SV=1	15	10707000	9869800	16486000	10295000	21743000	17731000
O81299		T14P8.15	tr|O81299|O81299_ARATH AT4g02340 protein OS=Arabidopsis thaliana OX=3702 GN=At4g02340 PE=2 SV=1	4	2856800	2820700	2606000	2710300	3045900	2853700
O81439	Probable plastid-lipid-associated protein 1, chloroplastic	PAP1	sp|O81439|PAP1_ARATH Probable plastid-lipid-associated protein 1, chloroplastic OS=Arabidopsis thaliana OX=3702 GN=PAP1 PE=1 SV=1	10	1674100		1703600	4805100	3889700	5850500
O81629		F8M12.21	sp|O81629|KLCR1_ARATH Protein KINESIN LIGHT CHAIN-RELATED 1 OS=Arabidopsis thaliana OX=3702 GN=KLCR1 PE=1 SV=1	2				27193
O81644	Villin-2	VLN2	sp|O81644|VILI2_ARATH Villin-2 OS=Arabidopsis thaliana OX=3702 GN=VLN2 PE=1 SV=2	14	6943100	2670600	1396500	10097000	6924200	8329700
Q9LD28;O81826;Q9C681;Q9LHQ5;Q9S9K7;O04848;Q9FJE8	Histone H2A.6;Probable histone H2A.3;Probable histone H2A.1;Probable histone H2A.2;Probable histone H2AXb;Probable histone H2AXa	RAT5	sp|Q9LD28|H2A6_ARATH Histone H2A.6 OS=Arabidopsis thaliana OX=3702 GN=RAT5 PE=1 SV=1;sp|O81826|H2A3_ARATH Probable histone H2A.3 OS=Arabidopsis thaliana OX=3702 GN=At4g27230 PE=1 SV=1;sp|Q9C681|H2A1_ARATH Probable histone H2A.1 OS=Arabidopsis thaliana OX=3	2	7119000	10215000	7144800	4366700	5400500	4009200
O81845	Mitochondrial uncoupling protein 1	PUMP1	sp|O81845|PUMP1_ARATH Mitochondrial uncoupling protein 1 OS=Arabidopsis thaliana OX=3702 GN=PUMP1 PE=1 SV=1	4	9621500	7204700	4705600	9607800	10393000	11831000
O81852	Bifunctional aspartokinase/homoserine dehydrogenase 2, chloroplastic;Aspartokinase;Homoserine dehydrogenase	AKHSDH2	sp|O81852|AKH2_ARATH Bifunctional aspartokinase/homoserine dehydrogenase 2, chloroplastic OS=Arabidopsis thaliana OX=3702 GN=AKHSDH2 PE=1 SV=1	6	1614100	1392900	1232000	2606400	2062900	1887300
O81864	Peptidyl-prolyl cis-trans isomerase FKBP17-1, chloroplastic	FKBP17-1	sp|O81864|FK171_ARATH Peptidyl-prolyl cis-trans isomerase FKBP17-1, chloroplastic OS=Arabidopsis thaliana OX=3702 GN=FKBP17-1 PE=2 SV=1	1	1670300					277060
O81884	L-galactose dehydrogenase	LGALDH	sp|O81884|GALDH_ARATH L-galactose dehydrogenase OS=Arabidopsis thaliana OX=3702 GN=LGALDH PE=1 SV=1	5	2149300		826000	3065600	938680	958140
O82089;A0A1I9LNC0	Copper transport protein CCH	CCH	sp|O82089|CCH_ARATH Copper transport protein CCH OS=Arabidopsis thaliana OX=3702 GN=CCH PE=1 SV=1;tr|A0A1I9LNC0|A0A1I9LNC0_ARATH Copper chaperone OS=Arabidopsis thaliana OX=3702 GN=CCH PE=4 SV=1	3	7369800	7221300	5274400	8167800	6818200	9413000
O82204	60S ribosomal protein L28-1	RPL28A	sp|O82204|RL281_ARATH 60S ribosomal protein L28-1 OS=Arabidopsis thaliana OX=3702 GN=RPL28A PE=1 SV=1	4	34280000	31445000	37686000	25460000	49696000	33305000
O82209			tr|O82209|O82209_ARATH Copia-like retroelement pol polyprotein OS=Arabidopsis thaliana OX=3702 GN=At2g19680 PE=2 SV=1	1			947480	1235100	1109100	1092000
O82230;Q9M098		At2g24020	sp|O82230|EBFC2_ARATH Nucleoid-associated protein At2g24020, chloroplastic OS=Arabidopsis thaliana OX=3702 GN=STIC2 PE=1 SV=2	3			1464800		1193100		4126600
O82234	Translation initiation factor IF-3	At2g24060	sp|O82234|IF32_ARATH Translation initiation factor IF3-2, chloroplastic OS=Arabidopsis thaliana OX=3702 GN=IF3-2 PE=2 SV=1	9	3486900	6260700	9217300	6840300	4359800	3330700
O82240			tr|O82240|O82240_ARATH Adenine nucleotide alpha hydrolases-like superfamily protein OS=Arabidopsis thaliana OX=3702 GN=At2g47710 PE=2 SV=1	2	5643000	4324200	5471300	5561600	4015100	4829700
O82279		At2g31040	sp|O82279|CG160_ARATH Protein CONSERVED ONLY IN THE GREEN LINEAGE 160, chloroplastic OS=Arabidopsis thaliana OX=3702 GN=CGL160 PE=1 SV=1	1	713150				689670	616560
O82290	Probable inactive shikimate kinase like 2, chloroplastic	SKL2	sp|O82290|SKL2_ARATH Probable inactive shikimate kinase like 2, chloroplastic OS=Arabidopsis thaliana OX=3702 GN=SKL2 PE=2 SV=2	2	169640		1374900	1120000	2325600	1934500
O82291	Probable plastid-lipid-associated protein 3, chloroplastic	PAP3	sp|O82291|PAP3_ARATH Probable plastid-lipid-associated protein 3, chloroplastic OS=Arabidopsis thaliana OX=3702 GN=PAP3 PE=1 SV=1	7	13034000	7149600	4335700	11558000	8824100	11335000
O82299			tr|O82299|O82299_ARATH Putative chloroplast RNA binding protein OS=Arabidopsis thaliana OX=3702 GN=At2g35410 PE=1 SV=1	1	541140	1348900	1545700	1444000	1960700	1260900
O82314	Probable transcriptional regulatory protein At2g25830		sp|O82314|U082_ARATH Probable transcriptional regulatory protein At2g25830 OS=Arabidopsis thaliana OX=3702 GN=At2g25830 PE=2 SV=2	2	3793600	3258700	3933200	2529000	2736100	2376600
O82326;A0A1P8AZN6;Q9SYZ4		At4g34290	tr|O82326|O82326_ARATH Expressed protein OS=Arabidopsis thaliana OX=3702 GN=At2g14880 PE=1 SV=1;tr|A0A1P8AZN6|A0A1P8AZN6_ARATH SWIB/MDM2 domain superfamily protein OS=Arabidopsis thaliana OX=3702 GN=At2g14880 PE=1 SV=1;tr|Q9SYZ4|Q9SYZ4_ARATH SWIB/MDM2 doma	2				1104200	1606500
Q9ZQN9;O82384;F4IKT4		CTF2A;CTF2B	tr|Q9ZQN9|Q9ZQN9_ARATH FAD/NAD(P)-binding oxidoreductase family protein OS=Arabidopsis thaliana OX=3702 GN=CTF2A PE=4 SV=2;tr|O82384|O82384_ARATH FAD/NAD(P)-binding oxidoreductase family protein OS=Arabidopsis thaliana OX=3702 GN=CTF2B PE=2 SV=2;tr|F4IKT4|	2	785830			1106400	696200	1254200
O82399	Probable malate dehydrogenase, glyoxysomal		sp|O82399|MDHX1_ARATH Malate dehydrogenase 1, peroxisomal OS=Arabidopsis thaliana OX=3702 GN=PMDH1 PE=1 SV=1	2	563270			653960	168230	393530
O82462			sp|O82462|SYEC_ARATH Glutamate--tRNA ligase, cytoplasmic OS=Arabidopsis thaliana OX=3702 GN=At5g26710 PE=1 SV=1	38	1185600000	1456600000	1365400000	675910000	1282200000	1291600000
O82487		T12H20.10	tr|O82487|O82487_ARATH Phosphoenolpyruvate carboxylase family protein OS=Arabidopsis thaliana OX=3702 GN=T12H20.10 PE=1 SV=1	3	698790	6599600	4439900	1789100	1717000	1536200
O82491;A0A1P8B6H4;F4JME7	FACT complex subunit SPT16	SPT16	sp|O82491|SPT16_ARATH FACT complex subunit SPT16 OS=Arabidopsis thaliana OX=3702 GN=SPT16 PE=1 SV=1;tr|A0A1P8B6H4|A0A1P8B6H4_ARATH Global transcription factor C OS=Arabidopsis thaliana OX=3702 GN=SPT16 PE=4 SV=1	20	32624000	22744000	24563000	14688000	19202000	18396000
O82499	Translation initiation factor IF-1, chloroplastic		sp|O82499|IF1C_ARATH Translation initiation factor IF-1, chloroplastic OS=Arabidopsis thaliana OX=3702 GN=At4g11175 PE=2 SV=2	1			150870	300440	100860
O82514;F4KAP2	Adenylate kinase 4	ADK1	sp|O82514|KAD4_ARATH Adenylate kinase 4 OS=Arabidopsis thaliana OX=3702 GN=ADK1 PE=1 SV=2;tr|F4KAP2|F4KAP2_ARATH Adenylate kinase 1 OS=Arabidopsis thaliana OX=3702 GN=ADK1 PE=1 SV=1	5	1783800		661950	2936200	2897000	2455300
Q93V56;O82597	Soluble inorganic pyrophosphatase 1;Soluble inorganic pyrophosphatase 5	PPA1;PPA5	sp|Q93V56|IPYR1_ARATH Soluble inorganic pyrophosphatase 1 OS=Arabidopsis thaliana OX=3702 GN=PPA1 PE=1 SV=1;sp|O82597|IPYR5_ARATH Soluble inorganic pyrophosphatase 5 OS=Arabidopsis thaliana OX=3702 GN=PPA5 PE=2 SV=1	1	2379500	1395300	511610	1904800	1222800	2060800
O82628	V-type proton ATPase subunit G1	VHA-G1	sp|O82628|VATG1_ARATH V-type proton ATPase subunit G1 OS=Arabidopsis thaliana OX=3702 GN=VHA-G1 PE=1 SV=1	5	3040300	715060	1572700	2328700	930920	2141900
O82656;F4IA41	Protein-tyrosine-phosphatase PTP1	PTP1	sp|O82656|PTP1_ARATH Protein-tyrosine-phosphatase PTP1 OS=Arabidopsis thaliana OX=3702 GN=PTP1 PE=1 SV=1;tr|F4IA41|F4IA41_ARATH Protein tyrosine phosphatase 1 OS=Arabidopsis thaliana OX=3702 GN=PTP1 PE=4 SV=1	2				499940	749030	170260
O82662	Succinyl-CoA ligase [ADP-forming] subunit beta, mitochondrial		sp|O82662|SUCB_ARATH Succinate--CoA ligase [ADP-forming] subunit beta, mitochondrial OS=Arabidopsis thaliana OX=3702 GN=At2g20420 PE=1 SV=1	10	8752900	3046000	5906600	8927400	5611000	12397000
O82663;Q9ZPX5	Succinate dehydrogenase [ubiquinone] flavoprotein subunit 1, mitochondrial	SDH1-1	sp|O82663|SDHA1_ARATH Succinate dehydrogenase [ubiquinone] flavoprotein subunit 1, mitochondrial OS=Arabidopsis thaliana OX=3702 GN=SDH1-1 PE=1 SV=1	7	6343300	4925600	10746000	5665100	7244000	8031500
O82762		At2g25970	tr|O82762|O82762_ARATH F17H15.1/F17H15.1 OS=Arabidopsis thaliana OX=3702 GN=At2g25970 PE=1 SV=1	3				992940	1104800	1088900
P04778;Q8VZ87;P0CJ48	Chlorophyll a-b binding protein 1, chloroplastic;Chlorophyll a-b binding protein 3, chloroplastic;Chlorophyll a-b binding protein 2, chloroplastic	LHCB1.3;LHCB1.2;LHCB1.1	sp|P04778|CB1C_ARATH Chlorophyll a-b binding protein 1, chloroplastic OS=Arabidopsis thaliana OX=3702 GN=LHCB1.3 PE=1 SV=1;sp|Q8VZ87|CB1B_ARATH Chlorophyll a-b binding protein 3, chloroplastic OS=Arabidopsis thaliana OX=3702 GN=LHCB1.2 PE=1 SV=2;sp|P0CJ48|	10	909500000	801900000	1448600000	499250000	1090700000	546650000
P05466;A0A1P8B1E5	3-phosphoshikimate 1-carboxyvinyltransferase, chloroplastic		sp|P05466|AROA_ARATH 3-phosphoshikimate 1-carboxyvinyltransferase, chloroplastic OS=Arabidopsis thaliana OX=3702 GN=At2g45300 PE=2 SV=3;tr|A0A1P8B1E5|A0A1P8B1E5_ARATH 3-phosphoshikimate 1-carboxyvinyltransferase OS=Arabidopsis thaliana OX=3702 GN=At2g45300	7	10149000	8045300	8899800	11488000	10644000	12183000
P09468	ATP synthase epsilon chain, chloroplastic	atpE	sp|P09468|ATPE_ARATH ATP synthase epsilon chain, chloroplastic OS=Arabidopsis thaliana OX=3702 GN=atpE PE=1 SV=2	9	90536000	66909000	70345000	134650000	94189000	95709000
P0CJ47;P0CJ46	Actin-3;Actin-1	ACT3;ACT1	sp|P0CJ47|ACT3_ARATH Actin-3 OS=Arabidopsis thaliana OX=3702 GN=ACT3 PE=1 SV=1;sp|P0CJ46|ACT1_ARATH Actin-1 OS=Arabidopsis thaliana OX=3702 GN=ACT1 PE=1 SV=1	4	20177000	18113000	12440000	18367000	24972000	17034000
Q8W4H7;Q8GTY0;Q0WL56;P0DH99;F4HUA0;Q6NLF6	Elongation factor 1-alpha 2;Elongation factor 1-alpha 4;Elongation factor 1-alpha 3;Elongation factor 1-alpha 1	A2;A4;A3;A1;At1g07930	sp|Q8W4H7|EF1A2_ARATH Elongation factor 1-alpha 2 OS=Arabidopsis thaliana OX=3702 GN=A2 PE=1 SV=2;sp|Q8GTY0|EF1A4_ARATH Elongation factor 1-alpha 4 OS=Arabidopsis thaliana OX=3702 GN=A4 PE=1 SV=2;sp|Q0WL56|EF1A3_ARATH Elongation factor 1-alpha 3 OS=Arabido	19	1472700000	1627600000	905410000	1895700000	1796500000	1594900000
P0DI75;P0DI74	Protein transport protein Sec61 subunit gamma-2;Protein transport protein Sec61 subunit gamma-1	SEC61G2;SEC61G1	sp|P0DI75|S61G2_ARATH Protein transport protein Sec61 subunit gamma-2 OS=Arabidopsis thaliana OX=3702 GN=SEC61G2 PE=1 SV=1;sp|P0DI74|S61G1_ARATH Protein transport protein Sec61 subunit gamma-1 OS=Arabidopsis thaliana OX=3702 GN=SEC61G1 PE=1 SV=1	1				373930	208110	206710
P0DI79;P0DI78	UPF0496 protein At3g28300;UPF0496 protein At3g28290		sp|P0DI79|U496P_ARATH UPF0496 protein At3g28300 OS=Arabidopsis thaliana OX=3702 GN=At3g28300 PE=2 SV=1;sp|P0DI78|U496D_ARATH UPF0496 protein At3g28290 OS=Arabidopsis thaliana OX=3702 GN=At3g28290 PE=2 SV=1	3	1504900				1650800	1117500
P0DKC4;P0DKC3	Phosphoglycolate phosphatase 1B, chloroplastic;Phosphoglycolate phosphatase 1A, chloroplastic	PGLP1B;PGLP1A	sp|P0DKC4|PGP1B_ARATH Phosphoglycolate phosphatase 1B, chloroplastic OS=Arabidopsis thaliana OX=3702 GN=PGLP1B PE=1 SV=1;sp|P0DKC3|PGP1A_ARATH Phosphoglycolate phosphatase 1A, chloroplastic OS=Arabidopsis thaliana OX=3702 GN=PGLP1A PE=1 SV=1	1					995590	4077400
P0DKI3	Tropinone reductase homolog At1g07440		sp|P0DKI3|TRNH1_ARATH Tropinone reductase homolog At1g07440 OS=Arabidopsis thaliana OX=3702 GN=At1g07440 PE=1 SV=1	1	472900			906750	235200	315410	675310
P0DKL0;Q9ASZ1;Q8VYD2		At4g00270;At2g25650	sp|P0DKL0|STKLT_ARATH GLABROUS1 enhancer-binding protein-like 2 OS=Arabidopsis thaliana OX=3702 GN=GPL2 PE=1 SV=1;sp|Q9ASZ1|STKLO_ARATH GLABROUS1 enhancer-binding protein OS=Arabidopsis thaliana OX=3702 GN=GEBP PE=1 SV=1;sp|Q8VYD2|STKLH_ARATH GLABROUS1 enh	1	387640			547420			1547300
P0DKL6;P0DKL4			sp|P0DKL6|S130B_ARATH Spliceosome-associated protein 130 B OS=Arabidopsis thaliana OX=3702 GN=SAP130B PE=2 SV=1;sp|P0DKL4|S130A_ARATH Spliceosome-associated protein 130 A OS=Arabidopsis thaliana OX=3702 GN=SAP130A PE=2 SV=1	3				745790	416290	442560
P10795;F4HRR5	Ribulose bisphosphate carboxylase small chain 1A, chloroplastic;Ribulose bisphosphate carboxylase small chain	RBCS-1A;RBCS1A	sp|P10795|RBS1A_ARATH Ribulose bisphosphate carboxylase small chain 1A, chloroplastic OS=Arabidopsis thaliana OX=3702 GN=RBCS-1A PE=1 SV=2;tr|F4HRR5|F4HRR5_ARATH Ribulose bisphosphate carboxylase small chain OS=Arabidopsis thaliana OX=3702 GN=RBCS1A PE=1 S	9	571580000	143280000	74518000	880670000	148840000	278560000
P10796	Ribulose bisphosphate carboxylase small chain 1B, chloroplastic	RBCS-1B	sp|P10796|RBS1B_ARATH Ribulose bisphosphate carboxylase small chain 1B, chloroplastic OS=Arabidopsis thaliana OX=3702 GN=RBCS-1B PE=1 SV=1	4	25278000	3154100	1111500	96174000	6554900	9638800
P11035	Nitrate reductase [NADH] 2	NIA2	sp|P11035|NIA2_ARATH Nitrate reductase [NADH] 2 OS=Arabidopsis thaliana OX=3702 GN=NIA2 PE=1 SV=1	13	7917300	5783200	8209700	14967000	28309000	21106000	1273100
P11139	Tubulin alpha-1 chain	TUBA1	sp|P11139|TBA1_ARATH Tubulin alpha-1 chain OS=Arabidopsis thaliana OX=3702 GN=TUBA1 PE=2 SV=1	2		250610		646220	256050	390370
P11574;Q8W4E2	V-type proton ATPase subunit B1;V-type proton ATPase subunit B3	VHA-B1;VHA-B3	sp|P11574|VATB1_ARATH V-type proton ATPase subunit B1 OS=Arabidopsis thaliana OX=3702 GN=VHA-B1 PE=2 SV=2;sp|Q8W4E2|VATB3_ARATH V-type proton ATPase subunit B3 OS=Arabidopsis thaliana OX=3702 GN=VHA-B3 PE=2 SV=1	21	44479000	24299000	27030000	50484000	44486000	42914000
P11832	Nitrate reductase [NADH] 1	NIA1	sp|P11832|NIA1_ARATH Nitrate reductase [NADH] 1 OS=Arabidopsis thaliana OX=3702 GN=NIA1 PE=1 SV=3	10				5498500	16741000	4536300
P14671;P25269	Tryptophan synthase beta chain 1, chloroplastic;Tryptophan synthase beta chain 2, chloroplastic	TSB1;TSB2	sp|P14671|TRPB1_ARATH Tryptophan synthase beta chain 1, chloroplastic OS=Arabidopsis thaliana OX=3702 GN=TSB1 PE=2 SV=1;sp|P25269|TRBP2_ARATH Tryptophan synthase beta chain 2, chloroplastic OS=Arabidopsis thaliana OX=3702 GN=TSB2 PE=1 SV=2	6	12288000	8386000	9095700	13310000	12211000	14535000
P16127	Magnesium-chelatase subunit ChlI-1, chloroplastic	CHLI1	sp|P16127|CHLI1_ARATH Magnesium-chelatase subunit ChlI-1, chloroplastic OS=Arabidopsis thaliana OX=3702 GN=CHLI1 PE=1 SV=1	15	37355000	16638000	33177000	33745000	54547000	41471000
P16180	30S ribosomal protein S17, chloroplastic	RPS17	sp|P16180|RR17_ARATH 30S ribosomal protein S17, chloroplastic OS=Arabidopsis thaliana OX=3702 GN=RPS17 PE=1 SV=1	6	63424000	40598000	36726000	14919000	41591000	21978000
P16181	40S ribosomal protein S11	RPS11A	sp|P16181|RS111_ARATH 40S ribosomal protein S11-1 OS=Arabidopsis thaliana OX=3702 GN=RPS11A PE=2 SV=1	3				827580	816300	724890
P17094;A8MQQ1	60S ribosomal protein L3-1	ARP1;RP1	sp|P17094|RL31_ARATH 60S ribosomal protein L3-1 OS=Arabidopsis thaliana OX=3702 GN=ARP1 PE=1 SV=5;tr|A8MQQ1|A8MQQ1_ARATH Ribosomal protein 1 OS=Arabidopsis thaliana OX=3702 GN=RP1 PE=1 SV=1	33	5131700000	3085300000	3002400000	3741000000	4195400000	3529500000
P17562	S-adenosylmethionine synthase 2	SAM2	sp|P17562|METK2_ARATH S-adenosylmethionine synthase 2 OS=Arabidopsis thaliana OX=3702 GN=SAM2 PE=1 SV=1	7	1846600	2676700	2991600	13563000	13689000	9364400
P17597	Acetolactate synthase, chloroplastic	ALS	sp|P17597|ILVB_ARATH Acetolactate synthase, chloroplastic OS=Arabidopsis thaliana OX=3702 GN=ALS PE=1 SV=1	4			1905300	2628100	2006200	3018900
P17745	Elongation factor Tu, chloroplastic	TUFA	sp|P17745|EFTU_ARATH Elongation factor Tu, chloroplastic OS=Arabidopsis thaliana OX=3702 GN=TUFA PE=1 SV=1	19	370420000	238780000	286410000	297740000	466830000	376390000
P18616	DNA-directed RNA polymerase II subunit 1	NRPB1	sp|P18616|NRPB1_ARATH DNA-directed RNA polymerase II subunit 1 OS=Arabidopsis thaliana OX=3702 GN=NRPB1 PE=1 SV=3	4	765430		1027800	702200	924560	750160
P19366	ATP synthase subunit beta, chloroplastic	atpB	sp|P19366|ATPB_ARATH ATP synthase subunit beta, chloroplastic OS=Arabidopsis thaliana OX=3702 GN=atpB PE=1 SV=2	32	850800000	464450000	633030000	1111700000	690610000	818480000
P20115;A0A1I9LSJ5;A0A1I9LSJ6;Q9M1D3	Citrate synthase 4, mitochondrial	CSY4	sp|P20115|CISY4_ARATH Citrate synthase 4, mitochondrial OS=Arabidopsis thaliana OX=3702 GN=CSY4 PE=1 SV=3	4	1837600		1547200	2867400	1785800	2609100
P20431;A0A1P8BD43;Q9T0E0	ATPase 3, plasma membrane-type	AHA3	sp|P20431|PMA3_ARATH ATPase 3, plasma membrane-type OS=Arabidopsis thaliana OX=3702 GN=AHA3 PE=1 SV=2;tr|A0A1P8BD43|A0A1P8BD43_ARATH Plasma membrane ATPase OS=Arabidopsis thaliana OX=3702 GN=HA3 PE=1 SV=1	3	532580			942250	435250	337290
P20649;A0A1P8AYX4	ATPase 1, plasma membrane-type	AHA1	sp|P20649|PMA1_ARATH ATPase 1, plasma membrane-type OS=Arabidopsis thaliana OX=3702 GN=AHA1 PE=1 SV=3;tr|A0A1P8AYX4|A0A1P8AYX4_ARATH Plasma membrane ATPase OS=Arabidopsis thaliana OX=3702 GN=HA1 PE=1 SV=1	23	68628000	35646000	56898000	49335000	59433000	60742000
P21218;Q42536	Protochlorophyllide reductase B, chloroplastic;Protochlorophyllide reductase A, chloroplastic	PORB;PORA	sp|P21218|PORB_ARATH Protochlorophyllide reductase B, chloroplastic OS=Arabidopsis thaliana OX=3702 GN=PORB PE=1 SV=3;sp|Q42536|PORA_ARATH Protochlorophyllide reductase A, chloroplastic OS=Arabidopsis thaliana OX=3702 GN=PORA PE=1 SV=2	15	75182000	126430000	134900000	47338000	113230000	74635000
P21238	Chaperonin 60 subunit alpha 1, chloroplastic	CPN60A1	sp|P21238|CPNA1_ARATH Chaperonin 60 subunit alpha 1, chloroplastic OS=Arabidopsis thaliana OX=3702 GN=CPN60A1 PE=1 SV=2	25	187140000	89162000	156270000	121480000	308760000	190430000
P21240	Chaperonin 60 subunit beta 1, chloroplastic	CPN60B1	sp|P21240|CPNB1_ARATH Chaperonin 60 subunit beta 1, chloroplastic OS=Arabidopsis thaliana OX=3702 GN=CPN60B1 PE=1 SV=3	35	195680000	104280000	164150000	143240000	352660000	213470000
P21276	Superoxide dismutase [Fe] 1, chloroplastic	FSD1	sp|P21276|SODF1_ARATH Superoxide dismutase [Fe] 1, chloroplastic OS=Arabidopsis thaliana OX=3702 GN=FSD1 PE=1 SV=4	1				432190			649290
P22738	60S ribosomal protein L3-2	ARP2	sp|P22738|RL32_ARATH 60S ribosomal protein L3-2 OS=Arabidopsis thaliana OX=3702 GN=ARP2 PE=2 SV=4	12	41227000	27282000	34534000	21589000	40971000	31839000
P22953;F4KCE5	Probable mediator of RNA polymerase II transcription subunit 37e	MED37E;HSC70-1	sp|P22953|MD37E_ARATH Probable mediator of RNA polymerase II transcription subunit 37e OS=Arabidopsis thaliana OX=3702 GN=MED37E PE=1 SV=3;tr|F4KCE5|F4KCE5_ARATH Heat shock cognate protein 70-1 OS=Arabidopsis thaliana OX=3702 GN=HSC70-1 PE=1 SV=1	32	376000000	298760000	312220000	398400000	744670000	640490000
P22954;Q9C7X7	Probable mediator of RNA polymerase II transcription subunit 37c;Heat shock 70 kDa protein 18	MED37D;HSP70-18	sp|P22954|MD37D_ARATH Probable mediator of RNA polymerase II transcription subunit 37c OS=Arabidopsis thaliana OX=3702 GN=MED37D PE=1 SV=2;sp|Q9C7X7|HSP7N_ARATH Heat shock 70 kDa protein 18 OS=Arabidopsis thaliana OX=3702 GN=HSP70-18 PE=2 SV=1	2	639900			1781600	1284300	1498600
P23321	Oxygen-evolving enhancer protein 1-1, chloroplastic	PSBO1	sp|P23321|PSBO1_ARATH Oxygen-evolving enhancer protein 1-1, chloroplastic OS=Arabidopsis thaliana OX=3702 GN=PSBO1 PE=1 SV=2	11	69753000	49713000	100980000	88868000	108000000	81658000	289850000
P23586	Sugar transport protein 1	STP1	sp|P23586|STP1_ARATH Sugar transport protein 1 OS=Arabidopsis thaliana OX=3702 GN=STP1 PE=1 SV=2	1	919120
P24100	Cyclin-dependent kinase A-1	CDKA-1	sp|P24100|CDKA1_ARATH Cyclin-dependent kinase A-1 OS=Arabidopsis thaliana OX=3702 GN=CDKA-1 PE=1 SV=1	7	4079300	2574200	2955800	3686000	9847700	9933800
P24636	Tubulin beta-4 chain	TUBB4	sp|P24636|TBB4_ARATH Tubulin beta-4 chain OS=Arabidopsis thaliana OX=3702 GN=TUBB4 PE=2 SV=2	17	104030000	77618000	88777000	115510000	73130000	89250000
P24806;A0A1P8AQT8;Q9M0D1;Q9M0D2;Q9FI31;O80803;Q9ZV40	Xyloglucan endotransglucosylase/hydrolase protein 24	XTH24	sp|P24806|XTH24_ARATH Xyloglucan endotransglucosylase/hydrolase protein 24 OS=Arabidopsis thaliana OX=3702 GN=XTH24 PE=1 SV=2	5	8038900	2438300	416980	2368200	2361700	4090800
P25696;A0A1P8B1N1	Bifunctional enolase 2/transcriptional activator	ENO2	sp|P25696|ENO2_ARATH Bifunctional enolase 2/transcriptional activator OS=Arabidopsis thaliana OX=3702 GN=ENO2 PE=1 SV=1;tr|A0A1P8B1N1|A0A1P8B1N1_ARATH Enolase OS=Arabidopsis thaliana OX=3702 GN=LOS2 PE=1 SV=1	21	95446000	63860000	74797000	105630000	97454000	97859000
P25697	Phosphoribulokinase, chloroplastic		sp|P25697|KPPR_ARATH Phosphoribulokinase, chloroplastic OS=Arabidopsis thaliana OX=3702 GN=At1g32060 PE=2 SV=1	12	88105000	42636000	72521000	96653000	56476000	73113000
P25819;F4JM86;A0A1P8B564	Catalase-2;Catalase	CAT2	sp|P25819|CATA2_ARATH Catalase-2 OS=Arabidopsis thaliana OX=3702 GN=CAT2 PE=1 SV=3;tr|F4JM86|F4JM86_ARATH Catalase OS=Arabidopsis thaliana OX=3702 GN=CAT2 PE=3 SV=1;tr|A0A1P8B564|A0A1P8B564_ARATH Catalase OS=Arabidopsis thaliana OX=3702 GN=CAT2 PE=3 SV=1	13	73200000	21952000	37578000	69100000	32653000	56118000
P25851	Fructose-1,6-bisphosphatase, chloroplastic	FBP	sp|P25851|F16P1_ARATH Fructose-1,6-bisphosphatase 1, chloroplastic OS=Arabidopsis thaliana OX=3702 GN=CFBP1 PE=1 SV=2	13	165840000	81953000	119620000	129600000	173200000	156630000
P25855	Glycine cleavage system H protein 1, mitochondrial	GDH1	sp|P25855|GCSH1_ARATH Glycine cleavage system H protein 1, mitochondrial OS=Arabidopsis thaliana OX=3702 GN=GDH1 PE=1 SV=1	4	49610000	19330000	39277000	39372000	21223000	36031000
P25856	Glyceraldehyde-3-phosphate dehydrogenase GAPA1, chloroplastic	GAPA1	sp|P25856|G3PA1_ARATH Glyceraldehyde-3-phosphate dehydrogenase GAPA1, chloroplastic OS=Arabidopsis thaliana OX=3702 GN=GAPA1 PE=1 SV=3	14	955990000	496550000	269210000	1663100000	538460000	622670000
P25857	Glyceraldehyde-3-phosphate dehydrogenase GAPB, chloroplastic	GAPB	sp|P25857|G3PB_ARATH Glyceraldehyde-3-phosphate dehydrogenase GAPB, chloroplastic OS=Arabidopsis thaliana OX=3702 GN=GAPB PE=1 SV=2	22	1963100000	1942200000	2266700000	2189900000	1660400000	1641000000
P25858	Glyceraldehyde-3-phosphate dehydrogenase GAPC1, cytosolic	GAPC1	sp|P25858|G3PC1_ARATH Glyceraldehyde-3-phosphate dehydrogenase GAPC1, cytosolic OS=Arabidopsis thaliana OX=3702 GN=GAPC1 PE=1 SV=2	24	974590000	758290000	966410000	1790200000	1003700000	1148900000
P25864	50S ribosomal protein L9, chloroplastic	RPL9	sp|P25864|RK9_ARATH 50S ribosomal protein L9, chloroplastic OS=Arabidopsis thaliana OX=3702 GN=RPL9 PE=2 SV=1	13	74248000	68425000	57667000	48313000	86388000	59274000
P25873	50S ribosomal protein L15, chloroplastic	RPL15	sp|P25873|RK15_ARATH 50S ribosomal protein L15, chloroplastic OS=Arabidopsis thaliana OX=3702 GN=RPL15 PE=1 SV=2	6	33524000	52487000	43303000	20545000	60649000	42466000
P26568	Histone H1.1		sp|P26568|H11_ARATH Histone H1.1 OS=Arabidopsis thaliana OX=3702 GN=At1g06760 PE=1 SV=1	5	6908800	1817300	3400100	3100900	2210700	2006400
P26569;F4INW2	Histone H1.2	At2g30620	sp|P26569|H12_ARATH Histone H1.2 OS=Arabidopsis thaliana OX=3702 GN=At2g30620 PE=1 SV=1;tr|F4INW2|F4INW2_ARATH Winged-helix DNA-binding transcription factor family protein OS=Arabidopsis thaliana OX=3702 GN=At2g30620 PE=1 SV=1	15	78704000	51569000	90154000	42473000	40828000	28385000
P27202	Photosystem II 10 kDa polypeptide, chloroplastic	PSBR	sp|P27202|PSBR_ARATH Photosystem II 10 kDa polypeptide, chloroplastic OS=Arabidopsis thaliana OX=3702 GN=PSBR PE=1 SV=1	4	11496000	4836400	10662000	14191000	23695000	16407000
P27323	Heat shock protein 90-1	HSP90-1	sp|P27323|HS901_ARATH Heat shock protein 90-1 OS=Arabidopsis thaliana OX=3702 GN=HSP90-1 PE=1 SV=3	1				557550	377970	360250
P27521	Chlorophyll a-b binding protein 4, chloroplastic	LHCA4	sp|P27521|CA4_ARATH Chlorophyll a-b binding protein 4, chloroplastic OS=Arabidopsis thaliana OX=3702 GN=LHCA4 PE=1 SV=1	7	152810000	125300000	127420000	146590000	85488000	93760000
P28493	Pathogenesis-related protein 5		sp|P28493|PR5_ARATH Pathogenesis-related protein 5 OS=Arabidopsis thaliana OX=3702 GN=At1g75040 PE=1 SV=1	1		537940	919490		1103400	2005700
P28769	T-complex protein 1 subunit alpha	CCT1	sp|P28769|TCPA_ARATH T-complex protein 1 subunit alpha OS=Arabidopsis thaliana OX=3702 GN=CCT1 PE=1 SV=1	8	8089400	4798600	8944500	7782400	9560000	8713100
P29197	Chaperonin CPN60, mitochondrial	CPN60	sp|P29197|CH60A_ARATH Chaperonin CPN60, mitochondrial OS=Arabidopsis thaliana OX=3702 GN=CPN60 PE=1 SV=2	17	24254000	23399000	26262000	18640000	26421000	22405000
P29402;F4K6M8;Q38798	Calnexin homolog 1	CNX1	sp|P29402|CALX1_ARATH Calnexin homolog 1 OS=Arabidopsis thaliana OX=3702 GN=CNX1 PE=1 SV=1	8	4143800	5300400	3914400	10167000	10489000	13748000
P29511;B9DFF8	Tubulin alpha-6 chain	TUBA6;TUA6	sp|P29511|TBA6_ARATH Tubulin alpha-6 chain OS=Arabidopsis thaliana OX=3702 GN=TUBA6 PE=1 SV=1;tr|B9DFF8|B9DFF8_ARATH Tubulin alpha chain OS=Arabidopsis thaliana OX=3702 GN=TUA6 PE=2 SV=1	1	145090	15080000	17746000	3937300	11478000	11508000	9376900
P29513	Tubulin beta-5 chain	TUBB5	sp|P29513|TBB5_ARATH Tubulin beta-5 chain OS=Arabidopsis thaliana OX=3702 GN=TUBB5 PE=2 SV=1	6	5324800	21802000	35024000	14108000	25546000	22663000
P29514	Tubulin beta-6 chain	TUBB6	sp|P29514|TBB6_ARATH Tubulin beta-6 chain OS=Arabidopsis thaliana OX=3702 GN=TUBB6 PE=2 SV=1	4	3890900	3490200	4834700	8165800	3371300	5125800
P29515	Tubulin beta-7 chain	TUBB7	sp|P29515|TBB7_ARATH Tubulin beta-7 chain OS=Arabidopsis thaliana OX=3702 GN=TUBB7 PE=2 SV=1	5	1257300	12929000	7779200	10391000	8187300	10188000
P29516	Tubulin beta-8 chain	TUBB8	sp|P29516|TBB8_ARATH Tubulin beta-8 chain OS=Arabidopsis thaliana OX=3702 GN=TUBB8 PE=2 SV=2	2	671050		1899500	754880	736790	1238800
P29517	Tubulin beta-9 chain	TUBB9	sp|P29517|TBB9_ARATH Tubulin beta-9 chain OS=Arabidopsis thaliana OX=3702 GN=TUBB9 PE=1 SV=1	2	1879000	1411100		6491300	4356300	3071200
P29976	Phospho-2-dehydro-3-deoxyheptonate aldolase 1, chloroplastic	DHS1	sp|P29976|AROF_ARATH Phospho-2-dehydro-3-deoxyheptonate aldolase 1, chloroplastic OS=Arabidopsis thaliana OX=3702 GN=DHS1 PE=2 SV=2	5	2929400	2702900	2518700	3372700	4521600	5032700	1458600
P30184;F4INR3	Leucine aminopeptidase 1	PM25;At2g24200	sp|P30184|AMPL1_ARATH Leucine aminopeptidase 1 OS=Arabidopsis thaliana OX=3702 GN=LAP1 PE=1 SV=1;tr|F4INR3|F4INR3_ARATH Cytosol aminopeptidase family protein OS=Arabidopsis thaliana OX=3702 GN=LAP1 PE=1 SV=1	1	1447600	238790	446940	1982600	390560	627400	1584000
Q2V3Q0;P30186;O24616	Proteasome subunit alpha type-7-A;Proteasome subunit alpha type-7-B	PAD1;PAD2	tr|Q2V3Q0|Q2V3Q0_ARATH Proteasome subunit alpha type OS=Arabidopsis thaliana OX=3702 GN=PAD1 PE=3 SV=1;sp|P30186|PSA7A_ARATH Proteasome subunit alpha type-7-A OS=Arabidopsis thaliana OX=3702 GN=PAD1 PE=1 SV=1;sp|O24616|PSA7B_ARATH Proteasome subunit alpha	4	3204000	1533900	2267000	4009100	1942900	3609500
P31167;O49447	ADP,ATP carrier protein 1, mitochondrial	AAC1	sp|P31167|ADT1_ARATH ADP,ATP carrier protein 1, mitochondrial OS=Arabidopsis thaliana OX=3702 GN=AAC1 PE=1 SV=2	14	199030000	205690000	196840000	188620000	231900000	219620000
P31168	Dehydrin COR47	COR47	sp|P31168|COR47_ARATH Dehydrin COR47 OS=Arabidopsis thaliana OX=3702 GN=COR47 PE=1 SV=2	2			1133100	1091100	1740000	947440
P31265	Translationally-controlled tumor protein homolog	TCTP	sp|P31265|TCTP1_ARATH Translationally-controlled tumor protein 1 OS=Arabidopsis thaliana OX=3702 GN=TCTP1 PE=1 SV=2	7	77738000	33675000	63722000	63501000	40858000	61310000
P31414;A8MQH1	Pyrophosphate-energized vacuolar membrane proton pump 1	AVP1	sp|P31414|AVP1_ARATH Pyrophosphate-energized vacuolar membrane proton pump 1 OS=Arabidopsis thaliana OX=3702 GN=AVP1 PE=1 SV=1;tr|A8MQH1|A8MQH1_ARATH Inorganic H pyrophosphatase family protein OS=Arabidopsis thaliana OX=3702 GN=AVP1 PE=1 SV=1	7	9554400	4367800	10638000	4659100	11884000	6867900
P32826	Serine carboxypeptidase-like 49	SCPL49	sp|P32826|SCP49_ARATH Serine carboxypeptidase-like 49 OS=Arabidopsis thaliana OX=3702 GN=SCPL49 PE=2 SV=2	2	1912400	2009700	1138900	1705600	2009500	1858300
P32961;Q8LFU8	Nitrilase 1	NIT1	sp|P32961|NRL1_ARATH Nitrilase 1 OS=Arabidopsis thaliana OX=3702 GN=NIT1 PE=1 SV=2;tr|Q8LFU8|Q8LFU8_ARATH Nitrilase 1 OS=Arabidopsis thaliana OX=3702 GN=NIT1 PE=2 SV=1	23	1967500000	2438700000	2220500000	2277200000	1009600000	1367500000
P32962	Nitrilase 2	NIT2	sp|P32962|NRL2_ARATH Nitrilase 2 OS=Arabidopsis thaliana OX=3702 GN=NIT2 PE=1 SV=1	2				1455800	492500	784240
P33154	Pathogenesis-related protein 1		sp|P33154|PR1_ARATH Pathogenesis-related protein 1 OS=Arabidopsis thaliana OX=3702 GN=At2g14610 PE=1 SV=1	2				6685400	4863000	8878700
P33207	3-oxoacyl-[acyl-carrier-protein] reductase, chloroplastic		sp|P33207|FABG_ARATH 3-oxoacyl-[acyl-carrier-protein] reductase, chloroplastic OS=Arabidopsis thaliana OX=3702 GN=At1g24360 PE=1 SV=2	6	14120000	22544000	23033000	12601000	18587000	18283000	9999000
P34788	40S ribosomal protein S18	RPS18A	sp|P34788|RS18_ARATH 40S ribosomal protein S18 OS=Arabidopsis thaliana OX=3702 GN=RPS18A PE=1 SV=1	7	69042000	42454000	32210000	64596000	45671000	63901000
P34790;Q9SKQ0	Peptidyl-prolyl cis-trans isomerase CYP18-3;Peptidyl-prolyl cis-trans isomerase CYP19-2	CYP18-3;CYP19-2	sp|P34790|CP18C_ARATH Peptidyl-prolyl cis-trans isomerase CYP18-3 OS=Arabidopsis thaliana OX=3702 GN=CYP18-3 PE=1 SV=1;sp|Q9SKQ0|CP19B_ARATH Peptidyl-prolyl cis-trans isomerase CYP19-2 OS=Arabidopsis thaliana OX=3702 GN=CYP19-2 PE=2 SV=1	8	81965000	27593000	41815000	106990000	47440000	59752000
P36212;P36210	50S ribosomal protein L12-3, chloroplastic;50S ribosomal protein L12-1, chloroplastic	RPL12C;RPL12A	sp|P36212|RK123_ARATH 50S ribosomal protein L12-3, chloroplastic OS=Arabidopsis thaliana OX=3702 GN=RPL12C PE=2 SV=2;sp|P36210|RK121_ARATH 50S ribosomal protein L12-1, chloroplastic OS=Arabidopsis thaliana OX=3702 GN=RPL12A PE=2 SV=1	7	97546000	39512000	33107000	32718000	122850000	56613000
P37107	Signal recognition particle 54 kDa protein, chloroplastic	FFC	sp|P37107|SR54C_ARATH Signal recognition particle 54 kDa protein, chloroplastic OS=Arabidopsis thaliana OX=3702 GN=FFC PE=1 SV=1	13	12241000	6492200	9061500	8501800	12606000	8656000
P37702	Myrosinase 1	TGG1	sp|P37702|BGL38_ARATH Myrosinase 1 OS=Arabidopsis thaliana OX=3702 GN=TGG1 PE=1 SV=1	17	121640000	67809000	40047000	195560000	128570000	121630000
P38418;A0A1I9LPH1;Q9LUW0	Lipoxygenase 2, chloroplastic	LOX2	sp|P38418|LOX2_ARATH Lipoxygenase 2, chloroplastic OS=Arabidopsis thaliana OX=3702 GN=LOX2 PE=1 SV=1;tr|A0A1I9LPH1|A0A1I9LPH1_ARATH Lipoxygenase OS=Arabidopsis thaliana OX=3702 GN=LOX2 PE=3 SV=1	45	621730000	404060000	505190000	993670000	785430000	790870000
P38420	DNA-directed RNA polymerase II subunit 2	NRPB2	sp|P38420|NRPB2_ARATH DNA-directed RNA polymerase II subunit 2 OS=Arabidopsis thaliana OX=3702 GN=NRPB2 PE=1 SV=2	4	936850		2104400	741230	1798000	1122900
P38605;A0A1P8B2H6;A0A1I9LTE4;Q1G1A4	Cycloartenol synthase;Lanosterol synthase	CAS1;LAS1	sp|P38605|CAS1_ARATH Cycloartenol synthase OS=Arabidopsis thaliana OX=3702 GN=CAS1 PE=1 SV=2;tr|A0A1P8B2H6|A0A1P8B2H6_ARATH Terpene cyclase/mutase family member OS=Arabidopsis thaliana OX=3702 GN=CAS1 PE=3 SV=1;tr|A0A1I9LTE4|A0A1I9LTE4_ARATH Terpene cyclas	2	916560		365210		765320	845720
P38666;Q42347	60S ribosomal protein L24-2;60S ribosomal protein L24-1	RPL24B;RPL24A	sp|P38666|RL242_ARATH 60S ribosomal protein L24-2 OS=Arabidopsis thaliana OX=3702 GN=RPL24B PE=1 SV=2;sp|Q42347|RL241_ARATH 60S ribosomal protein L24-1 OS=Arabidopsis thaliana OX=3702 GN=RPL24A PE=1 SV=2	5	334610000	225280000	173160000	178010000	176740000	206910000
P39207	Nucleoside diphosphate kinase 1	NDK1	sp|P39207|NDK1_ARATH Nucleoside diphosphate kinase 1 OS=Arabidopsis thaliana OX=3702 GN=NDK1 PE=1 SV=1	7	69174000	22119000	50435000	40822000	47880000	53871000
P40940	ADP-ribosylation factor 3	ARF3	sp|P40940|ARF3_ARATH ADP-ribosylation factor 3 OS=Arabidopsis thaliana OX=3702 GN=ARF3 PE=1 SV=2	1	1713900	1182600	543320	887530	689910	840620
P40941	ADP,ATP carrier protein 2, mitochondrial	AAC2	sp|P40941|ADT2_ARATH ADP,ATP carrier protein 2, mitochondrial OS=Arabidopsis thaliana OX=3702 GN=AAC2 PE=1 SV=2	4	42758000	23365000	31856000	58758000	68963000	58481000
P41127	60S ribosomal protein L13-1	RPL13B	sp|P41127|RL131_ARATH 60S ribosomal protein L13-1 OS=Arabidopsis thaliana OX=3702 GN=RPL13B PE=1 SV=1	23	1923500000	1930500000	1970900000	1408800000	1870900000	1834500000
Q8H156;P41917;P41916	GTP-binding nuclear protein Ran-3;GTP-binding nuclear protein Ran-2;GTP-binding nuclear protein Ran-1	RAN3;RAN2;RAN1	sp|Q8H156|RAN3_ARATH GTP-binding nuclear protein Ran-3 OS=Arabidopsis thaliana OX=3702 GN=RAN3 PE=1 SV=2;sp|P41917|RAN2_ARATH GTP-binding nuclear protein Ran-2 OS=Arabidopsis thaliana OX=3702 GN=RAN2 PE=1 SV=3;sp|P41916|RAN1_ARATH GTP-binding nuclear prote	9	200450000	73122000	89243000	87480000	72943000	124150000
P42036	40S ribosomal protein S14-3	RPS14C	sp|P42036|RS143_ARATH 40S ribosomal protein S14-3 OS=Arabidopsis thaliana OX=3702 GN=RPS14C PE=2 SV=2	1	1227500	18863000	21182000	7146300	13545000	13626000
Q8VYK9;P42158	Casein kinase I isoform delta-like	CKL12	sp|Q8VYK9|CKL12_ARATH Casein kinase 1-like protein 12 OS=Arabidopsis thaliana OX=3702 GN=CKL12 PE=2 SV=1;sp|P42158|CKL1_ARATH Casein kinase 1-like protein 1 OS=Arabidopsis thaliana OX=3702 GN=CKL1 PE=2 SV=2	1	339750			466590	351230	466820
P42644	14-3-3-like protein GF14 psi	GRF3	sp|P42644|14333_ARATH 14-3-3-like protein GF14 psi OS=Arabidopsis thaliana OX=3702 GN=GRF3 PE=1 SV=2	5	5045500	496810	7036100	9413100	10851000	9337100
P42645	14-3-3-like protein GF14 upsilon	GRF5	sp|P42645|14335_ARATH 14-3-3-like protein GF14 upsilon OS=Arabidopsis thaliana OX=3702 GN=GRF5 PE=1 SV=2	2	291920		3042500	2074300	3746200	2054600
P42697;F4K015;A0A1I9LMW7;A0A1I9LMW6;Q84XF3	Dynamin-related protein 1A	DRP1A;DL1	sp|P42697|DRP1A_ARATH Dynamin-related protein 1A OS=Arabidopsis thaliana OX=3702 GN=DRP1A PE=1 SV=3;tr|F4K015|F4K015_ARATH Dynamin-like protein OS=Arabidopsis thaliana OX=3702 GN=DL1 PE=1 SV=1	25	27897000	14780000	13081000	16000000	27252000	30894000
P42731;Q9ZQG2	Polyadenylate-binding protein 2	PAB2	sp|P42731|PABP2_ARATH Polyadenylate-binding protein 2 OS=Arabidopsis thaliana OX=3702 GN=PAB2 PE=1 SV=1	7	9465800	6081800	4762100	9073900	8972500	9008100
P42732;B3H631	30S ribosomal protein S13, chloroplastic	RPS13;At5g14320	sp|P42732|RR13_ARATH 30S ribosomal protein S13, chloroplastic OS=Arabidopsis thaliana OX=3702 GN=RPS13 PE=2 SV=1;tr|B3H631|B3H631_ARATH Ribosomal protein S13/S18 family OS=Arabidopsis thaliana OX=3702 GN=EMB3137 PE=3 SV=1	7	31165000	27754000	40531000	11580000	19218000	15591000
P42733	40S ribosomal protein S11-3	RPS11C	sp|P42733|RS113_ARATH 40S ribosomal protein S11-3 OS=Arabidopsis thaliana OX=3702 GN=RPS11C PE=2 SV=2	2	4571100	13481000	15379000	9636200	16133000	14923000
P42734	Probable cinnamyl alcohol dehydrogenase 9	CAD9	sp|P42734|CADH9_ARATH Probable cinnamyl alcohol dehydrogenase 9 OS=Arabidopsis thaliana OX=3702 GN=CAD9 PE=2 SV=2	5	4161200	3643700	3263600	7763800	4992500	5342300
P42737	Beta carbonic anhydrase 2, chloroplastic	BCA2	sp|P42737|BCA2_ARATH Beta carbonic anhydrase 2, chloroplastic OS=Arabidopsis thaliana OX=3702 GN=BCA2 PE=1 SV=3	7	127550000	52446000	114570000	170430000	158990000	157610000
P42744	NEDD8-activating enzyme E1 regulatory subunit	AXR1	sp|P42744|AXR1_ARATH NEDD8-activating enzyme E1 regulatory subunit AXR1 OS=Arabidopsis thaliana OX=3702 GN=AXR1 PE=1 SV=1	1				339260
P42760	Glutathione S-transferase F6	GSTF6	sp|P42760|GSTF6_ARATH Glutathione S-transferase F6 OS=Arabidopsis thaliana OX=3702 GN=GSTF6 PE=2 SV=2	11	34738000	21547000	32518000	69697000	56724000	58007000
P42761	Glutathione S-transferase F10	GSTF10	sp|P42761|GSTFA_ARATH Glutathione S-transferase F10 OS=Arabidopsis thaliana OX=3702 GN=GSTF10 PE=1 SV=3	11	33305000	21346000	39369000	45204000	33753000	43238000
P42762	Chaperone protein ClpD, chloroplastic	CLPD	sp|P42762|CLPD_ARATH Chaperone protein ClpD, chloroplastic OS=Arabidopsis thaliana OX=3702 GN=CLPD PE=1 SV=1	5	10237000	3487600	3482600	9407700	4659000	7338500
P42763	Dehydrin ERD14	ERD14	sp|P42763|ERD14_ARATH Dehydrin ERD14 OS=Arabidopsis thaliana OX=3702 GN=ERD14 PE=1 SV=1	8	26548000	19879000	24181000	7682200	8010400	9068200
P42791;A0A1I9LT16;O22254	60S ribosomal protein L18-2	RPL18B	sp|P42791|RL182_ARATH 60S ribosomal protein L18-2 OS=Arabidopsis thaliana OX=3702 GN=RPL18B PE=1 SV=2;tr|A0A1I9LT16|A0A1I9LT16_ARATH Ribosomal protein L18 OS=Arabidopsis thaliana OX=3702 GN=RPL18 PE=4 SV=1	22	6127300000	12733000000	6310700000	3944400000	15724000000	10442000000
P42795;P42794	60S ribosomal protein L11-1;60S ribosomal protein L11-2	RPL11A;RPL11B	sp|P42795|RL111_ARATH 60S ribosomal protein L11-1 OS=Arabidopsis thaliana OX=3702 GN=RPL11A PE=2 SV=2;sp|P42794|RL112_ARATH 60S ribosomal protein L11-2 OS=Arabidopsis thaliana OX=3702 GN=RPL11B PE=2 SV=2	7	485600000	553810000	432410000	323270000	597780000	537820000
P42798;Q9LX88;O80646	40S ribosomal protein S15a-1;40S ribosomal protein S15a-4;40S ribosomal protein S15a-3	RPS15AA;RPS15AD;RPS15AC	sp|P42798|R15A1_ARATH 40S ribosomal protein S15a-1 OS=Arabidopsis thaliana OX=3702 GN=RPS15AA PE=2 SV=2;sp|Q9LX88|R15A4_ARATH 40S ribosomal protein S15a-4 OS=Arabidopsis thaliana OX=3702 GN=RPS15AD PE=2 SV=3;sp|O80646|R15A3_ARATH 40S ribosomal protein S15a	6	54922000	53232000	68189000	33925000	41929000	41572000
Q9LX12;P42801	Probable inositol 3-phosphate synthase isozyme 3;Inositol-3-phosphate synthase isozyme 1	IPS3;IPS1	sp|Q9LX12|INO3_ARATH Probable inositol 3-phosphate synthase isozyme 3 OS=Arabidopsis thaliana OX=3702 GN=IPS3 PE=1 SV=1;sp|P42801|INO1_ARATH Inositol-3-phosphate synthase isozyme 1 OS=Arabidopsis thaliana OX=3702 GN=IPS1 PE=1 SV=3	1	817870				715180	1136400
P42804	Glutamyl-tRNA reductase 1, chloroplastic	HEMA1	sp|P42804|HEM11_ARATH Glutamyl-tRNA reductase 1, chloroplastic OS=Arabidopsis thaliana OX=3702 GN=HEMA1 PE=1 SV=2	2				450050
P42825	Chaperone protein dnaJ 2	ATJ2	sp|P42825|DNAJ2_ARATH Chaperone protein dnaJ 2 OS=Arabidopsis thaliana OX=3702 GN=ATJ2 PE=1 SV=2	14	66750000	82240000	60681000	53152000	40968000	30886000
P43286;Q9FF53	Aquaporin PIP2-1;Aquaporin PIP2-1, N-terminally processed	PIP2-1	sp|P43286|PIP21_ARATH Aquaporin PIP2-1 OS=Arabidopsis thaliana OX=3702 GN=PIP2-1 PE=1 SV=1	6	39081000	41381000	56347000	18651000	18477000	19799000
P43287;A0A1P8AYA1	Aquaporin PIP2-2;Aquaporin PIP2-2, N-terminally processed	PIP2-2	sp|P43287|PIP22_ARATH Aquaporin PIP2-2 OS=Arabidopsis thaliana OX=3702 GN=PIP2-2 PE=1 SV=2;tr|A0A1P8AYA1|A0A1P8AYA1_ARATH Plasma membrane intrinsic protein 2 OS=Arabidopsis thaliana OX=3702 GN=PIP2B PE=3 SV=1	3	1832700	1142400	2051900	726550	1629700	1225600
P43296	Cysteine proteinase RD19a	RD19A	sp|P43296|RD19A_ARATH Cysteine protease RD19A OS=Arabidopsis thaliana OX=3702 GN=RD19A PE=1 SV=1	2				1504700		608790
P43297	Cysteine proteinase RD21a	RD21A	sp|P43297|RD21A_ARATH Cysteine proteinase RD21A OS=Arabidopsis thaliana OX=3702 GN=RD21A PE=1 SV=1	3	1594900	7020000	8465000	9697700	6377300	8404200
P46010	Nitrilase 3	NIT3	sp|P46010|NRL3_ARATH Nitrilase 3 OS=Arabidopsis thaliana OX=3702 GN=NIT3 PE=1 SV=1	4	910670000	169660000	367920000	412440000	295520000	407990000
P46283	Sedoheptulose-1,7-bisphosphatase, chloroplastic		sp|P46283|S17P_ARATH Sedoheptulose-1,7-bisphosphatase, chloroplastic OS=Arabidopsis thaliana OX=3702 GN=At3g55800 PE=2 SV=1	18	251120000	360540000	588600000	404120000	515980000	520620000
P46286;Q4PSL7	60S ribosomal protein L8-1	RPL8A	sp|P46286|RL81_ARATH 60S ribosomal protein L8-1 OS=Arabidopsis thaliana OX=3702 GN=RPL8A PE=1 SV=2	2	142210000	125930000	261050000	277600000	537030000	389700000
P46309;F4JMS5	Glutamate--cysteine ligase, chloroplastic	GSH1	sp|P46309|GSH1_ARATH Glutamate--cysteine ligase, chloroplastic OS=Arabidopsis thaliana OX=3702 GN=GSH1 PE=1 SV=2;tr|F4JMS5|F4JMS5_ARATH Glutamate-cysteine ligase OS=Arabidopsis thaliana OX=3702 GN=GSH1 PE=4 SV=1	10	17287000	13876000	13197000	17931000	16304000	20352000
P46312	Omega-6 fatty acid desaturase, chloroplastic	FAD6	sp|P46312|FAD6C_ARATH Omega-6 fatty acid desaturase, chloroplastic OS=Arabidopsis thaliana OX=3702 GN=FAD6 PE=1 SV=2	3	4466200	3938100	4040500	2838300	7062000	6494600
P46416	Glutathione synthetase, chloroplastic	GSH2	sp|P46416|GSHB_ARATH Glutathione synthetase, chloroplastic OS=Arabidopsis thaliana OX=3702 GN=GSH2 PE=2 SV=3	4				1615800	2321200	1954500
P46421;Q9ZW26	Glutathione S-transferase U5;Glutathione S-transferase U6	GSTU5;GSTU6	sp|P46421|GSTU5_ARATH Glutathione S-transferase U5 OS=Arabidopsis thaliana OX=3702 GN=GSTU5 PE=2 SV=1;sp|Q9ZW26|GSTU6_ARATH Glutathione S-transferase U6 OS=Arabidopsis thaliana OX=3702 GN=GSTU6 PE=2 SV=1	2	1069700	838560		881080	319140	605610
P46422;Q9SLM6	Glutathione S-transferase F2;Glutathione S-transferase F3	GSTF2;GSTF3	sp|P46422|GSTF2_ARATH Glutathione S-transferase F2 OS=Arabidopsis thaliana OX=3702 GN=GSTF2 PE=1 SV=3;sp|Q9SLM6|GSTF3_ARATH Glutathione S-transferase F3 OS=Arabidopsis thaliana OX=3702 GN=GSTF3 PE=2 SV=1	14	25858000	32921000	52528000	98380000	69003000	73027000
P46637	Arginase 1, mitochondrial	ARGAH1	sp|P46637|ARGI1_ARATH Arginase 1, mitochondrial OS=Arabidopsis thaliana OX=3702 GN=ARGAH1 PE=1 SV=1	3	875410			10553000	685000	684000
P46643	Aspartate aminotransferase, mitochondrial	ASP1	sp|P46643|AAT1_ARATH Aspartate aminotransferase, mitochondrial OS=Arabidopsis thaliana OX=3702 GN=ASP1 PE=1 SV=1	9	3294200	6096300	8379300	16987000	13444000	11439000
P46644	Aspartate aminotransferase 3, chloroplastic	ASP3	sp|P46644|AAT3_ARATH Aspartate aminotransferase 3, chloroplastic OS=Arabidopsis thaliana OX=3702 GN=ASP3 PE=1 SV=1	9	16266000	10191000	13647000	16304000	17991000	20080000
P46645;F4I0D4;P46646;A0A1P8APT9	Aspartate aminotransferase, cytoplasmic isozyme 1	ASP2	sp|P46645|AAT2_ARATH Aspartate aminotransferase, cytoplasmic isozyme 1 OS=Arabidopsis thaliana OX=3702 GN=ASP2 PE=1 SV=2	19	38315000	24301000	32324000	56100000	59488000	72725000
P47924	Bifunctional riboflavin biosynthesis protein RIBA 1, chloroplastic;3,4-dihydroxy-2-butanone 4-phosphate synthase;GTP cyclohydrolase-2	RIBA1	sp|P47924|RIBA1_ARATH Bifunctional riboflavin biosynthesis protein RIBA 1, chloroplastic OS=Arabidopsis thaliana OX=3702 GN=RIBA1 PE=1 SV=2	2	586350		458200	687130	638450	737720
P47998;Q9LJA0	Cysteine synthase 1	OASA1	sp|P47998|CYSK1_ARATH Cysteine synthase 1 OS=Arabidopsis thaliana OX=3702 GN=OASA1 PE=1 SV=2	5	1197100		491390	2509500	594200
P47999;B9DFR6;Q43725	Cysteine synthase, chloroplastic/chromoplastic	OASB	sp|P47999|CYSKP_ARATH Cysteine synthase, chloroplastic/chromoplastic OS=Arabidopsis thaliana OX=3702 GN=OASB PE=1 SV=2	3	2321800	2015500	2865300	4471200	1718700	2558400
P48421	Cytochrome P450 83A1	CYP83A1	sp|P48421|C83A1_ARATH Cytochrome P450 83A1 OS=Arabidopsis thaliana OX=3702 GN=CYP83A1 PE=1 SV=2	5	616030			4999900	1916300	2202200
P48491	Triosephosphate isomerase, cytosolic	CTIMC	sp|P48491|TPIS_ARATH Triosephosphate isomerase, cytosolic OS=Arabidopsis thaliana OX=3702 GN=CTIMC PE=1 SV=2	8	17186000	12278000	14834000	15505000	12055000	11096000
P48523;F4JKM2;O49482	Cinnamyl alcohol dehydrogenase 4	CAD4	sp|P48523|CADH4_ARATH Cinnamyl alcohol dehydrogenase 4 OS=Arabidopsis thaliana OX=3702 GN=CAD4 PE=1 SV=1	3	1806400	675860	758430	2640800	1562500	1836300
P48578;F4IN38;A0A1P8AYV1;A0A1P8AYS4;Q07100	Serine/threonine-protein phosphatase PP2A-3 catalytic subunit;Serine/threonine-protein phosphatase;Serine/threonine-protein phosphatase PP2A-4 catalytic subunit	PP2A3;PP2A-3;PP2A4	sp|P48578|PP2A4_ARATH Serine/threonine-protein phosphatase PP2A-4 catalytic subunit OS=Arabidopsis thaliana OX=3702 GN=PP2A4 PE=1 SV=1;tr|F4IN38|F4IN38_ARATH Serine/threonine-protein phosphatase OS=Arabidopsis thaliana OX=3702 GN=PP2A-3 PE=3 SV=1;tr|A0A1P8	2	1026100			1202100	1238100	1393300
P48641	Glutathione reductase, cytosolic		sp|P48641|GSHRC_ARATH Glutathione reductase, cytosolic OS=Arabidopsis thaliana OX=3702 GN=At3g24170 PE=1 SV=1	2	742770	268920	248710	865990		654950
P49040	Sucrose synthase 1	SUS1	sp|P49040|SUS1_ARATH Sucrose synthase 1 OS=Arabidopsis thaliana OX=3702 GN=SUS1 PE=1 SV=3	14	14778000	8708800	4591600	13321000	11392000	13567000
P49077	Aspartate carbamoyltransferase, chloroplastic	PYRB	sp|P49077|PYRB_ARATH Aspartate carbamoyltransferase, chloroplastic OS=Arabidopsis thaliana OX=3702 GN=PYRB PE=2 SV=2	2	897700			937860
P49200	40S ribosomal protein S20-1	RPS20A	sp|P49200|RS201_ARATH 40S ribosomal protein S20-1 OS=Arabidopsis thaliana OX=3702 GN=RPS20A PE=2 SV=2	4	21890000	50215000	90232000	42115000	108540000	76113000
P49201;Q9SF35	40S ribosomal protein S23-2;40S ribosomal protein S23-1	RPS23B;RPS23A	sp|P49201|RS232_ARATH 40S ribosomal protein S23-2 OS=Arabidopsis thaliana OX=3702 GN=RPS23B PE=2 SV=2;sp|Q9SF35|RS231_ARATH 40S ribosomal protein S23-1 OS=Arabidopsis thaliana OX=3702 GN=RPS23A PE=2 SV=2	6	304660000	360410000	336460000	129380000	208330000	180950000
Q9SQZ1	40S ribosomal protein S17-4	RPS17D	sp|Q9SQZ1|RS173_ARATH 40S ribosomal protein S17-3 OS=Arabidopsis thaliana OX=3702 GN=RPS17C PE=2 SV=3;sp|Q9SJ36|RS172_ARATH 40S ribosomal protein S17-2 OS=Arabidopsis thaliana OX=3702 GN=RPS17B PE=2 SV=3;sp|Q9LZ17|RS174_ARATH 40S ribosomal protein S17-4 OS	4	10747000	8412000	8986000	21843000	19392000	22148000
P49209	60S ribosomal protein L9-1	RPL9B	sp|P49209|RL91_ARATH 60S ribosomal protein L9-1 OS=Arabidopsis thaliana OX=3702 GN=RPL9B PE=1 SV=3	16	1218600000	503380000	402500000	1211500000	695130000	756330000
P49211	60S ribosomal protein L32-1	RPL32A	sp|P49211|RL321_ARATH 60S ribosomal protein L32-1 OS=Arabidopsis thaliana OX=3702 GN=RPL32A PE=2 SV=2	11	675660000	532360000	676440000	430710000	571380000	476790000
P49227	60S ribosomal protein L5-2	RPL5B	sp|P49227|RL52_ARATH 60S ribosomal protein L5-2 OS=Arabidopsis thaliana OX=3702 GN=RPL5B PE=2 SV=3	17	157940000	457540000	398520000	443510000	851560000	690870000
P49243	3-oxoacyl-[acyl-carrier-protein] synthase III, chloroplastic		sp|P49243|FABH_ARATH 3-oxoacyl-[acyl-carrier-protein] synthase III, chloroplastic OS=Arabidopsis thaliana OX=3702 GN=At1g62640 PE=2 SV=2	4	2565200	1214700	2718100	4889300	2538700	2501800
P49572	Indole-3-glycerol phosphate synthase, chloroplastic		sp|P49572|TRPC_ARATH Indole-3-glycerol phosphate synthase, chloroplastic OS=Arabidopsis thaliana OX=3702 GN=IGPS PE=1 SV=2	3	1623100	1145500	1415100	2920900	1375800	3554200
P49599	Protein phosphatase 2C 57	PPH1	sp|P49599|P2C57_ARATH Protein phosphatase 2C 57 OS=Arabidopsis thaliana OX=3702 GN=PPH1 PE=1 SV=2	1				709000	382440
P49637	60S ribosomal protein L27a-3	RPL27AC	sp|P49637|R27A3_ARATH 60S ribosomal protein L27a-3 OS=Arabidopsis thaliana OX=3702 GN=RPL27AC PE=2 SV=2	7	1969900000	819980000	978800000	1437600000	1328300000	1228800000
P49688	40S ribosomal protein S2-3	RPS2C	sp|P49688|RS23_ARATH 40S ribosomal protein S2-3 OS=Arabidopsis thaliana OX=3702 GN=RPS2C PE=1 SV=2	12	87279000	83855000	83590000	121720000	155050000	119850000
P49689	40S ribosomal protein S30	RPS30A	sp|P49689|RS30_ARATH 40S ribosomal protein S30 OS=Arabidopsis thaliana OX=3702 GN=RPS30A PE=3 SV=3	3	87894000	121210000	91347000	99361000	83619000	90581000
P49691;F4KDU5	60S ribosomal protein L4-2	RPL4D;At5g02870	sp|P49691|RL4B_ARATH 60S ribosomal protein L4-2 OS=Arabidopsis thaliana OX=3702 GN=RPL4D PE=1 SV=2;tr|F4KDU5|F4KDU5_ARATH Ribosomal protein L4/L1 family OS=Arabidopsis thaliana OX=3702 GN=At5g02870 PE=1 SV=1	26	2917200000	1879800000	2277800000	1851100000	2196000000	2001500000
P49692	60S ribosomal protein L7a-1	RPL7AA	sp|P49692|RL7A1_ARATH 60S ribosomal protein L7a-1 OS=Arabidopsis thaliana OX=3702 GN=RPL7AA PE=2 SV=2	2	93335000	167990000	181480000	108220000	119900000	278740000
P49693	60S ribosomal protein L19-3	RPL19C	sp|P49693|RL193_ARATH 60S ribosomal protein L19-3 OS=Arabidopsis thaliana OX=3702 GN=RPL19C PE=2 SV=3	7	89052000	60469000	72347000	70795000	110670000	82040000
P50546	DNA-directed RNA polymerase subunit beta	rpoB	sp|P50546|RPOB_ARATH DNA-directed RNA polymerase subunit beta OS=Arabidopsis thaliana OX=3702 GN=rpoB PE=3 SV=4	34	122890000	134570000	118840000	74527000	70395000	63666000
P50883	60S ribosomal protein L12-1	RPL12A	sp|P50883|RL121_ARATH 60S ribosomal protein L12-1 OS=Arabidopsis thaliana OX=3702 GN=RPL12A PE=2 SV=2	5	350140000	248060000	180640000	222850000	302720000	214950000
P51407;A0A1P8B2C7;F4IGR5;F4IGR4	60S acidic ribosomal protein P2-1	RPP2A;At2g27720	sp|P51407|RLA21_ARATH 60S acidic ribosomal protein P2-1 OS=Arabidopsis thaliana OX=3702 GN=RPP2A PE=3 SV=2;tr|A0A1P8B2C7|A0A1P8B2C7_ARATH 60S acidic ribosomal protein family OS=Arabidopsis thaliana OX=3702 GN=At2g27720 PE=3 SV=1;tr|F4IGR5|F4IGR5_ARATH 60S	5	4528400	13752000	27686000	11210000	47469000	25369000
P51412	50S ribosomal protein L21, chloroplastic	RPL21	sp|P51412|RK21_ARATH 50S ribosomal protein L21, chloroplastic OS=Arabidopsis thaliana OX=3702 GN=RPL21 PE=2 SV=1	5	11676000	24657000	28619000	16718000	33077000	24331000
P51414	60S ribosomal protein L26-1	RPL26A	sp|P51414|RL261_ARATH 60S ribosomal protein L26-1 OS=Arabidopsis thaliana OX=3702 GN=RPL26A PE=2 SV=2	12	819740000	551990000	724420000	537320000	745590000	808420000
Q9STR1;Q9SLL7;P51420;A8MR49	60S ribosomal protein L31-2;60S ribosomal protein L31-1;60S ribosomal protein L31-3	RPL31B;RPL31A;RPL31C;At5g56710	sp|Q9STR1|RL312_ARATH 60S ribosomal protein L31-2 OS=Arabidopsis thaliana OX=3702 GN=RPL31B PE=3 SV=1;sp|Q9SLL7|RL311_ARATH 60S ribosomal protein L31-1 OS=Arabidopsis thaliana OX=3702 GN=RPL31A PE=3 SV=1;sp|P51420|RL313_ARATH 60S ribosomal protein L31-3 OS	4	95440000	98622000	137840000	74834000	174090000	177990000
P51422	60S ribosomal protein L35a-4	RPL35AD	sp|P51422|R35A4_ARATH 60S ribosomal protein L35a-4 OS=Arabidopsis thaliana OX=3702 GN=RPL35AD PE=3 SV=2	1	823150			15287000	1085800	426400
P51424	60S ribosomal protein L39-1	RPL39A	sp|P51424|RL391_ARATH 60S ribosomal protein L39-1 OS=Arabidopsis thaliana OX=3702 GN=RPL39A PE=3 SV=2	2	233250000	165650000	151970000	92853000	169700000	139920000
P51427	40S ribosomal protein S5-2	RPS5B	sp|P51427|RS52_ARATH 40S ribosomal protein S5-2 OS=Arabidopsis thaliana OX=3702 GN=RPS5B PE=1 SV=2	2	2721700		159000	6284700	2910700	1930100
P51430;F4KGU2	40S ribosomal protein S6-2	RPS6B;EMB3010	sp|P51430|RS62_ARATH 40S ribosomal protein S6-2 OS=Arabidopsis thaliana OX=3702 GN=RPS6B PE=1 SV=3;tr|F4KGU2|F4KGU2_ARATH Ribosomal protein S6e OS=Arabidopsis thaliana OX=3702 GN=EMB3010 PE=1 SV=1	13	280670000	420020000	641950000	419760000	1067300000	757520000
P52032;Q9SZ54	Phospholipid hydroperoxide glutathione peroxidase 1, chloroplastic;Putative glutathione peroxidase 7, chloroplastic	GPX1;GPX7	sp|P52032|GPX1_ARATH Phospholipid hydroperoxide glutathione peroxidase 1, chloroplastic OS=Arabidopsis thaliana OX=3702 GN=GPX1 PE=2 SV=2;sp|Q9SZ54|GPX7_ARATH Putative glutathione peroxidase 7, chloroplastic OS=Arabidopsis thaliana OX=3702 GN=GPX7 PE=3 SV=	4	7649800	3352300	4598300	4543600	3754300	2649700
P52410;F4KHF4	3-oxoacyl-[acyl-carrier-protein] synthase I, chloroplastic	KAS1;KAS I	sp|P52410|KASC1_ARATH 3-oxoacyl-[acyl-carrier-protein] synthase I, chloroplastic OS=Arabidopsis thaliana OX=3702 GN=KAS1 PE=1 SV=2;tr|F4KHF4|F4KHF4_ARATH 3-ketoacyl-acyl carrier protein synthase I OS=Arabidopsis thaliana OX=3702 GN=KASI PE=1 SV=1	12	18274000	10690000	20008000	16889000	26098000	23389000
P52420	Phosphoribosylamine--glycine ligase, chloroplastic	PUR2	sp|P52420|PUR2_ARATH Phosphoribosylamine--glycine ligase, chloroplastic OS=Arabidopsis thaliana OX=3702 GN=PUR2 PE=2 SV=2	2				845180	675080	485250
P52577;Q9FRM1;B3LFB7;A0A1P8ART1	Isoflavone reductase homolog P3		sp|P52577|IFRH_ARATH Isoflavone reductase homolog P3 OS=Arabidopsis thaliana OX=3702 GN=At1g75280 PE=2 SV=1	7	8601400	4415600	7779500	9544100	9605900	10581000
P52839	Cytosolic sulfotransferase 12	SOT12	sp|P52839|SOT12_ARATH Cytosolic sulfotransferase 12 OS=Arabidopsis thaliana OX=3702 GN=SOT12 PE=1 SV=2	2				972340	657880	963520
P52901;A0A1P8AQS2	Pyruvate dehydrogenase E1 component subunit alpha-1, mitochondrial	E1 ALPHA	sp|P52901|ODPA1_ARATH Pyruvate dehydrogenase E1 component subunit alpha-1, mitochondrial OS=Arabidopsis thaliana OX=3702 GN=E1 ALPHA PE=1 SV=2;tr|A0A1P8AQS2|A0A1P8AQS2_ARATH Pyruvate dehydrogenase E1 component subunit alpha OS=Arabidopsis thaliana OX=3702	8	11532000	11628000	7983400	8707400	14310000	11373000
P53492;A0A1P8AY15;Q8GWA5	Actin-7	ACT7	sp|P53492|ACT7_ARATH Actin-7 OS=Arabidopsis thaliana OX=3702 GN=ACT7 PE=1 SV=1	23	312420000	357000000	398700000	284890000	418690000	438530000
P53496	Actin-11	ACT11	sp|P53496|ACT11_ARATH Actin-11 OS=Arabidopsis thaliana OX=3702 GN=ACT11 PE=1 SV=1	3	2167600	2234700	4612100	2115900	2860500	2856800
P54150	Peptide methionine sulfoxide reductase A4, chloroplastic	MSR4	sp|P54150|MSRA4_ARATH Peptide methionine sulfoxide reductase A4, chloroplastic OS=Arabidopsis thaliana OX=3702 GN=MSR4 PE=1 SV=2	3	16748000	15578000	24999000	12987000	13128000	11451000
P54609	Cell division control protein 48 homolog A	CDC48A	sp|P54609|CD48A_ARATH Cell division control protein 48 homolog A OS=Arabidopsis thaliana OX=3702 GN=CDC48A PE=1 SV=1	26	51679000	56825000	49788000	65963000	63867000	60406000
P54873	Hydroxymethylglutaryl-CoA synthase	HMGS	sp|P54873|HMCS_ARATH Hydroxymethylglutaryl-CoA synthase OS=Arabidopsis thaliana OX=3702 GN=HMGS PE=1 SV=2	3				1040500	371100	892700
P54888;B3H5E3	Delta-1-pyrroline-5-carboxylate synthase B;Glutamate 5-kinase;Gamma-glutamyl phosphate reductase	P5CSB;P5CS2	sp|P54888|P5CS2_ARATH Delta-1-pyrroline-5-carboxylate synthase B OS=Arabidopsis thaliana OX=3702 GN=P5CSB PE=2 SV=1;tr|B3H5E3|B3H5E3_ARATH Delta 1-pyrroline-5-carboxylate synthase 2 OS=Arabidopsis thaliana OX=3702 GN=P5CS2 PE=3 SV=1	13	18864000	15485000	19781000	22284000	35564000	29546000
P55034	26S proteasome non-ATPase regulatory subunit 4 homolog	RPN10	sp|P55034|PSMD4_ARATH 26S proteasome non-ATPase regulatory subunit 4 homolog OS=Arabidopsis thaliana OX=3702 GN=RPN10 PE=1 SV=1	5	9655100	9513600	12205000	6801700	10731000	10070000
P55217	Cystathionine gamma-synthase 1, chloroplastic	CGS1	sp|P55217|CGS1_ARATH Cystathionine gamma-synthase 1, chloroplastic OS=Arabidopsis thaliana OX=3702 GN=CGS1 PE=1 SV=3	1
P55228	Glucose-1-phosphate adenylyltransferase small subunit, chloroplastic	APS1	sp|P55228|GLGS_ARATH Glucose-1-phosphate adenylyltransferase small subunit, chloroplastic OS=Arabidopsis thaliana OX=3702 GN=APS1 PE=2 SV=2	16	53741000	35367000	51920000	33664000	34008000	35194000
P55229;P55230;Q9SIK1	Glucose-1-phosphate adenylyltransferase large subunit 1, chloroplastic	ADG2	sp|P55229|GLGL1_ARATH Glucose-1-phosphate adenylyltransferase large subunit 1, chloroplastic OS=Arabidopsis thaliana OX=3702 GN=ADG2 PE=1 SV=3	14	12785000	23522000	29601000	21114000	17898000	20529000
P55231	Glucose-1-phosphate adenylyltransferase large subunit 3, chloroplastic	APL3	sp|P55231|GLGL3_ARATH Glucose-1-phosphate adenylyltransferase large subunit 3, chloroplastic OS=Arabidopsis thaliana OX=3702 GN=APL3 PE=2 SV=2	1				589600	626940	802860
P55737;F4K6B6;P51818;O03986	Heat shock protein 90-2;Heat shock protein 90-3;Heat shock protein 90-4	HSP90-2;HSP81-2;HSP90-3;HSP90-4	sp|P55737|HS902_ARATH Heat shock protein 90-2 OS=Arabidopsis thaliana OX=3702 GN=HSP90-2 PE=1 SV=1;tr|F4K6B6|F4K6B6_ARATH Heat shock protein 81-2 OS=Arabidopsis thaliana OX=3702 GN=HSP81-2 PE=1 SV=1;sp|P51818|HS903_ARATH Heat shock protein 90-3 OS=Arabidop	35	363490000	270420000	376070000	571060000	748020000	654100000
P55826	Protoporphyrinogen oxidase 1, chloroplastic	PPOX1	sp|P55826|PPOC_ARATH Protoporphyrinogen oxidase 1, chloroplastic OS=Arabidopsis thaliana OX=3702 GN=PPOX1 PE=1 SV=1	18	29727000	38860000	36490000	26706000	38411000	37740000
P55852;Q9FLP6	Small ubiquitin-related modifier 1	SUMO1	sp|P55852|SUMO1_ARATH Small ubiquitin-related modifier 1 OS=Arabidopsis thaliana OX=3702 GN=SUMO1 PE=1 SV=2	3	1664700	2100200	3149400	2106800	3515500	3659200
P56753	NAD(P)H-quinone oxidoreductase subunit H, chloroplastic	ndhH	sp|P56753|NDHH_ARATH NAD(P)H-quinone oxidoreductase subunit H, chloroplastic OS=Arabidopsis thaliana OX=3702 GN=ndhH PE=1 SV=1	11	20500000	16755000	24151000	21667000	9906300	14232000
P56754	NAD(P)H-quinone oxidoreductase subunit J, chloroplastic	ndhJ	sp|P56754|NDHJ_ARATH NAD(P)H-quinone oxidoreductase subunit J, chloroplastic OS=Arabidopsis thaliana OX=3702 GN=ndhJ PE=3 SV=1	1				520260	97229
P56755	NAD(P)H-quinone oxidoreductase subunit I, chloroplastic	ndhI	sp|P56755|NDHI_ARATH NAD(P)H-quinone oxidoreductase subunit I, chloroplastic OS=Arabidopsis thaliana OX=3702 GN=ndhI PE=3 SV=1	4	5674000	14770000	7963200	5059700	7211000	7260100
P56756	NAD(P)H-quinone oxidoreductase subunit K, chloroplastic	ndhK	sp|P56756|NDHK_ARATH NAD(P)H-quinone oxidoreductase subunit K, chloroplastic OS=Arabidopsis thaliana OX=3702 GN=ndhK PE=3 SV=1	4	1407600			940700	1127700	759110
P56757	ATP synthase subunit alpha, chloroplastic	atpA	sp|P56757|ATPA_ARATH ATP synthase subunit alpha, chloroplastic OS=Arabidopsis thaliana OX=3702 GN=atpA PE=1 SV=1	19	2644800000	1698800000	1591100000	2082000000	1946500000	2076400000
P56759	ATP synthase subunit b, chloroplastic	atpF	sp|P56759|ATPF_ARATH ATP synthase subunit b, chloroplastic OS=Arabidopsis thaliana OX=3702 GN=atpF PE=3 SV=1	11	107930000	43609000	120300000	121470000	160310000	138110000
P56761	Photosystem II D2 protein	psbD	sp|P56761|PSBD_ARATH Photosystem II D2 protein OS=Arabidopsis thaliana OX=3702 GN=psbD PE=1 SV=3	5	405240000	173890000	244970000	374430000	410820000	367310000
P56762	DNA-directed RNA polymerase subunit alpha	rpoA	sp|P56762|RPOA_ARATH DNA-directed RNA polymerase subunit alpha OS=Arabidopsis thaliana OX=3702 GN=rpoA PE=3 SV=1	7	41606000	44653000	35970000	22023000	17501000	16156000
P56763	DNA-directed RNA polymerase subunit beta	rpoC1	sp|P56763|RPOC1_ARATH DNA-directed RNA polymerase subunit beta OS=Arabidopsis thaliana OX=3702 GN=rpoC1 PE=3 SV=1	15	57530000	57388000	52851000	31133000	20840000	19911000
P56764	DNA-directed RNA polymerase subunit beta	rpoC2	sp|P56764|RPOC2_ARATH DNA-directed RNA polymerase subunit beta OS=Arabidopsis thaliana OX=3702 GN=rpoC2 PE=3 SV=1	42	149760000	160820000	151140000	64498000	58650000	51590000
P56765	Acetyl-coenzyme A carboxylase carboxyl transferase subunit beta, chloroplastic	accD	sp|P56765|ACCD_ARATH Acetyl-coenzyme A carboxylase carboxyl transferase subunit beta, chloroplastic OS=Arabidopsis thaliana OX=3702 GN=accD PE=1 SV=2	17	33303000	32630000	37445000	21944000	36348000	34614000
P56766	Photosystem I P700 chlorophyll a apoprotein A1	psaA	sp|P56766|PSAA_ARATH Photosystem I P700 chlorophyll a apoprotein A1 OS=Arabidopsis thaliana OX=3702 GN=psaA PE=2 SV=1	8	42505000	108780000	141760000	81679000	144410000	77957000
P56767	Photosystem I P700 chlorophyll a apoprotein A2	psaB	sp|P56767|PSAB_ARATH Photosystem I P700 chlorophyll a apoprotein A2 OS=Arabidopsis thaliana OX=3702 GN=psaB PE=3 SV=1	7	130850000	75718000	119470000	67553000	61003000	55985000
P56771	Cytochrome f	petA	sp|P56771|CYF_ARATH Cytochrome f OS=Arabidopsis thaliana OX=3702 GN=petA PE=3 SV=1	4	8140000	6082600	13832000	4680400	7413700	5611300
P56772	ATP-dependent Clp protease proteolytic subunit 1	clpP1	sp|P56772|CLPP1_ARATH Chloroplastic ATP-dependent Clp protease proteolytic subunit 1 OS=Arabidopsis thaliana OX=3702 GN=clpP1 PE=1 SV=2	6	27402000	22518000	10112000	23509000	25543000	20717000
P56773	Cytochrome b6	petB	sp|P56773|CYB6_ARATH Cytochrome b6 OS=Arabidopsis thaliana OX=3702 GN=petB PE=1 SV=1	3	4406600	2956000	4646500	8496200	1437700	2298900
P56774	Cytochrome b6-f complex subunit 4	petD	sp|P56774|PETD_ARATH Cytochrome b6-f complex subunit 4 OS=Arabidopsis thaliana OX=3702 GN=petD PE=3 SV=1	2	12480000	5565500	21143000	9992600	33014000	31101000
P56777	Photosystem II CP47 reaction center protein	psbB	sp|P56777|PSBB_ARATH Photosystem II CP47 reaction center protein OS=Arabidopsis thaliana OX=3702 GN=psbB PE=1 SV=1	19	286010000	77034000	90745000	357720000	259940000	249730000
P56778	Photosystem II CP43 reaction center protein	psbC	sp|P56778|PSBC_ARATH Photosystem II CP43 reaction center protein OS=Arabidopsis thaliana OX=3702 GN=psbC PE=1 SV=3	14	566740000	319670000	503390000	524570000	477220000	482370000
P56779	Cytochrome b559 subunit alpha	psbE	sp|P56779|PSBE_ARATH Cytochrome b559 subunit alpha OS=Arabidopsis thaliana OX=3702 GN=psbE PE=1 SV=4	5	86549000	20490000	100440000	109760000	118390000	138670000
P56780	Photosystem II reaction center protein H	psbH	sp|P56780|PSBH_ARATH Photosystem II reaction center protein H OS=Arabidopsis thaliana OX=3702 GN=psbH PE=1 SV=2	1		15275000	133740000	26755000	63036000	47509000
P56785;A0A1P8B0A1	Protein TIC 214	TIC214	sp|P56785|TI214_ARATH Protein TIC 214 OS=Arabidopsis thaliana OX=3702 GN=TIC214 PE=1 SV=1	73	327800000	372790000	341110000	189280000	256390000	213830000
P56786	Protein Ycf2	ycf2-A	sp|P56786|YCF2_ARATH Protein Ycf2 OS=Arabidopsis thaliana OX=3702 GN=ycf2-A PE=3 SV=1	15	12334000	12367000	12638000	6826700	5981600	7926500
P56788	Photosystem I assembly protein Ycf4	ycf4	sp|P56788|YCF4_ARATH Photosystem I assembly protein Ycf4 OS=Arabidopsis thaliana OX=3702 GN=ycf4 PE=3 SV=1	2	8731300	7734700	5660300	6433100	7536100	9705600
P56791	50S ribosomal protein L2, chloroplastic	rpl2-A	sp|P56791|RK2_ARATH 50S ribosomal protein L2, chloroplastic OS=Arabidopsis thaliana OX=3702 GN=rpl2-A PE=3 SV=1	7	28443000	28663000	27268000	17375000	64768000	33596000
P56792	50S ribosomal protein L14, chloroplastic	rpl14	sp|P56792|RK14_ARATH 50S ribosomal protein L14, chloroplastic OS=Arabidopsis thaliana OX=3702 GN=rpl14 PE=3 SV=1	6	16934000	26758000	24622000	14267000	30421000	19243000
P56793;Q84WZ8	50S ribosomal protein L16, chloroplastic	rpl16	sp|P56793|RK16_ARATH 50S ribosomal protein L16, chloroplastic OS=Arabidopsis thaliana OX=3702 GN=rpl16 PE=3 SV=1	6	147980000	139060000	129440000	63555000	105340000	97296000
P56794	50S ribosomal protein L20, chloroplastic	rpl20	sp|P56794|RK20_ARATH 50S ribosomal protein L20, chloroplastic OS=Arabidopsis thaliana OX=3702 GN=rpl20 PE=3 SV=1	2	958840	12218000	6874400	6190200	4397500	6225200
P56795	50S ribosomal protein L22, chloroplastic	rpl22	sp|P56795|RK22_ARATH 50S ribosomal protein L22, chloroplastic OS=Arabidopsis thaliana OX=3702 GN=rpl22 PE=3 SV=1	3	3967900	16663000	11748000	4293200	12225000	9268200
P56797	30S ribosomal protein S2, chloroplastic	rps2	sp|P56797|RR2_ARATH 30S ribosomal protein S2, chloroplastic OS=Arabidopsis thaliana OX=3702 GN=rps2 PE=3 SV=1	8	40932000	63609000	47334000	23931000	42648000	32675000
P56798	30S ribosomal protein S3, chloroplastic	rps3	sp|P56798|RR3_ARATH 30S ribosomal protein S3, chloroplastic OS=Arabidopsis thaliana OX=3702 GN=rps3 PE=3 SV=1	15	139310000	114940000	165770000	75182000	141300000	119920000
P56799	30S ribosomal protein S4, chloroplastic	rps4	sp|P56799|RR4_ARATH 30S ribosomal protein S4, chloroplastic OS=Arabidopsis thaliana OX=3702 GN=rps4 PE=3 SV=1	11	260280000	407120000	388790000	188880000	322850000	302300000
P56801	30S ribosomal protein S8, chloroplastic	rps8	sp|P56801|RR8_ARATH 30S ribosomal protein S8, chloroplastic OS=Arabidopsis thaliana OX=3702 GN=rps8 PE=3 SV=1	5	72136000	84301000	88454000	49542000	89726000	69883000
P56802	30S ribosomal protein S11, chloroplastic	rps11	sp|P56802|RR11_ARATH 30S ribosomal protein S11, chloroplastic OS=Arabidopsis thaliana OX=3702 GN=rps11 PE=3 SV=1	6	45843000	262210000	211080000	71533000	139750000	148610000
P56804	30S ribosomal protein S14, chloroplastic	rps14	sp|P56804|RR14_ARATH 30S ribosomal protein S14, chloroplastic OS=Arabidopsis thaliana OX=3702 GN=rps14 PE=2 SV=2	5	179760000	141570000	224710000	86821000	200020000	143940000
P56805	30S ribosomal protein S15, chloroplastic	rps15	sp|P56805|RR15_ARATH 30S ribosomal protein S15, chloroplastic OS=Arabidopsis thaliana OX=3702 GN=rps15 PE=3 SV=1	6	32747000	28773000	31389000	18450000	31518000	24949000
P56807	30S ribosomal protein S18, chloroplastic	rps18	sp|P56807|RR18_ARATH 30S ribosomal protein S18, chloroplastic OS=Arabidopsis thaliana OX=3702 GN=rps18 PE=3 SV=1	7	56025000	34330000	35273000	38278000	67719000	63596000
P56808	30S ribosomal protein S19, chloroplastic	rps19	sp|P56808|RR19_ARATH 30S ribosomal protein S19, chloroplastic OS=Arabidopsis thaliana OX=3702 GN=rps19 PE=3 SV=1	4	23760000	18704000	10591000	23372000	24192000	16485000
P56820;Q9FKV6	Eukaryotic translation initiation factor 3 subunit D	TIF3D1;At5g44320	sp|P56820|EIF3D_ARATH Eukaryotic translation initiation factor 3 subunit D OS=Arabidopsis thaliana OX=3702 GN=TIF3D1 PE=1 SV=1;tr|Q9FKV6|Q9FKV6_ARATH Eukaryotic translation initiation factor 3 subunit D OS=Arabidopsis thaliana OX=3702 GN=At5g44320 PE=2 SV=	2	557990	582990	969760	414880	625840	468550
P57691	60S acidic ribosomal protein P0-3	RPP0C	sp|P57691|RLA03_ARATH 60S acidic ribosomal protein P0-3 OS=Arabidopsis thaliana OX=3702 GN=RPP0C PE=1 SV=1	2		376030	503860	344910	585430	565470
P57720;F4I033;F4I032	Chorismate synthase, chloroplastic;Chorismate synthase	EMB1144	sp|P57720|AROC_ARATH Chorismate synthase, chloroplastic OS=Arabidopsis thaliana OX=3702 GN=EMB1144 PE=2 SV=2;tr|F4I033|F4I033_ARATH Chorismate synthase OS=Arabidopsis thaliana OX=3702 GN=EMB1144 PE=3 SV=1;tr|F4I032|F4I032_ARATH Chorismate synthase OS=Arabi	3				1623200	1467900	1743000
P57751;A0A1P8BC93;A0A1P8BC98;F4KGY8	UTP--glucose-1-phosphate uridylyltransferase 1	UGP2	sp|P57751|UGPA1_ARATH UTP--glucose-1-phosphate uridylyltransferase 1 OS=Arabidopsis thaliana OX=3702 GN=UGP1 PE=2 SV=1;tr|A0A1P8BC93|A0A1P8BC93_ARATH UDP-glucose pyrophosphorylase 2 OS=Arabidopsis thaliana OX=3702 GN=UGP2 PE=4 SV=1;tr|A0A1P8BC98|A0A1P8BC98	4	3710600	2423100	2563000	2116800	2059800	2860700
P59223;P59224	40S ribosomal protein S13-1;40S ribosomal protein S13-2	RPS13A;RPS13B	sp|P59223|RS131_ARATH 40S ribosomal protein S13-1 OS=Arabidopsis thaliana OX=3702 GN=RPS13A PE=2 SV=1;sp|P59224|RS132_ARATH 40S ribosomal protein S13-2 OS=Arabidopsis thaliana OX=3702 GN=RPS13B PE=2 SV=1	11	254150000	268050000	275540000	163410000	249230000	229660000
P59230	60S ribosomal protein L10a-2	RPL10AB	sp|P59230|R10A2_ARATH 60S ribosomal protein L10a-2 OS=Arabidopsis thaliana OX=3702 GN=RPL10AB PE=1 SV=1	2	24607000	26791000	27719000	20245000	28657000	18576000
P59271;P59232;P59233;F4JGM3;Q9FHQ6;F4I9X6;A0A1P8BGQ7;Q42202;Q3E7T8;Q8H159;P0CH32;Q1EC66;Q3EAA5;Q3E7K8;B9DHA6;P0CH33;Q9SHE7;Q8RUC6;Q39256	Ubiquitin-40S ribosomal protein S27a-1;Ubiquitin;40S ribosomal protein S27a-1;Ubiquitin-40S ribosomal protein S27a-2;Ubiquitin;40S ribosomal protein S27a-2;Ubiquitin-40S ribosomal protein S27a-3;Ubiquitin;40S ribosomal protein S27a-3;Polyubiquitin 9;Ubiquitin-related 1;Ubiquitin-related 2;Ubiquitin-related 3;Ubiquitin-related 4;Ubiquitin-60S ribosomal protein L40-2;Ubiquitin;60S ribosomal protein…	RPS27AA;RPS27AB;RPS27AC;UBQ11;UBQ9;UBQ13;RPL40B;UBQ14;UBQ10;UBQ4;UBQ3;UBQ12;RPL40A;RUB1;RUB2;UBQ8	sp|P59271|R27AA_ARATH Ubiquitin-40S ribosomal protein S27a-1 OS=Arabidopsis thaliana OX=3702 GN=RPS27AA PE=2 SV=2;sp|P59232|R27AB_ARATH Ubiquitin-40S ribosomal protein S27a-2 OS=Arabidopsis thaliana OX=3702 GN=RPS27AB PE=2 SV=2;sp|P59233|R27AC_ARATH Ubiqui	7	280980000	276480000	173700000	189670000	198570000	201560000
P59259;A8MRV1	Histone H4	At1g07660	sp|P59259|H4_ARATH Histone H4 OS=Arabidopsis thaliana OX=3702 GN=At1g07660 PE=1 SV=2;tr|A8MRV1|A8MRV1_ARATH Histone H4 OS=Arabidopsis thaliana OX=3702 GN=At1g07660 PE=1 SV=1	8	28542000	26857000	73108000	15777000	22772000	18993000
P60040;A8MRH4	60S ribosomal protein L7-2	RPL7B;At2g01250	sp|P60040|RL72_ARATH 60S ribosomal protein L7-2 OS=Arabidopsis thaliana OX=3702 GN=RPL7B PE=1 SV=1;tr|A8MRH4|A8MRH4_ARATH AT2G01250 protein OS=Arabidopsis thaliana OX=3702 GN=At2g01250 PE=1 SV=1	26	1828200000	1586900000	1133800000	1783700000	1375600000	1324000000
P60129	Photosystem II reaction center protein L	psbL	sp|P60129|PSBL_ARATH Photosystem II reaction center protein L OS=Arabidopsis thaliana OX=3702 GN=psbL PE=1 SV=1	1			1209500
P61837	Aquaporin PIP1-1	PIP1-1	sp|P61837|PIP11_ARATH Aquaporin PIP1-1 OS=Arabidopsis thaliana OX=3702 GN=PIP1-1 PE=1 SV=1	3	40281000	34530000	39498000	18799000	34006000	26570000
P61841	30S ribosomal protein S7, chloroplastic	rps7-A	sp|P61841|RR7_ARATH 30S ribosomal protein S7, chloroplastic OS=Arabidopsis thaliana OX=3702 GN=rps7-A PE=1 SV=1	7	77823000	106470000	78931000	41152000	86323000	54230000
P61845	50S ribosomal protein L23, chloroplastic	rpl23-A	sp|P61845|RK23_ARATH 50S ribosomal protein L23, chloroplastic OS=Arabidopsis thaliana OX=3702 GN=rpl23-A PE=3 SV=1	2	1532600	3364200	1733900	1006900	2584400	1583600
P62095	Cytochrome b559 subunit beta	psbF	sp|P62095|PSBF_ARATH Cytochrome b559 subunit beta OS=Arabidopsis thaliana OX=3702 GN=psbF PE=1 SV=1	2	24565000	36383000	46064000	10519000	12232000	13723000
P62126	40S ribosomal protein S12	rps12-A	sp|P62126|RR12_ARATH 30S ribosomal protein S12, chloroplastic OS=Arabidopsis thaliana OX=3702 GN=rps12-A PE=2 SV=2	1	66172000		96818000		68201000
P68209;Q8LAD2;A0A1P8BEZ0;B3H632	Succinyl-CoA ligase [ADP-forming] subunit alpha-1, mitochondrial;Succinyl-CoA ligase [ADP-forming] subunit alpha-2, mitochondrial	At5g23250	sp|P68209|SUCA1_ARATH Succinate--CoA ligase [ADP-forming] subunit alpha-1, mitochondrial OS=Arabidopsis thaliana OX=3702 GN=At5g08300 PE=1 SV=1;sp|Q8LAD2|SUCA2_ARATH Succinate--CoA ligase [ADP-forming] subunit alpha-2, mitochondrial OS=Arabidopsis thaliana	4	2634600	1583800	2806400	2142200	2021800	3521300
P82538	PsbP-like protein 1, chloroplastic	PPL1	sp|P82538|PPL1_ARATH PsbP-like protein 1, chloroplastic OS=Arabidopsis thaliana OX=3702 GN=PPL1 PE=1 SV=1	5	1456700	7189100	14424000	5652700	5823100	8054500
P82658	Thylakoid lumenal 19 kDa protein, chloroplastic		sp|P82658|TL19_ARATH Thylakoid lumenal 19 kDa protein, chloroplastic OS=Arabidopsis thaliana OX=3702 GN=At3g63540 PE=1 SV=2	6	4278200	4474700	9943500	1857000	7901300	5721800
P82873	Mitochondrial import receptor subunit TOM20-2	TOM20-2	sp|P82873|TO202_ARATH Mitochondrial import receptor subunit TOM20-2 OS=Arabidopsis thaliana OX=3702 GN=TOM20-2 PE=1 SV=2	2				242350	163610	315960
P83291	NADH-cytochrome b5 reductase-like protein	CBR2	sp|P83291|NB5R2_ARATH NADH-cytochrome b5 reductase-like protein OS=Arabidopsis thaliana OX=3702 GN=CBR2 PE=1 SV=2	2	4898100			2894000	2196200	3127600	241810000
P83483;P83484;Q9C5A9	ATP synthase subunit beta-1, mitochondrial;ATP synthase subunit beta-2, mitochondrial;ATP synthase subunit beta-3, mitochondrial		sp|P83483|ATPBM_ARATH ATP synthase subunit beta-1, mitochondrial OS=Arabidopsis thaliana OX=3702 GN=At5g08670 PE=1 SV=1;sp|P83484|ATPBN_ARATH ATP synthase subunit beta-2, mitochondrial OS=Arabidopsis thaliana OX=3702 GN=At5g08690 PE=1 SV=1;sp|Q9C5A9|ATPBO_	19	82717000	27341000	50049000	122070000	70544000	99146000
P83755	Photosystem II protein D1	psbA	sp|P83755|PSBA_ARATH Photosystem II protein D1 OS=Arabidopsis thaliana OX=3702 GN=psbA PE=1 SV=2	8	155140000	139790000	166820000	195080000	218640000	133400000
P92935	ADP,ATP carrier protein 2, chloroplastic	AATP2	sp|P92935|TLC2_ARATH ADP,ATP carrier protein 2, chloroplastic OS=Arabidopsis thaliana OX=3702 GN=AATP2 PE=1 SV=2	1					654120
Q9XES1;P92939	Calcium-transporting ATPase 4, endoplasmic reticulum-type;Calcium-transporting ATPase 1, endoplasmic reticulum-type	ECA4;ECA1	sp|Q9XES1|ECA4_ARATH Calcium-transporting ATPase 4, endoplasmic reticulum-type OS=Arabidopsis thaliana OX=3702 GN=ECA4 PE=2 SV=2;sp|P92939|ECA1_ARATH Calcium-transporting ATPase 1, endoplasmic reticulum-type OS=Arabidopsis thaliana OX=3702 GN=ECA1 PE=1 SV=	1	812300		774950	521960	939270	780740
P92948	Cell division cycle 5-like protein	CDC5	sp|P92948|CDC5L_ARATH Cell division cycle 5-like protein OS=Arabidopsis thaliana OX=3702 GN=CDC5 PE=1 SV=2	4	3449500	2560700	2700400	1952900	1502200	1769300
P92958	SNF1-related protein kinase catalytic subunit alpha KIN11	KIN11	sp|P92958|KIN11_ARATH SNF1-related protein kinase catalytic subunit alpha KIN11 OS=Arabidopsis thaliana OX=3702 GN=KIN11 PE=1 SV=1	3				471920	402580	415630
P92959;F4K1S8	50S ribosomal protein L24, chloroplastic	RPL24;At5g54600	sp|P92959|RK24_ARATH 50S ribosomal protein L24, chloroplastic OS=Arabidopsis thaliana OX=3702 GN=RPL24 PE=2 SV=2;tr|F4K1S8|F4K1S8_ARATH Translation protein SH3-like family protein OS=Arabidopsis thaliana OX=3702 GN=RPL24 PE=4 SV=1	4	50300000	43861000	46031000	24143000	64355000	36373000
P92963;O23561	Ras-related protein RABB1c	RABB1C	sp|P92963|RAB1C_ARATH Ras-related protein RABB1c OS=Arabidopsis thaliana OX=3702 GN=RABB1C PE=1 SV=1	6	9298200	6355700	8809600	6091200	5417000	6197800
P92966	Serine/arginine-rich splicing factor RS41	RS41	sp|P92966|SRS41_ARATH Serine/arginine-rich splicing factor RS41 OS=Arabidopsis thaliana OX=3702 GN=RS41 PE=1 SV=2	1	3878400	561420		24595000	4205100	1918700
P92979;F4JKD5	5-adenylylsulfate reductase 1, chloroplastic	APR1;APR3	sp|P92979|APR1_ARATH 5-adenylylsulfate reductase 1, chloroplastic OS=Arabidopsis thaliana OX=3702 GN=APR1 PE=1 SV=2;tr|F4JKD5|F4JKD5_ARATH APS reductase 3 OS=Arabidopsis thaliana OX=3702 GN=APR3 PE=4 SV=1	2	2754200	5873000	6340300	5269000	5857200	5807700
P92994	Trans-cinnamate 4-monooxygenase	CYP73A5	sp|P92994|TCMO_ARATH Trans-cinnamate 4-monooxygenase OS=Arabidopsis thaliana OX=3702 GN=CYP73A5 PE=2 SV=1	11	6969800	6453200	9132400	8566700	9829100	9114600
P93004	Aquaporin PIP2-7;Aquaporin PIP2-7, N-terminally processed	PIP2-7	sp|P93004|PIP27_ARATH Aquaporin PIP2-7 OS=Arabidopsis thaliana OX=3702 GN=PIP2-7 PE=1 SV=2	1	19770000	15125000		8760100	15339000	12443000
P93008;A0A1P8ANU3;Q9FZ92	DEAD-box ATP-dependent RNA helicase 21	RH21	sp|P93008|RH21_ARATH DEAD-box ATP-dependent RNA helicase 21 OS=Arabidopsis thaliana OX=3702 GN=RH21 PE=2 SV=1	14	13506000	9472900	12049000	11907000	10356000	8052200
P93014	30S ribosomal protein S5, chloroplastic	rps5	sp|P93014|RR5_ARATH 30S ribosomal protein S5, chloroplastic OS=Arabidopsis thaliana OX=3702 GN=rps5 PE=2 SV=1	13	111080000	97820000	120420000	64734000	120970000	95208000
P93017		At2g33830	sp|P93017|DRMH1_ARATH Dormancy-associated protein homolog 1 OS=Arabidopsis thaliana OX=3702 GN=DRMH1 PE=1 SV=1	2	2102100	2934900	3730600
P93028;P92974	Ubiquitin-activating enzyme E1 1	UBA1	sp|P93028|UBE11_ARATH Ubiquitin-activating enzyme E1 1 OS=Arabidopsis thaliana OX=3702 GN=UBA1 PE=1 SV=1	15	6675000	1719200	2224700	17197000	8095200	8246700
P93031;Q9SNY3	GDP-mannose 4,6 dehydratase 2	MUR1	sp|P93031|GMD2_ARATH GDP-mannose 4,6 dehydratase 2 OS=Arabidopsis thaliana OX=3702 GN=MUR1 PE=1 SV=3	5				2976400	3222000	4375300
P93032;O81796	Isocitrate dehydrogenase [NAD] regulatory subunit 2, mitochondrial	IDH2	sp|P93032|IDH2_ARATH Isocitrate dehydrogenase [NAD] regulatory subunit 2, mitochondrial OS=Arabidopsis thaliana OX=3702 GN=IDH2 PE=1 SV=2	2				865130		428280	89973000
P93033	Fumarate hydratase 1, mitochondrial	FUM1	sp|P93033|FUM1_ARATH Fumarate hydratase 1, mitochondrial OS=Arabidopsis thaliana OX=3702 GN=FUM1 PE=1 SV=2	9	5618800	7005200	8745000	10788000	5389000	7680300
P93042;A0A1P8ASL0;Q9SSN0	Protein ROOT HAIR DEFECTIVE 3	RHD3	sp|P93042|RHD3_ARATH Protein ROOT HAIR DEFECTIVE 3 OS=Arabidopsis thaliana OX=3702 GN=RHD3 PE=1 SV=1	7	3842100	1585800	2999400	4273400	5259000	5024600
P93736	Valine--tRNA ligase	VALRS	sp|P93736|SYVM1_ARATH Valine--tRNA ligase, mitochondrial 1 OS=Arabidopsis thaliana OX=3702 GN=TWN2 PE=1 SV=2	19	18699000	47511000	38839000	26102000	31857000	28135000
P93819;P57106;Q9FJU0;A0A178UAN5	Malate dehydrogenase, cytoplasmic 1	MDH1	sp|P93819|MDHC1_ARATH Malate dehydrogenase 1, cytoplasmic OS=Arabidopsis thaliana OX=3702 GN=MDH1 PE=1 SV=2	9	34264000	23509000	24586000	81413000	35753000	32833000
P93832	3-isopropylmalate dehydrogenase 2, chloroplastic	IMDH2	sp|P93832|LEU32_ARATH 3-isopropylmalate dehydrogenase 2, chloroplastic OS=Arabidopsis thaliana OX=3702 GN=IMDH2 PE=1 SV=1	2	536220		314140	419530	291290	204760
P94072	Germin-like protein subfamily 3 member 3	GER3	sp|P94072|GL33_ARATH Germin-like protein subfamily 3 member 3 OS=Arabidopsis thaliana OX=3702 GN=GER3 PE=1 SV=1	1	553120			740320	204760	339660
P94088		gene1500	tr|P94088|P94088_ARATH Arginine-aspartate-rich RNA binding protein-like OS=Arabidopsis thaliana OX=3702 GN=gene1500 PE=2 SV=1	5	3998700	2252600	4013400	1377400	881620	1005700
Q00218;F4JIZ3	Phospho-2-dehydro-3-deoxyheptonate aldolase 2, chloroplastic	DHS2	sp|Q00218|AROG_ARATH Phospho-2-dehydro-3-deoxyheptonate aldolase 2, chloroplastic OS=Arabidopsis thaliana OX=3702 GN=DHS2 PE=2 SV=2;tr|F4JIZ3|F4JIZ3_ARATH Phospho-2-dehydro-3-deoxyheptonate aldolase OS=Arabidopsis thaliana OX=3702 GN=DHS2 PE=3 SV=2	10	34756000	24957000	32771000	23389000	39500000	39685000
Q01474	GTP-binding protein SAR1B	SAR1B	sp|Q01474|SAR1B_ARATH GTP-binding protein SAR1B OS=Arabidopsis thaliana OX=3702 GN=SAR1B PE=1 SV=1	7	12710000	6607800	11580000	19115000	18833000	15628000
Q01525	14-3-3-like protein GF14 omega	GRF2	sp|Q01525|14332_ARATH 14-3-3-like protein GF14 omega OS=Arabidopsis thaliana OX=3702 GN=GRF2 PE=2 SV=2	5	2256700		1745100	5326400	5158100	3224000	1694900
Q01908	ATP synthase gamma chain 1, chloroplastic	ATPC1	sp|Q01908|ATPG1_ARATH ATP synthase gamma chain 1, chloroplastic OS=Arabidopsis thaliana OX=3702 GN=ATPC1 PE=1 SV=1	19	487890000	311480000	241960000	428690000	458070000	494530000
Q02166	Anthranilate phosphoribosyltransferase, chloroplastic	PAT1	sp|Q02166|TRPD_ARATH Anthranilate phosphoribosyltransferase, chloroplastic OS=Arabidopsis thaliana OX=3702 GN=PAT1 PE=2 SV=1	4	632110	2269800	2800100	6610200	5749000	5878200
Q02971;Q02972	Cinnamyl alcohol dehydrogenase 7	CAD7	sp|Q02971|CADH7_ARATH Cinnamyl alcohol dehydrogenase 7 OS=Arabidopsis thaliana OX=3702 GN=CAD7 PE=1 SV=2	3	642400	200010	358340	839730	391280	670830
Q03251;F4JVC0;F4JVC1;F4JVB9	Glycine-rich RNA-binding protein 8	RBG8;CCR1	sp|Q03251|RBG8_ARATH Glycine-rich RNA-binding protein 8 OS=Arabidopsis thaliana OX=3702 GN=RBG8 PE=1 SV=1;tr|F4JVC0|F4JVC0_ARATH Cold, circadian rhythm, and RNA binding 1 OS=Arabidopsis thaliana OX=3702 GN=CCR1 PE=4 SV=1;tr|F4JVC1|F4JVC1_ARATH Cold, circad	4	24498000	14627000	42576000	9753100	15701000	13143000
Q04836	31 kDa ribonucleoprotein, chloroplastic	CP31A	sp|Q04836|CP31A_ARATH 31 kDa ribonucleoprotein, chloroplastic OS=Arabidopsis thaliana OX=3702 GN=CP31A PE=1 SV=1	5	5601100	9918300	15028000	8625400	10728000	10564000
Q05153	FACT complex subunit SSRP1	SSRP1	sp|Q05153|SSRP1_ARATH FACT complex subunit SSRP1 OS=Arabidopsis thaliana OX=3702 GN=SSRP1 PE=1 SV=2	5	15228000	9075200	9123700	7524300	6769200	3910200
Q05431;F4HU93	L-ascorbate peroxidase 1, cytosolic	APX1	sp|Q05431|APX1_ARATH L-ascorbate peroxidase 1, cytosolic OS=Arabidopsis thaliana OX=3702 GN=APX1 PE=1 SV=2;tr|F4HU93|F4HU93_ARATH Ascorbate peroxidase 1 OS=Arabidopsis thaliana OX=3702 GN=APX1 PE=1 SV=1	11	52053000	26024000	23141000	81048000	44741000	59042000
Q05758	Ketol-acid reductoisomerase, chloroplastic		sp|Q05758|ILV5_ARATH Ketol-acid reductoisomerase, chloroplastic OS=Arabidopsis thaliana OX=3702 GN=At3g58610 PE=1 SV=2	10	15984000	7899500	8868100	19450000	16967000	15209000
Q06588	1-aminocyclopropane-1-carboxylate oxidase 4	ACO4	sp|Q06588|ACCO4_ARATH 1-aminocyclopropane-1-carboxylate oxidase 4 OS=Arabidopsis thaliana OX=3702 GN=ACO4 PE=1 SV=2	3	784000	512170	785610	2382800	1330600	663670
Q07356	15-cis-phytoene desaturase, chloroplastic/chromoplastic	PDS	sp|Q07356|PDS_ARATH 15-cis-phytoene desaturase, chloroplastic/chromoplastic OS=Arabidopsis thaliana OX=3702 GN=PDS PE=1 SV=1	4	801700	687910	333370	971270	720510	572720
Q07473	Chlorophyll a-b binding protein CP29.1, chloroplastic	LHCB4.1	sp|Q07473|CB4A_ARATH Chlorophyll a-b binding protein CP29.1, chloroplastic OS=Arabidopsis thaliana OX=3702 GN=LHCB4.1 PE=1 SV=1	9	89233000	56417000	161100000	91331000	113100000	104430000
Q08466;Q08467;O64817	Casein kinase II subunit alpha-2;Casein kinase II subunit alpha-1	CKA2;CKA1	sp|Q08466|CSK22_ARATH Casein kinase II subunit alpha-2 OS=Arabidopsis thaliana OX=3702 GN=CKA2 PE=1 SV=3;sp|Q08467|CSK21_ARATH Casein kinase II subunit alpha-1 OS=Arabidopsis thaliana OX=3702 GN=CKA1 PE=1 SV=3	4	2490000	1771400	757520	3332500	1978800	1782700
Q08682	40S ribosomal protein Sa-1	P40;RPSaA	sp|Q08682|RSSA1_ARATH 40S ribosomal protein Sa-1 OS=Arabidopsis thaliana OX=3702 GN=RPSaA PE=1 SV=3	2	78078000	85412000	90247000	176780000	119330000	118330000
Q09152	Farnesyl pyrophosphate synthase 1, mitochondrial	FPS1	sp|Q09152|FPPS1_ARATH Farnesyl pyrophosphate synthase 1, mitochondrial OS=Arabidopsis thaliana OX=3702 GN=FPS1 PE=2 SV=2	2	1100600		1017300	1260400	993860	1000500	378030000
Q0PGJ6	Aldo-keto reductase family 4 member C9	AKR4C9	sp|Q0PGJ6|AKRC9_ARATH NADPH-dependent aldo-keto reductase, chloroplastic OS=Arabidopsis thaliana OX=3702 GN=AKR4C9 PE=1 SV=1	2				386200	189800	196520
Q56YU8;Q0V7V4;Q9SVL1;Q9C5J2;F4HXH4		At1g19480	tr|Q56YU8|Q56YU8_ARATH DNA glycosylase superfamily protein OS=Arabidopsis thaliana OX=3702 GN=At1g19480 PE=2 SV=1;tr|Q0V7V4|Q0V7V4_ARATH At1g19480 OS=Arabidopsis thaliana OX=3702 GN=At1g19480 PE=2 SV=1	9	59242000	67092000	35202000	29599000	38712000	32344000
Q0WL80;A0A1P8AVX3	UDP-glucose:glycoprotein glucosyltransferase	UGGT	sp|Q0WL80|UGGG_ARATH UDP-glucose:glycoprotein glucosyltransferase OS=Arabidopsis thaliana OX=3702 GN=UGGT PE=1 SV=1;tr|A0A1P8AVX3|A0A1P8AVX3_ARATH EMS-MUTAGENIZED BRI1 SUPPRESSOR 1 OS=Arabidopsis thaliana OX=3702 GN=EBS1 PE=4 SV=1	17	100050000	82936000	124570000	85727000	78863000	78333000
Q0WLB5;REV__Q9ZRF9	Clathrin heavy chain 2	CHC2	sp|Q0WLB5|CLAH2_ARATH Clathrin heavy chain 2 OS=Arabidopsis thaliana OX=3702 GN=CHC2 PE=1 SV=1	7	12036000	5817300	5682400	8261900	11009000	6547300
Q0WMN5;Q9FLV6_ARATHEmb;F4KFP7;F4KFP8	Uncharacterized protein At3g49140		sp|Q0WMN5|Y3913_ARATH Uncharacterized protein At3g49140 OS=Arabidopsis thaliana OX=3702 GN=At3g49140 PE=1 SV=2	7	1158100	728350	1575900	495870	981640	941970
Q0WN54;A0A1P8ART2		At1g80030	tr|Q0WN54|Q0WN54_ARATH Molecular chaperone Hsp40/DnaJ family protein OS=Arabidopsis thaliana OX=3702 GN=DJA7 PE=2 SV=1;tr|A0A1P8ART2|A0A1P8ART2_ARATH Molecular chaperone Hsp40/DnaJ family protein OS=Arabidopsis thaliana OX=3702 GN=DJA7 PE=3 SV=1	3	273660	10199000	9435400	1797400	4594300	4093000
Q0WNJ6	Clathrin heavy chain 1	CHC1	sp|Q0WNJ6|CLAH1_ARATH Clathrin heavy chain 1 OS=Arabidopsis thaliana OX=3702 GN=CHC1 PE=1 SV=1	46	145530000	135520000	154590000	145040000	166680000	167560000
Q0WQB7		At2g25800	tr|Q0WQB7|Q0WQB7_ARATH Elongation factor Ts (DUF810) OS=Arabidopsis thaliana OX=3702 GN=At2g25800 PE=2 SV=1	1				208210
Q0WTS1			tr|Q0WTS1|Q0WTS1_ARATH Copper ion binding protein OS=Arabidopsis thaliana OX=3702 GN=At4g32610 PE=2 SV=1	4	7094400	2892100		12497000	3006100	2018300	13946000
Q0WUQ1	BAG family molecular chaperone regulator 1	BAG1	sp|Q0WUQ1|BAG1_ARATH BAG family molecular chaperone regulator 1 OS=Arabidopsis thaliana OX=3702 GN=BAG1 PE=1 SV=1	1		982040		1225300	1587000
Q0WUY5		At3g07660	tr|Q0WUY5|Q0WUY5_ARATH Flocculation protein (DUF1296) OS=Arabidopsis thaliana OX=3702 GN=At3g07660 PE=1 SV=1	2			1003600	581190	1172800	983330
Q0WV90;F4J043;Q27GK7;Q9LRZ0;F4K2T3;Q84JM4	Topless-related protein 1	TPR1	sp|Q0WV90|TPR1_ARATH Topless-related protein 1 OS=Arabidopsis thaliana OX=3702 GN=TPR1 PE=1 SV=3	2	1947800	2367100	1198900	846220	1711700	1167700
Q0WVH7		At1g13160	tr|Q0WVH7|Q0WVH7_ARATH Protein SDA1 OS=Arabidopsis thaliana OX=3702 GN=At1g13160 PE=2 SV=1	2				349210	94939	201350
Q0WVM5		At1g63810	tr|Q0WVM5|Q0WVM5_ARATH Nucleolar protein OS=Arabidopsis thaliana OX=3702 GN=At1g63810 PE=2 SV=1	8	3753800	2016700	2542600	4256600	2584700	3589100
Q0WVR7		At5g14460	tr|Q0WVR7|Q0WVR7_ARATH Pseudouridine synthase family protein OS=Arabidopsis thaliana OX=3702 GN=At5g14460 PE=1 SV=1	2	1361900		1170600	768310	983270		53360000
Q0WVX5	Probable starch synthase 4, chloroplastic/amyloplastic	SS4	sp|Q0WVX5|SSY4_ARATH Probable starch synthase 4, chloroplastic/amyloplastic OS=Arabidopsis thaliana OX=3702 GN=SS4 PE=1 SV=1	10	10652000	5367700	5387300	5415900	2971100	3967200
Q0WW21	UDP-glycosyltransferase 75C1	UGT75C1	sp|Q0WW21|U75C1_ARATH UDP-glycosyltransferase 75C1 OS=Arabidopsis thaliana OX=3702 GN=UGT75C1 PE=2 SV=2	1				562660
Q0WW26	Coatomer subunit gamma		sp|Q0WW26|COPG_ARATH Coatomer subunit gamma OS=Arabidopsis thaliana OX=3702 GN=At4g34450 PE=1 SV=2	12	5705500	1466800	5316700	15729000	13812000	14824000
Q0WW94		At5g38840	tr|Q0WW94|Q0WW94_ARATH Kanadaptin-like protein OS=Arabidopsis thaliana OX=3702 GN=At5g38840 PE=2 SV=1	2	32768000				150460000	91195000	121830000
Q0WWT7	Rhodanese-like domain-containing protein 11, chloroplastic	STR11	sp|Q0WWT7|STR11_ARATH Rhodanese-like domain-containing protein 11, chloroplastic OS=Arabidopsis thaliana OX=3702 GN=STR11 PE=2 SV=1	2	1039100			1729800	1332200	1115100
Q1H537	Divinyl chlorophyllide a 8-vinyl-reductase, chloroplastic	DVR	sp|Q1H537|DCVR_ARATH Divinyl chlorophyllide a 8-vinyl-reductase, chloroplastic OS=Arabidopsis thaliana OX=3702 GN=DVR PE=1 SV=1	2	4164100	2283100	1486900	4301800	4137700	4413200
Q1JPN7		At2g31800	tr|Q1JPN7|Q1JPN7_ARATH At2g31800 OS=Arabidopsis thaliana OX=3702 GN=At2g31800 PE=2 SV=1	1	925070	658860	872710	647140	282670	511470
Q1PF03;Q94AY1	L-aspartate oxidase, chloroplastic	At2g24370;AO	tr|Q1PF03|Q1PF03_ARATH Kinase with adenine nucleotide alpha hydrolases-like domain-containing protein OS=Arabidopsis thaliana OX=3702 GN=At2g24370 PE=2 SV=1;sp|Q94AY1|NADB_ARATH L-aspartate oxidase, chloroplastic OS=Arabidopsis thaliana OX=3702 GN=AO PE=1	2	21410000	16742000	25361000	11766000	21068000	18549000
Q208N7		ACD32.1	tr|Q208N7|Q208N7_ARATH Alpha-crystallin domain 32.1 OS=Arabidopsis thaliana OX=3702 GN=ACD32.1 PE=2 SV=1	2	840710	635210	504290		1168100	1865100
Q29Q34		At5g19440	tr|Q29Q34|Q29Q34_ARATH At5g19440 OS=Arabidopsis thaliana OX=3702 GN=At5g19440 PE=2 SV=1	8	7089700	3603300	4524800	19244000	13024000	10920000
Q2HIR7;A0A219HZL6		APE1	tr|Q2HIR7|Q2HIR7_ARATH Acclimation of photosynthesis to environment OS=Arabidopsis thaliana OX=3702 GN=APE1 PE=1 SV=1;tr|A0A219HZL6|A0A219HZL6_ARATH Acclimation of photosynthesis to environment OS=Arabidopsis thaliana OX=3702 GN=APE1 PE=1 SV=1	8	12028000	5020800	6487800	8900700	10027000	8842700
Q2V3L3	Uncharacterized zinc finger protein At4g06634		sp|Q2V3L3|YY1_ARATH Zinc finger transcription factor YY1 OS=Arabidopsis thaliana OX=3702 GN=YY1 PE=1 SV=1	1	799980	424740	243740	878960	843340	644120
Q37165	NAD(P)H-quinone oxidoreductase subunit 1, chloroplastic	ndhA	sp|Q37165|NU1C_ARATH NAD(P)H-quinone oxidoreductase subunit 1, chloroplastic OS=Arabidopsis thaliana OX=3702 GN=ndhA PE=3 SV=2	1				221480	42818
Q38799	Pyruvate dehydrogenase E1 component subunit beta-1, mitochondrial	PDH2	sp|Q38799|ODPB1_ARATH Pyruvate dehydrogenase E1 component subunit beta-1, mitochondrial OS=Arabidopsis thaliana OX=3702 GN=PDH2 PE=1 SV=2	8	11210000	10308000	20195000	14637000	22473000	25411000
Q38814	Thiamine thiazole synthase, chloroplastic	THI1	sp|Q38814|THI4_ARATH Thiamine thiazole synthase, chloroplastic OS=Arabidopsis thaliana OX=3702 GN=THI1 PE=1 SV=1	5	10321000	10013000	16997000	9869700	19159000	17998000
Q38820	Mitochondrial import inner membrane translocase subunit TIM23-2	TIM23-2	sp|Q38820|TI232_ARATH Mitochondrial import inner membrane translocase subunit TIM23-2 OS=Arabidopsis thaliana OX=3702 GN=TIM23-2 PE=1 SV=1	2	980460	823640	437600	2604100	1812000	2361100
Q38833	Chlorophyll synthase, chloroplastic	CHLG	sp|Q38833|CHLG_ARATH Chlorophyll synthase, chloroplastic OS=Arabidopsis thaliana OX=3702 GN=CHLG PE=2 SV=1	1	4910600	3334100	2043700	2753700	5458900	4681700
Q38834	Disease resistance RPP13-like protein 4	RPP13L4	sp|Q38834|R13L4_ARATH Disease resistance RPP13-like protein 4 OS=Arabidopsis thaliana OX=3702 GN=RPP13L4 PE=1 SV=2	2	1162200	447800		3844300	945310	1385500
Q38845;F4JA59	Serine/threonine-protein phosphatase 2A 65 kDa regulatory subunit A alpha isoform	PP2AA1	sp|Q38845|2AAA_ARATH Serine/threonine-protein phosphatase 2A 65 kDa regulatory subunit A alpha isoform OS=Arabidopsis thaliana OX=3702 GN=PP2AA1 PE=1 SV=1	4	1283400	596010	1486200	2570100	1878900	2498000
Q38854;F4IXL7;F4IXL8;A0A1I9LTC7	1-deoxy-D-xylulose-5-phosphate synthase, chloroplastic	DXS	sp|Q38854|DXS_ARATH 1-deoxy-D-xylulose-5-phosphate synthase, chloroplastic OS=Arabidopsis thaliana OX=3702 GN=DXS PE=1 SV=2	8	4539700	8906300	10466000	4412800	7445300	10197000
Q38858	Calreticulin-2	CRT2	sp|Q38858|CALR2_ARATH Calreticulin-2 OS=Arabidopsis thaliana OX=3702 GN=CRT2 PE=1 SV=3	3	1933400		1518500	2401100	1041600	1754800
Q38865;O22874	Expansin-A6;Expansin-A8	EXPA6;EXPA8	sp|Q38865|EXPA6_ARATH Expansin-A6 OS=Arabidopsis thaliana OX=3702 GN=EXPA6 PE=2 SV=2;sp|O22874|EXPA8_ARATH Expansin-A8 OS=Arabidopsis thaliana OX=3702 GN=EXPA8 PE=2 SV=1	2	10504000	9103500	2531100	2896600	3409200	5420600
Q38869;Q39016;Q42396	Calcium-dependent protein kinase 4;Calcium-dependent protein kinase 11	CPK4;CPK11	sp|Q38869|CDPK4_ARATH Calcium-dependent protein kinase 4 OS=Arabidopsis thaliana OX=3702 GN=CPK4 PE=1 SV=1;sp|Q39016|CDPKB_ARATH Calcium-dependent protein kinase 11 OS=Arabidopsis thaliana OX=3702 GN=CPK11 PE=1 SV=2	3	1913400	2877000	1977000	2612600	1029600	1091500
Q38882;Q9SSQ9	Phospholipase D alpha 1	PLDALPHA1	sp|Q38882|PLDA1_ARATH Phospholipase D alpha 1 OS=Arabidopsis thaliana OX=3702 GN=PLDALPHA1 PE=1 SV=2	22	36734000	9409700	29864000	37804000	43724000	41997000
Q38884;F4II65;F4II66	Eukaryotic translation initiation factor 3 subunit I	TIF3I1;TRIP-1	sp|Q38884|EIF3I_ARATH Eukaryotic translation initiation factor 3 subunit I OS=Arabidopsis thaliana OX=3702 GN=TIF3I1 PE=2 SV=2;tr|F4II65|F4II65_ARATH Eukaryotic translation initiation factor 3 subunit I OS=Arabidopsis thaliana OX=3702 GN=TRIP-1 PE=3 SV=1	6	4898400	7451500	4745900	8188700	9130700	7001800
Q38885	Preprotein translocase subunit SCY1, chloroplastic	SCY1	sp|Q38885|SCY1_ARATH Preprotein translocase subunit SCY1, chloroplastic OS=Arabidopsis thaliana OX=3702 GN=SCY1 PE=1 SV=2	4	3847200	3589900	4529800	3731200	2655300	4334100
Q38893	Zeta-carotene desaturase, chloroplastic/chromoplastic	ZDS1	sp|Q38893|ZDS_ARATH Zeta-carotene desaturase, chloroplastic/chromoplastic OS=Arabidopsis thaliana OX=3702 GN=ZDS1 PE=1 SV=3	5	3409800	1583300	850170	1829900	2340600	2429000
Q38900;Q38867	Peptidyl-prolyl cis-trans isomerase CYP19-1	CYP19-1	sp|Q38900|CP19A_ARATH Peptidyl-prolyl cis-trans isomerase CYP19-1 OS=Arabidopsis thaliana OX=3702 GN=CYP19-1 PE=2 SV=1	7	294300000	94505000	92668000	274500000	159370000	216820000
Q38906	Translocase of chloroplast 34, chloroplastic	TOC34	sp|Q38906|TOC34_ARATH Translocase of chloroplast 34, chloroplastic OS=Arabidopsis thaliana OX=3702 GN=TOC34 PE=1 SV=2	3	2275000	1812600	2005600	1791200	2036100	1853200
Q38922	Ras-related protein RABB1b	RABB1B	sp|Q38922|RAB1B_ARATH Ras-related protein RABB1b OS=Arabidopsis thaliana OX=3702 GN=RABB1B PE=2 SV=1	2	2032800	987040	776630	2587100	1501500	1431600
Q38929	Isopentenyl-diphosphate Delta-isomerase I, chloroplastic	IPP1	sp|Q38929|IDI1_ARATH Isopentenyl-diphosphate Delta-isomerase I, chloroplastic OS=Arabidopsis thaliana OX=3702 GN=IPP1 PE=1 SV=3	3	985580	3480200	5679800	2812300	2460300	3810300
Q38932	Lycopene epsilon cyclase, chloroplastic	LUT2	sp|Q38932|LCYE_ARATH Lycopene epsilon cyclase, chloroplastic OS=Arabidopsis thaliana OX=3702 GN=LUT2 PE=1 SV=2	4	1027000	1214900	1315100	504930	1234200	744550
Q38933	Lycopene beta cyclase, chloroplastic	LCY1	sp|Q38933|LCYB_ARATH Lycopene beta cyclase, chloroplastic OS=Arabidopsis thaliana OX=3702 GN=LCY1 PE=1 SV=1	1				505720	456500	460670
Q38935;Q38936	Peptidyl-prolyl cis-trans isomerase FKBP15-1;Peptidyl-prolyl cis-trans isomerase FKBP15-2	FKBP15-1;FKBP15-2	sp|Q38935|FK151_ARATH Peptidyl-prolyl cis-trans isomerase FKBP15-1 OS=Arabidopsis thaliana OX=3702 GN=FKBP15-1 PE=2 SV=2;sp|Q38936|FK152_ARATH Peptidyl-prolyl cis-trans isomerase FKBP15-2 OS=Arabidopsis thaliana OX=3702 GN=FKBP15-2 PE=2 SV=2	1	1775900			1037000
Q38942	Protein RAE1	RAE1	sp|Q38942|RAE1_ARATH Protein RAE1 OS=Arabidopsis thaliana OX=3702 GN=RAE1 PE=1 SV=2	1					338920	443610
Q38950	Serine/threonine-protein phosphatase 2A 65 kDa regulatory subunit A beta isoform	PP2AA2	sp|Q38950|2AAB_ARATH Serine/threonine-protein phosphatase 2A 65 kDa regulatory subunit A beta isoform OS=Arabidopsis thaliana OX=3702 GN=PP2AA2 PE=1 SV=2	1				860150	393380	546420
Q38953	Probable pre-mRNA-splicing factor ATP-dependent RNA helicase		sp|Q38953|DEAH5_ARATH Probable pre-mRNA-splicing factor ATP-dependent RNA helicase DEAH5 OS=Arabidopsis thaliana OX=3702 GN=At3g26560 PE=1 SV=2	8	8516900	6894800	8621500	5344700	4796200	5366300
Q38970;F4I1L3;B3H4A7;A0A1P8ANX0	Acetyl-CoA carboxylase 1;Biotin carboxylase	ACC1	sp|Q38970|ACC1_ARATH Acetyl-CoA carboxylase 1 OS=Arabidopsis thaliana OX=3702 GN=ACC1 PE=1 SV=1	16	6841300	3341700	5823000	9321800	5660300	7627000
Q39002	ADP,ATP carrier protein 1, chloroplastic	AATP1	sp|Q39002|TLC1_ARATH ADP,ATP carrier protein 1, chloroplastic OS=Arabidopsis thaliana OX=3702 GN=AATP1 PE=1 SV=2	1						503730
Q39024	Mitogen-activated protein kinase 4	MPK4	sp|Q39024|MPK4_ARATH Mitogen-activated protein kinase 4 OS=Arabidopsis thaliana OX=3702 GN=MPK4 PE=1 SV=2	2	389430			1081900	670540
Q39041	Acid beta-fructofuranosidase 4, vacuolar	BFRUCT4	sp|Q39041|INVA4_ARATH Acid beta-fructofuranosidase 4, vacuolar OS=Arabidopsis thaliana OX=3702 GN=BFRUCT4 PE=1 SV=2	9	22597000	15052000	14894000	9949400	9461800	9608200
Q39048	Protein ECERIFERUM 1	CER2	sp|Q39048|CER2_ARATH Protein ECERIFERUM 2 OS=Arabidopsis thaliana OX=3702 GN=CER2 PE=1 SV=1	5	757380	6117600	4817800	4030000	3448400	3225800
Q39054;A0A1P8BGU1	Molybdopterin biosynthesis protein CNX1;Molybdopterin molybdenumtransferase;Molybdopterin adenylyltransferase	CNX1	sp|Q39054|CNX1_ARATH Molybdopterin biosynthesis protein CNX1 OS=Arabidopsis thaliana OX=3702 GN=CNX1 PE=1 SV=2;tr|A0A1P8BGU1|A0A1P8BGU1_ARATH Molybdopterin molybdenumtransferase OS=Arabidopsis thaliana OX=3702 GN=B73 PE=3 SV=1	2				1164800	1967900	2134000
Q39061	RNA-binding protein CP33, chloroplastic	CP33	sp|Q39061|CP33_ARATH RNA-binding protein CP33, chloroplastic OS=Arabidopsis thaliana OX=3702 GN=CP33 PE=2 SV=1	4	4019200	3236100	3712200	4499500	6683300	2305900
Q39085	Delta(24)-sterol reductase	DIM	sp|Q39085|DIM_ARATH Delta(24)-sterol reductase OS=Arabidopsis thaliana OX=3702 GN=DIM PE=1 SV=2	10	25071000	23027000	24930000	15614000	20772000	16994000
Q39096	Protein EARLY RESPONSIVE TO DEHYDRATION 15	ERD15	sp|Q39096|ERD15_ARATH Protein EARLY RESPONSIVE TO DEHYDRATION 15 OS=Arabidopsis thaliana OX=3702 GN=ERD15 PE=1 SV=1	2	1116900	734280	1005500	565120	1681900	879340
Q39097	Eukaryotic peptide chain release factor subunit 1-1	ERF1-1	sp|Q39097|ERF1X_ARATH Eukaryotic peptide chain release factor subunit 1-1 OS=Arabidopsis thaliana OX=3702 GN=ERF1-1 PE=1 SV=2	1				961340	1384600	2292700
Q39099;A0A1P8B288;Q9XIW1	Xyloglucan endotransglucosylase/hydrolase protein 4	XTH4	sp|Q39099|XTH4_ARATH Xyloglucan endotransglucosylase/hydrolase protein 4 OS=Arabidopsis thaliana OX=3702 GN=XTH4 PE=1 SV=1;tr|A0A1P8B288|A0A1P8B288_ARATH Xyloglucan endotransglucosylase/hydrolase OS=Arabidopsis thaliana OX=3702 GN=XTH4 PE=3 SV=1	7	56684000	39477000	33926000	24104000	29709000	33814000
Q39102	ATP-dependent zinc metalloprotease FTSH 1, chloroplastic	FTSH1	sp|Q39102|FTSH1_ARATH ATP-dependent zinc metalloprotease FTSH 1, chloroplastic OS=Arabidopsis thaliana OX=3702 GN=FTSH1 PE=1 SV=2	7	3737600	5574700	10967000	5010000	6017400	7695700
Q39108	Heterodimeric geranylgeranyl pyrophosphate synthase small subunit, chloroplastic	GGR	sp|Q39108|GGR_ARATH Heterodimeric geranylgeranyl pyrophosphate synthase small subunit, chloroplastic OS=Arabidopsis thaliana OX=3702 GN=GGR PE=1 SV=2	2	341620	887830	905320	975900	872160	756550
Q39141		Lhb1B2	tr|Q39141|Q39141_ARATH Chlorophyll a-b binding protein, chloroplastic OS=Arabidopsis thaliana OX=3702 GN=Lhb1B2 PE=2 SV=1	3				655510			147890000
Q39142		Lhb1B1	tr|Q39142|Q39142_ARATH Chlorophyll a-b binding protein, chloroplastic OS=Arabidopsis thaliana OX=3702 GN=Lhb1B1 PE=1 SV=1	2	25519000	17504000	48692000	22574000	77464000	19241000
Q39161	Ferredoxin--nitrite reductase, chloroplastic	NIR1	sp|Q39161|NIR_ARATH Ferredoxin--nitrite reductase, chloroplastic OS=Arabidopsis thaliana OX=3702 GN=NIR1 PE=1 SV=1	14	8237400	4015600	6610500	16290000	7963800	7512600
Q39172;Q9LFK5;F4IE59;Q9M9M7;Q9C677	NADP-dependent alkenal double bond reductase P1	P1	sp|Q39172|AER_ARATH NADPH-dependent oxidoreductase 2-alkenal reductase OS=Arabidopsis thaliana OX=3702 GN=AER PE=1 SV=1	17	171590000	108580000	77204000	185560000	108270000	142520000
Q39173	NADP-dependent alkenal double bond reductase P2	P2	sp|Q39173|P2_ARATH NADP-dependent alkenal double bond reductase P2 OS=Arabidopsis thaliana OX=3702 GN=P2 PE=2 SV=2	9	25542000	12092000	17705000	17906000	12632000	15605000
Q39189	DEAD-box ATP-dependent RNA helicase 7	RH7	sp|Q39189|RH7_ARATH DEAD-box ATP-dependent RNA helicase 7 OS=Arabidopsis thaliana OX=3702 GN=RH7 PE=1 SV=2	19	27668000	17118000	20736000	49345000	31194000	37901000
Q39191;Q9LMP1;Q9LMN6;Q9LSV3;A0A1P8AWN7;Q9SA25;Q9LMN7;Q9LMN8;Q9LN59	Wall-associated receptor kinase 1;Wall-associated receptor kinase 2;Wall-associated receptor kinase 4	WAK1;WAK2;WAK4	sp|Q39191|WAK1_ARATH Wall-associated receptor kinase 1 OS=Arabidopsis thaliana OX=3702 GN=WAK1 PE=1 SV=2;sp|Q9LMP1|WAK2_ARATH Wall-associated receptor kinase 2 OS=Arabidopsis thaliana OX=3702 GN=WAK2 PE=1 SV=1;sp|Q9LMN6|WAK4_ARATH Wall-associated receptor	5	3301600	875260		7388100	10423000	7296700
Q39211	DNA-directed RNA polymerases II, IV and V subunit 3	NRPB3	sp|Q39211|NRPB3_ARATH DNA-directed RNA polymerases II, IV and V subunit 3 OS=Arabidopsis thaliana OX=3702 GN=NRPB3 PE=1 SV=1	2	412910			754950	346240	459610
Q39230	Serine--tRNA ligase		sp|Q39230|SYSC_ARATH Serine--tRNA ligase, cytoplasmic OS=Arabidopsis thaliana OX=3702 GN=At5g27470 PE=2 SV=1	2				288910	106660	200210
Q39241	Thioredoxin H5	TRX5	sp|Q39241|TRXH5_ARATH Thioredoxin H5 OS=Arabidopsis thaliana OX=3702 GN=TRX5 PE=1 SV=1	4	2571400	866400	945890	9441100	5705100	5503900
Q39249	Violaxanthin de-epoxidase, chloroplastic	VDE1	sp|Q39249|VDE_ARATH Violaxanthin de-epoxidase, chloroplastic OS=Arabidopsis thaliana OX=3702 GN=VDE1 PE=1 SV=1	2	3256100	792270	1376200	1985900	1240000	1317500
Q39258;A0A1P8ANV6;A0A1P8ANX8;P0CAN7;Q9C9Z8	V-type proton ATPase subunit E1	VHA-E1	sp|Q39258|VATE1_ARATH V-type proton ATPase subunit E1 OS=Arabidopsis thaliana OX=3702 GN=VHA-E1 PE=1 SV=2	9	19356000	9285300	13412000	10391000	13707000	13905000
Q3E902	40S ribosomal protein S21-2	RPS21C	sp|Q3E902|RS212_ARATH 40S ribosomal protein S21-2 OS=Arabidopsis thaliana OX=3702 GN=RPS21C PE=1 SV=2	2	1369300			1660200		2117400
Q41188	Cold shock protein 2	CSP2	sp|Q41188|CSP2_ARATH Cold shock protein 2 OS=Arabidopsis thaliana OX=3702 GN=CSP2 PE=1 SV=1	2	6175000	1254900	871940	12127000	5985300	9539400
Q41931	1-aminocyclopropane-1-carboxylate oxidase 2	ACO2	sp|Q41931|ACCO2_ARATH 1-aminocyclopropane-1-carboxylate oxidase 2 OS=Arabidopsis thaliana OX=3702 GN=ACO2 PE=1 SV=2	2	933120		818780	1026800	1002600	874920
Q41932	Oxygen-evolving enhancer protein 3-2, chloroplastic	PSBQ2	sp|Q41932|PSBQ2_ARATH Oxygen-evolving enhancer protein 3-2, chloroplastic OS=Arabidopsis thaliana OX=3702 GN=PSBQ2 PE=1 SV=2	16	161310000	106060000	153300000	173160000	177860000	197310000
Q41963	Aquaporin TIP1-2;Aquaporin TIP1-2, N-terminally processed	TIP1-2	sp|Q41963|TIP12_ARATH Aquaporin TIP1-2 OS=Arabidopsis thaliana OX=3702 GN=TIP1-2 PE=1 SV=2	1	2568900	2119200	3441600	2646700	2739400	2247400
Q41969	Eukaryotic translation initiation factor 2 subunit beta	EMB1401	sp|Q41969|IF2B_ARATH Eukaryotic translation initiation factor 2 subunit beta OS=Arabidopsis thaliana OX=3702 GN=EIF2B PE=1 SV=3	5	4027400	1234500	1290200	4041400	3113000	1019400
Q42029;O49344	Oxygen-evolving enhancer protein 2-1, chloroplastic	PSBP1	sp|Q42029|PSBP1_ARATH Oxygen-evolving enhancer protein 2-1, chloroplastic OS=Arabidopsis thaliana OX=3702 GN=PSBP1 PE=1 SV=2	9	148130000	75108000	137180000	146970000	118610000	121730000
Q42064	60S ribosomal protein L8-3	RPL8C	sp|Q42064|RL83_ARATH 60S ribosomal protein L8-3 OS=Arabidopsis thaliana OX=3702 GN=RPL8C PE=2 SV=2	15	1396000000	1457700000	1856800000	955050000	1548400000	1327100000
Q42112;A8MQR4;O04204	60S acidic ribosomal protein P0-2;60S acidic ribosomal protein P0-1	RPP0B;At3g09200;RPP0A	sp|Q42112|RLA02_ARATH 60S acidic ribosomal protein P0-2 OS=Arabidopsis thaliana OX=3702 GN=RPP0B PE=1 SV=2;tr|A8MQR4|A8MQR4_ARATH 60S acidic ribosomal protein P0 OS=Arabidopsis thaliana OX=3702 GN=At3g09200 PE=1 SV=1;sp|O04204|RLA01_ARATH 60S acidic riboso	15	168400000	155400000	242960000	136730000	346840000	243460000
Q42139		F10M6.100	tr|Q42139|Q42139_ARATH AT4g32260/F10M6_100 OS=Arabidopsis thaliana OX=3702 GN=PDE334 PE=1 SV=2	10	38728000	904070	15133000	50740000	51545000	39931000
Q42262	40S ribosomal protein S3a-2	RPS3AB	sp|Q42262|RS3A2_ARATH 40S ribosomal protein S3a-2 OS=Arabidopsis thaliana OX=3702 GN=RPS3AB PE=2 SV=3	8	21779000	22740000	25769000	40862000	29004000	22326000
Q42290	Probable mitochondrial-processing peptidase subunit beta		sp|Q42290|MPPB_ARATH Probable mitochondrial-processing peptidase subunit beta, mitochondrial OS=Arabidopsis thaliana OX=3702 GN=At3g02090 PE=1 SV=2	23	56851000	62092000	93687000	51975000	77425000	83855000
Q42351;A8MR50	60S ribosomal protein L34-1	RPL34A;At1g26880	sp|Q42351|RL341_ARATH 60S ribosomal protein L34-1 OS=Arabidopsis thaliana OX=3702 GN=RPL34A PE=2 SV=1;tr|A8MR50|A8MR50_ARATH Ribosomal protein L34e superfamily protein OS=Arabidopsis thaliana OX=3702 GN=At1g26880 PE=4 SV=1	4	66311000	51403000	57077000	61708000	71295000	58964000
Q42384	Protein pleiotropic regulatory locus 1	PRL1	sp|Q42384|PRL1_ARATH Protein pleiotropic regulatory locus 1 OS=Arabidopsis thaliana OX=3702 GN=PRL1 PE=1 SV=1	2					702290
Q42403	Thioredoxin H3	TRX3	sp|Q42403|TRXH3_ARATH Thioredoxin H3 OS=Arabidopsis thaliana OX=3702 GN=TRX3 PE=1 SV=1	8	23887000	12326000	16907000	26481000	19952000	22563000
Q42404	U1 small nuclear ribonucleoprotein 70 kDa	RNU1	sp|Q42404|RU17_ARATH U1 small nuclear ribonucleoprotein 70 kDa OS=Arabidopsis thaliana OX=3702 GN=RNU1 PE=1 SV=1	9	37619000	27669000	38645000	13840000	22461000	19901000
Q42406	Peptidyl-prolyl cis-trans isomerase CYP18-4	CYP18-4	sp|Q42406|CP18D_ARATH Peptidyl-prolyl cis-trans isomerase CYP18-4 OS=Arabidopsis thaliana OX=3702 GN=CYP18-4 PE=1 SV=1	4	12896000	5735900	8562700	15370000	14290000	17191000
Q42418	Profilin-2	PRO2	sp|Q42418|PROF2_ARATH Profilin-2 OS=Arabidopsis thaliana OX=3702 GN=PRO2 PE=2 SV=1	1	2656600			4125700	1519900	1350000
Q42449	Profilin-1	PRO1	sp|Q42449|PROF1_ARATH Profilin-1 OS=Arabidopsis thaliana OX=3702 GN=PRO1 PE=1 SV=1	5	6315600	5087500	6894700	4180400	1143600	1511000
Q42472;Q56W28;A0A1P8AZ64;Q9ZPS3;Q9LSH2;Q42521;Q9ZPS4	Glutamate decarboxylase 2;Glutamate decarboxylase	GAD2	sp|Q42472|DCE2_ARATH Glutamate decarboxylase 2 OS=Arabidopsis thaliana OX=3702 GN=GAD2 PE=1 SV=1;tr|Q56W28|Q56W28_ARATH Glutamate decarboxylase OS=Arabidopsis thaliana OX=3702 GN=GAD2 PE=2 SV=1	8	1757200	9387900	16978000	25379000	24792000	30191000
Q42479	Calcium-dependent protein kinase 3	CPK3	sp|Q42479|CDPK3_ARATH Calcium-dependent protein kinase 3 OS=Arabidopsis thaliana OX=3702 GN=CPK3 PE=1 SV=1	9	2956400			5210900	6505200	5284900
Q42510	ARF guanine-nucleotide exchange factor GNOM	GN	sp|Q42510|GNOM_ARATH ARF guanine-nucleotide exchange factor GNOM OS=Arabidopsis thaliana OX=3702 GN=GN PE=1 SV=1	1
Q42512;F4IP47;Q9SIN5	Protein COLD-REGULATED 15A, chloroplastic;Protein COLD-REGULATED 15B, chloroplastic	COR15A;COR15B	sp|Q42512|CR15A_ARATH Protein COLD-REGULATED 15A, chloroplastic OS=Arabidopsis thaliana OX=3702 GN=COR15A PE=1 SV=1;tr|F4IP47|F4IP47_ARATH Cold-regulated 15a OS=Arabidopsis thaliana OX=3702 GN=COR15A PE=4 SV=1;sp|Q9SIN5|CR15B_ARATH Protein COLD-REGULATED 1	2				87004		159970
Q42522	Glutamate-1-semialdehyde 2,1-aminomutase 2, chloroplastic	GSA2	sp|Q42522|GSA2_ARATH Glutamate-1-semialdehyde 2,1-aminomutase 2, chloroplastic OS=Arabidopsis thaliana OX=3702 GN=GSA2 PE=1 SV=2	2			1195900		1287900	804650
Q42523	Methylcrotonoyl-CoA carboxylase subunit alpha, mitochondrial	MCCA	sp|Q42523|MCCA_ARATH Methylcrotonoyl-CoA carboxylase subunit alpha, mitochondrial OS=Arabidopsis thaliana OX=3702 GN=MCCA PE=1 SV=2	4	1891800	4576600	6353900	1727000	2362200	2032400
Q42525	Hexokinase-1	HXK1	sp|Q42525|HXK1_ARATH Hexokinase-1 OS=Arabidopsis thaliana OX=3702 GN=HXK1 PE=1 SV=2	6	3478200		574640	3751900	2343400	2995000
Q42529	Tryptophan synthase alpha chain, chloroplastic	TSA1	sp|Q42529|TRPA2_ARATH Tryptophan synthase alpha chain, chloroplastic OS=Arabidopsis thaliana OX=3702 GN=TSA1 PE=1 SV=1	2				993360	259660	272160
Q42540	Ubiquitin-conjugating enzyme E2 7	UBC7	sp|Q42540|UBC7_ARATH Ubiquitin-conjugating enzyme E2 7 OS=Arabidopsis thaliana OX=3702 GN=UBC7 PE=1 SV=1	1	1436800	1364100	960870	733680	1054500	1064300
Q42545	Cell division protein FtsZ homolog 1, chloroplastic	FTSZ1	sp|Q42545|FTSZ1_ARATH Cell division protein FtsZ homolog 1, chloroplastic OS=Arabidopsis thaliana OX=3702 GN=FTSZ1 PE=1 SV=2	1					1575500	1368000
Q42560;B3H5Y0	Aconitate hydratase 1;Aconitate hydratase	ACO1	sp|Q42560|ACO1_ARATH Aconitate hydratase 1 OS=Arabidopsis thaliana OX=3702 GN=ACO1 PE=1 SV=2;tr|B3H5Y0|B3H5Y0_ARATH Aconitate hydratase OS=Arabidopsis thaliana OX=3702 GN=ACO1 PE=3 SV=1	13	12311000	27851000	16031000	17772000	25329000	19746000
Q42564	L-ascorbate peroxidase 3, peroxisomal	APX3	sp|Q42564|APX3_ARATH L-ascorbate peroxidase 3 OS=Arabidopsis thaliana OX=3702 GN=APX3 PE=1 SV=1	7	4542900	1711800	4808300	6876000	6162300	8564900
Q42566;O48789		ATsEH	tr|Q42566|Q42566_ARATH ATsEH OS=Arabidopsis thaliana OX=3702 GN=ATsEH PE=2 SV=1	6	14631000	12065000	10197000	14671000	17542000	18710000
Q42577	NADH dehydrogenase [ubiquinone] iron-sulfur protein 7, mitochondrial		sp|Q42577|NDUS7_ARATH NADH dehydrogenase [ubiquinone] iron-sulfur protein 7, mitochondrial OS=Arabidopsis thaliana OX=3702 GN=At5g11770 PE=1 SV=1	1	728230		304440	1720500	1670100	1209700
Q42586	Uridine 5-monophosphate synthase;Orotate phosphoribosyltransferase;Orotidine 5-phosphate decarboxylase	PYRE-F	sp|Q42586|UMPS_ARATH Uridine 5-monophosphate synthase OS=Arabidopsis thaliana OX=3702 GN=PYRE-F PE=2 SV=2	12	15458000	9389900	14733000	14107000	17983000	20346000
Q42600	Cytochrome P450 84A1	CYP84A1	sp|Q42600|C84A1_ARATH Cytochrome P450 84A1 OS=Arabidopsis thaliana OX=3702 GN=CYP84A1 PE=1 SV=1	2		872630	678580	1043500	1989800	1050500
Q42601	Carbamoyl-phosphate synthase large chain, chloroplastic	CARB	sp|Q42601|CARB_ARATH Carbamoyl-phosphate synthase large chain, chloroplastic OS=Arabidopsis thaliana OX=3702 GN=CARB PE=1 SV=1	23	54325000	38171000	32400000	52852000	65954000	61408000
Q42602	Cytochrome P450 89A2	CYP89A2	sp|Q42602|C89A2_ARATH Cytochrome P450 89A2 OS=Arabidopsis thaliana OX=3702 GN=CYP89A2 PE=2 SV=2	2	323130			609030	538420	919370	14664000
Q42605;A0A1P8APY6;Q8LDN8	Bifunctional UDP-glucose 4-epimerase and UDP-xylose 4-epimerase 1;Bifunctional UDP-glucose 4-epimerase and UDP-xylose 4-epimerase 3	UGE1;UGE3	sp|Q42605|UGE1_ARATH Bifunctional UDP-glucose 4-epimerase and UDP-xylose 4-epimerase 1 OS=Arabidopsis thaliana OX=3702 GN=UGE1 PE=1 SV=2;tr|A0A1P8APY6|A0A1P8APY6_ARATH UDP-D-glucose/UDP-D-galactose 4-epimerase 3 OS=Arabidopsis thaliana OX=3702 GN=UGE3 PE=4	4	1311500	959250	615140	1045600	691720	540370
Q43127	Glutamine synthetase, chloroplastic/mitochondrial	GLN2	sp|Q43127|GLNA2_ARATH Glutamine synthetase, chloroplastic/mitochondrial OS=Arabidopsis thaliana OX=3702 GN=GLN2 PE=1 SV=1	18	164750000	55136000	81455000	147740000	211240000	137030000
Q43292;Q8LEM8;Q8LFH7	60S ribosomal protein L37-2;60S ribosomal protein L37-3;60S ribosomal protein L37-1	RPL37B;RPL37C;RPL37A	sp|Q43292|RL372_ARATH 60S ribosomal protein L37-2 OS=Arabidopsis thaliana OX=3702 GN=RPL37B PE=3 SV=2;sp|Q8LEM8|RL373_ARATH 60S ribosomal protein L37-3 OS=Arabidopsis thaliana OX=3702 GN=RPL37C PE=3 SV=1;sp|Q8LFH7|RL371_ARATH 60S ribosomal protein L37-1 OS	3	181660000	74254000	314480000	87366000	286640000	389070000
Q43295	Adenylyl-sulfate kinase 1, chloroplastic	APK1	sp|Q43295|APK1_ARATH Adenylyl-sulfate kinase 1, chloroplastic OS=Arabidopsis thaliana OX=3702 GN=APK1 PE=1 SV=1	1	427350		777070	773300	819150	907200
Q43307	Glycerol-3-phosphate acyltransferase, chloroplastic	ATS1	sp|Q43307|PLSB_ARATH Glycerol-3-phosphate acyltransferase, chloroplastic OS=Arabidopsis thaliana OX=3702 GN=ATS1 PE=2 SV=2	6	5544000	2202300	1023300	3955700	3306600	3380200
Q43316	Porphobilinogen deaminase, chloroplastic	HEMC	sp|Q43316|HEM3_ARATH Porphobilinogen deaminase, chloroplastic OS=Arabidopsis thaliana OX=3702 GN=HEMC PE=1 SV=1	4	4283900	4248400	5152400	5256900	2702100	3149500
Q43349;F4JAF3	29 kDa ribonucleoprotein, chloroplastic	CP29A;CP29	sp|Q43349|CP29A_ARATH 29 kDa ribonucleoprotein, chloroplastic OS=Arabidopsis thaliana OX=3702 GN=CP29A PE=2 SV=2;tr|F4JAF3|F4JAF3_ARATH Chloroplast RNA-binding protein 29 OS=Arabidopsis thaliana OX=3702 GN=CP29 PE=4 SV=1	4	5017800	2584500	480090	2094600	2907000	1377900
Q43387	Peroxidase 71	PER71	sp|Q43387|PER71_ARATH Peroxidase 71 OS=Arabidopsis thaliana OX=3702 GN=PER71 PE=1 SV=1	1					864150
Q43727	Glucose-6-phosphate 1-dehydrogenase 1, chloroplastic	APG1	sp|Q43727|G6PD1_ARATH Glucose-6-phosphate 1-dehydrogenase 1, chloroplastic OS=Arabidopsis thaliana OX=3702 GN=G6PD1 PE=1 SV=2	19	28051000	26894000	26385000	13884000	16641000	18805000
Q43867	Pectinesterase 1	PME1	sp|Q43867|PME1_ARATH Pectinesterase 1 OS=Arabidopsis thaliana OX=3702 GN=PME1 PE=1 SV=1	1	1446800	1189000	1503800	836320	1088300	1259400
Q494P3		At3g17770	tr|Q494P3|Q494P3_ARATH At3g17770 OS=Arabidopsis thaliana OX=3702 GN=At3g17770 PE=2 SV=1	1				147280
Q4V3D1		HON5	tr|Q4V3D1|Q4V3D1_ARATH At1g48620 OS=Arabidopsis thaliana OX=3702 GN=HON5 PE=1 SV=1	4	7318600	5707200	8146100	2550900	3937200	2251400
Q4V3D6;Q501E6	Flotillin-like protein 2;Flotillin-like protein 1	FLOT2;FLOT1	sp|Q4V3D6|FLOT2_ARATH Flotillin-like protein 2 OS=Arabidopsis thaliana OX=3702 GN=FLOT2 PE=2 SV=1;sp|Q501E6|FLOT1_ARATH Flotillin-like protein 1 OS=Arabidopsis thaliana OX=3702 GN=FLOT1 PE=2 SV=1	2				931840	1068000	1426100
Q500U8	Tetraketide alpha-pyrone reductase 1	TKPR1	sp|Q500U8|TKPR1_ARATH Tetraketide alpha-pyrone reductase 1 OS=Arabidopsis thaliana OX=3702 GN=TKPR1 PE=1 SV=1	1	27381000	51309000	30036000	23175000	55887000	57861000
Q501F7		At1g21440	tr|Q501F7|Q501F7_ARATH At1g21440 OS=Arabidopsis thaliana OX=3702 GN=At1g21440 PE=2 SV=1	2				796090	1097800
Q56WD9	3-ketoacyl-CoA thiolase 2, peroxisomal	PED1	sp|Q56WD9|THIK2_ARATH 3-ketoacyl-CoA thiolase 2, peroxisomal OS=Arabidopsis thaliana OX=3702 GN=PED1 PE=1 SV=2	10	11310000	4837500	5284400	27451000	7514600	11503000
Q56WH4	Histone deacetylase HDT2	HDT2	sp|Q56WH4|HDT2_ARATH Histone deacetylase HDT2 OS=Arabidopsis thaliana OX=3702 GN=HDT2 PE=1 SV=2	4	47940000	12953000	33934000	27902000	26206000	26078000
Q56WK6	Patellin-1	PATL1	sp|Q56WK6|PATL1_ARATH Patellin-1 OS=Arabidopsis thaliana OX=3702 GN=PATL1 PE=1 SV=2	13	27578000	33401000	44679000	15728000	13839000	12013000
Q56WN1;Q9FMD9;A0A1P8BF22	Glutamine synthetase cytosolic isozyme 1-1	GLN1-1	sp|Q56WN1|GLN11_ARATH Glutamine synthetase cytosolic isozyme 1-1 OS=Arabidopsis thaliana OX=3702 GN=GLN1-1 PE=1 SV=2	3		6268200		16490000	16378000	18675000
Q56X76	DEAD-box ATP-dependent RNA helicase 39	RH39	sp|Q56X76|RH39_ARATH DEAD-box ATP-dependent RNA helicase 39 OS=Arabidopsis thaliana OX=3702 GN=RH39 PE=2 SV=2	4	1236000		2385700	2613000	2319100	3053400
Q56YA5	Serine--glyoxylate aminotransferase	AGT1	sp|Q56YA5|SGAT_ARATH Serine--glyoxylate aminotransferase OS=Arabidopsis thaliana OX=3702 GN=AGT1 PE=1 SV=2	12	90562000	55206000	34198000	111300000	35535000	57645000
Q56YU0	Aldehyde dehydrogenase family 2 member C4	ALDH2C4	sp|Q56YU0|AL2C4_ARATH Aldehyde dehydrogenase family 2 member C4 OS=Arabidopsis thaliana OX=3702 GN=ALDH2C4 PE=1 SV=2	6	2627000		2483900	3657700	4042800	3456700
Q9ASR0;Q56YW9	Tubulin beta-3 chain;Tubulin beta-2 chain	TUBB3;TUBB2	sp|Q9ASR0|TBB3_ARATH Tubulin beta-3 chain OS=Arabidopsis thaliana OX=3702 GN=TUBB3 PE=2 SV=2;sp|Q56YW9|TBB2_ARATH Tubulin beta-2 chain OS=Arabidopsis thaliana OX=3702 GN=TUBB2 PE=2 SV=2	2	6367900	3601100	1318500	7457000	4434300	5020000
Q56ZI2;A0A1P8ANK1	Patellin-2	PATL2	sp|Q56ZI2|PATL2_ARATH Patellin-2 OS=Arabidopsis thaliana OX=3702 GN=PATL2 PE=1 SV=2;tr|A0A1P8ANK1|A0A1P8ANK1_ARATH PATELLIN 2 OS=Arabidopsis thaliana OX=3702 GN=PATL2 PE=1 SV=1	3	4448400	2117200	4108200	2693900	2681800	2163800
[truncated: 1,438 more rows]

## Sheet: S4-List of nonribosomal protein
Protein IDs	Protein names	Gene names	Fasta headers	Razor + unique peptides	LFQ intensity CTRL_02	LFQ intensity CTRL_03	LFQ intensity CTRL_04	LFQ intensity INA_02	LFQ intensity INA_03	LFQ intensity INA_04
[truncated: 1,881 more rows]

[truncated: 8 more sheets: S5-List of regulated proteins, S6- List of RPS, S7-heat map RPS, S8-List of RPL, S9-Heat map RPL , S10- 5' upstream of RPS, S11-5' upstream  of RPL, S12- cis-acting elements RPS]
